# Supplementary material for: Mechano-osmotic signals control chromatin state and fate transitions in pluripotent stem cells
Source: Nat Cell Biol. 2025 Sep 29;27(10):1757–70. doi: 10.1038/s41556-025-01767-x (PMC12527910; doi:10.1038/s41556-025-01767-x)
Supplement: Supplementary file 3 — Supplementary Table 1. Differentially accessible and differentially expressed genes upon 30 min compression in pluripotency medium from single cell RNA-seq experiment. Supplementary Table 2. Differentially occupied peaks from H3K27ac CUT&Run and annotation of nearest genes to peaks identified by MACS2 from cells exposed to pluripotency or basal medium with or without compression for 30 min or hypertonic shock in pluripotency medium for 30 min. Supplementary Table 3. Differentially expressed nascent transcripts from cells exposed to pluripotency or basal medium with or without compression or hypertonic shock for 30 min with RNA labelling for the last 10 min, as identified using spike-in normalization in DESeq2. Supplementary Table 4. Differentially expressed RNA as identified using DESeq2 from cells exposed to pluripotency or basal medium with or without compression or hypertonic shock for 30 min followed by 24 h recovery in the respective media conditions. Supplementary Table 5. Differentially abundant phosphosites as identified using Perseus from cells exposed to compression or hypertonic shock for 5 min in pluripotency medium. Supplementary Table 6. Differentially abundant CBX2 peaks and associated hierarchical clusters as identified using spike-in normalization from cells exposed to pluripotency or basal medium with or without compression for 30 min followed by 24 h recovery in the respective media conditions. Supplementary Table 7. Primers and probes used in the study. [file 41556_2025_1767_MOESM3_ESM.xlsx]

## Sheet: Table1
	baseMean_atac	log2FoldChange_atac	lfcSE_atac	stat_atac	pvalue_atac	padj_atac	weight_atac	interval	percent_peak_30min	mean_peak_30min	percent_peak_CNL	mean_peak_CNL	chrom	start	end	gene_atac	ensembl	distance	peak_type	baseMean_rna	log2FoldChange_rna	lfcSE_rna	stat_rna	pvalue_rna	padj_rna	weight_rna	gene		Gene	baseMean	log2FoldChange	lfcSE	stat	pvalue	padj	weight	gene
22291	58.9605	1.96735	0.388985	5.05764	4.24475e-07	0.000544938	0.11735	chr7:155300623-155301421	2.17799	0.0407494	0.611451	0.0100056	chr7	155300623	155301421	INSIG1	ENSG00000186480	-186	promoter	3318.29	0.154769	0.0998059	1.5507	0.120973	0.248393	2.74032	INSIG1		IER5L	70.2525	2.73494	0.371142	7.36897	1.71954e-13	1.65586e-09	0.043599	IER5L
13121	62.4695	1.68876	0.377156	4.47763	7.54776e-06	0.00671651	0.0721012	chr2:156569572-156570432	1.99063	0.0395785	0.62998	0.012229	chr2	156569572	156570432	GPD2	ENSG00000115159	-740	promoter	4482.2	0.150783	0.080657	1.86944	0.0615617	0.203348	1.86232	GPD2		HIST1H2BJ	799.363	2.43329	0.149273	16.3009	9.72575e-60	9.62165e-56	3.22532	HIST1H2BJ
19753	58.2881	1.57025	0.372905	4.21086	2.54397e-05	0.0136653	0.093834	chr5:75398934-75399835	1.8267	0.0370023	0.648508	0.012229	chr5	75398934	75399835	CERT1	ENSG00000113163	0	promoter	6946.59	0.0559232	0.0746053	0.749588	0.453503	0.66321	2.20748	CERT1		RASD1	37.9144	2.23957	0.474075	4.72408	2.31159e-06	0.00131298	0.0571477	RASD1
16055	73.4905	1.37534	0.333694	4.12158	3.76286e-05	0.0100223	0.210024	chr3:185820747-185821634	2.36534	0.0449649	0.926441	0.0170465	chr3	185820747	185821634	IGF2BP2	ENSG00000073792	0	promoter	22508.7	0.0349217	0.0717709	0.486572	0.626562	0.752714	2.45722	IGF2BP2		ANKRD1	31.3823	1.95428	0.512461	3.81353	0.000136998	0.031749	0.0540362	ANKRD1
6249	94.4029	1.35085	0.303562	4.45001	8.5867e-06	0.00211384	0.390131	chr14:61050871-61051523	2.90398	0.0564403	1.2229	0.0220493	chr14	61050871	61051523	SLC38A6	ENSG00000139974	-363	promoter	2787.97	-0.193965	0.0849204	-2.28408	0.0223666	0.0898291	2.15598	SLC38A6		OVGP1	31.6887	1.92013	0.508199	3.7783	0.000157903	0.0341127	0.0569824	OVGP1
23116	134.65	1.32507	0.248138	5.34003	9.29318e-08	2.51624e-05	1.38395	chr7:93486659-93487546	4.07494	0.0807963	1.79729	0.0318696	chr7	93486659	93487546	CALCR	ENSG00000004948	0	promoter	833.828	0.26709	0.141513	1.88739	0.0591085	0.129364	3.42236	CALCR		OR2H2	51.8101	1.8994	0.410382	4.62837	3.68549e-06	0.00148803	0.0774031	OR2H2
15638	97.9479	1.2997	0.315558	4.11874	3.80951e-05	0.00658269	0.374317	chr3:143024192-143025072	2.83372	0.0576112	1.20437	0.0233463	chr3	143024192	143025072	U2SURP	ENSG00000163714	-710	promoter	16838.1	0.248808	0.0747655	3.32785	0.000875198	0.00506353	3.88127	U2SURP		HSPA1A	373.646	1.843	0.172188	10.7034	9.81457e-27	2.64353e-23	2.36928	HSPA1A
24103	85.7744	1.28103	0.316825	4.04335	5.26925e-05	0.00525494	0.697791	chr8:56172245-56173089	2.57611	0.0505855	1.07467	0.0207523	chr8	56172245	56173089	PLAG1	ENSG00000181690	-821	promoter	2284.11	0.26919	0.088988	3.02501	0.00248624	0.0201121	1.80938	PLAG1		HIST1H2AC	2428.47	1.75161	0.116314	15.0593	2.99887e-51	1.94708e-47	2.45722	HIST1H2AC
22561	109.428	1.25418	0.282177	4.44465	8.80352e-06	0.00100488	1.07608	chr7:35697192-35698036	3.23185	0.0644028	1.51936	0.0268668	chr7	35697192	35698036	HERPUD2	ENSG00000122557	0	promoter	1374.6	0.187651	0.0976398	1.92187	0.0546227	0.157262	2.39524	HERPUD2		FGF18	103.586	1.73998	0.298607	5.82698	5.6439e-09	1.65704e-06	0.464439	FGF18
20212	106.397	1.24403	0.287777	4.3229	1.53992e-05	0.0015874	1.02744	chr6:129599297-129600136	2.95082	0.0627635	1.38966	0.0263109	chr6	129599297	129600136	ARHGAP18	ENSG00000146376	-336	promoter	561.58	0.18924	0.130063	1.45499	0.145673	0.305589	2.41391	ARHGAP18		GEM	169.717	1.70101	0.234711	7.24725	4.2533e-13	1.84554e-10	1.24638	GEM
17772	65.1918	1.20795	0.355329	3.39953	0.00067502	0.049715	0.406233	chr4:26341828-26342518	2.17799	0.0386417	0.982027	0.0163054	chr4	26341828	26342518	RBPJ	ENSG00000168214	-622	promoter	18797.1	0.0851263	0.0701069	1.21424	0.224658	0.476914	1.85565	RBPJ		RASL11A	48.1028	1.63995	0.409903	4.00081	6.3125e-05	0.0209515	0.043599	RASL11A
11327	90.0538	1.20025	0.304606	3.94034	8.13649e-05	0.00804807	0.610948	chr1:230377619-230378515	2.66979	0.052459	1.24143	0.0226052	chr1	230377619	230378515	PGBD5	ENSG00000177614	0	promoter	2027.36	-0.135137	0.0903161	-1.49626	0.134585	0.331506	1.98195	PGBD5		SERTAD1	123.217	1.59386	0.259024	6.15331	7.588e-10	3.62367e-07	0.359223	SERTAD1
21761	95.0614	1.18482	0.304893	3.886	0.000101908	0.00951824	0.610948	chr7:107902234-107902982	2.90398	0.0548009	1.3526	0.0240875	chr7	107902234	107902982	DLD	ENSG00000091140	-521	promoter	2759.66	0.0361467	0.0851939	0.424287	0.671356	0.73559	2.74032	DLD		GADD45B	112.838	1.57614	0.272912	5.77526	7.68364e-09	2.23203e-06	0.441131	GADD45B
15987	91.7849	1.16607	0.290814	4.00966	6.08065e-05	0.0058383	0.697791	chr3:18435989-18436829	2.78689	0.0538642	1.31555	0.0235316	chr3	18435989	18436829	SATB1	ENSG00000182568	-736	promoter	1258.6	0.461817	0.104961	4.39988	1.08311e-05	0.000226507	2.39524	SATB1		RGS2	243.675	1.48325	0.18998	7.80737	5.83935e-15	3.74479e-12	2.36928	RGS2
277	118.556	1.13103	0.260378	4.3438	1.40037e-05	0.00138307	1.11263	chr10:121959387-121960155	3.55972	0.0688525	1.76024	0.0309431	chr10	121959387	121960155	NSMCE4A	ENSG00000107672	0	promoter	1493.73	0.149891	0.105817	1.41651	0.156627	0.338156	2.23452	NSMCE4A		RPS10-NUDT3	721.442	1.40995	0.131005	10.7625	5.17298e-27	1.70782e-23	2.41624	RPS10-NUDT3
14439	83.8094	1.11079	0.308643	3.59896	0.000319489	0.0153564	1.00437	chr2:39300153-39301072	2.48244	0.0491803	1.14879	0.0220493	chr2	39300153	39301072	MAP4K3	ENSG00000011566	-308	promoter	15158.9	0.0227566	0.072197	0.315201	0.752609	0.671826	3.58092	MAP4K3		HSPA1B	670.904	1.37638	0.131448	10.471	1.17453e-25	1.83039e-22	3.41246	HSPA1B
15895	82.9349	1.10963	0.305653	3.63035	0.000283032	0.01402	1.0075	chr3:170360667-170361505	2.57611	0.0484778	1.14879	0.021864	chr3	170360667	170361505	SKIL	ENSG00000136603	0	promoter	13637.5	-0.126745	0.0768432	-1.6494	0.0990664	0.170169	3.88127	SKIL		FOS	147.177	1.35958	0.262002	5.18922	2.11178e-07	1.92764e-05	0.856762	FOS
25146	168.978	1.09937	0.215119	5.11055	3.21229e-07	5.20132e-05	1.83357	chr9:2180421-2181008	5.45667	0.0976581	2.63109	0.0446544	chr9	2180421	2181008	SMARCA2	ENSG00000080503	-563	promoter	619.371	-0.04058	0.128793	-0.315078	0.752702	0.838923	2.44546	SMARCA2		IER5	276.527	1.33884	0.184221	7.26754	3.6608e-13	9.48102e-11	2.36928	IER5
4177	87.3104	1.0796	0.29881	3.613	0.00030267	0.0151471	0.970367	chr12:46770140-46770960	2.59953	0.0508197	1.24143	0.0233463	chr12	46770140	46770960	SLC38A4	ENSG00000139209	-836	promoter	320.361	-0.342348	0.162742	-2.10362	0.0354117	0.111569	2.52935	SLC38A4		TEX14	254.694	1.28938	0.188903	6.82561	8.75515e-12	1.59336e-09	2.36928	TEX14
10684	129.935	1.07957	0.247243	4.36645	1.26284e-05	0.00113098	1.31982	chr1:178870687-178871598	3.67681	0.0751756	1.77877	0.0346489	chr1	178870687	178871598	ANGPTL1	ENSG00000116194	0	promoter	299.492	0.00296573	0.167201	0.0177375	0.985848	0.970513	2.54553	ANGPTL1		ELF3	143.36	1.28527	0.263114	4.88486	1.03501e-06	5.46328e-05	1.24638	ELF3
5796	107.59	1.07399	0.29101	3.69056	0.000223757	0.0116537	1.01922	chr14:20452439-20453274	3.13817	0.0637002	1.64906	0.0289049	chr14	20452439	20453274	OSGEP	ENSG00000092094	0	promoter	1597.34	0.0316718	0.0986394	0.321087	0.748145	0.954582	1.98195	OSGEP		SNAI1	76.5342	1.27556	0.327601	3.89363	9.87541e-05	0.00484167	0.464439	SNAI1
18308	93.0134	1.04928	0.290581	3.61097	0.000305053	0.0193035	0.701033	chr4:87048262-87049126	2.57611	0.0529274	1.33407	0.0251992	chr4	87048262	87049126	AFF1	ENSG00000172493	-526	promoter	11480.5	-0.0181402	0.0721399	-0.251458	0.80146	0.930798	2.20748	AFF1		MVP	270.799	1.21653	0.186874	6.50991	7.51956e-11	1.01269e-08	2.36928	MVP
20207	128.8	1.04438	0.250758	4.16487	3.11524e-05	0.00223324	1.31982	chr6:128491225-128491983	4.07494	0.0733021	1.98258	0.0350195	chr6	128491225	128491983	PTPRK	ENSG00000152894	0	promoter	19687.1	-0.0449254	0.0700554	-0.641284	0.521338	0.535599	3.58092	PTPRK		AC007952.4	234.613	1.19524	0.217223	5.50235	3.74759e-08	3.64423e-06	1.21081	AC007952.4
18464	114.617	1.04082	0.268878	3.87099	0.000108395	0.00756832	0.885114	chr5:112825992-112826791	3.44262	0.0665105	1.68612	0.0313137	chr5	112825992	112826791	APC	ENSG00000134982	-422	promoter	8896.33	-0.00358863	0.0724615	-0.0495246	0.960501	0.976398	2.45722	APC		ARL4D	131.242	1.17994	0.253436	4.65575	3.22807e-06	0.00030931	0.464439	ARL4D
17731	193.084	1.02884	0.216097	4.76101	1.9263e-06	0.000263196	1.37929	chr4:22474655-22475359	5.83138	0.110539	3.03873	0.0526218	chr4	22474655	22475359	ADGRA3	ENSG00000152990	-849	promoter	13240.2	0.0711989	0.0706781	1.00737	0.313758	0.493517	2.45722	ADGRA3		AMOTL2	1115.54	1.17287	0.128703	9.11302	8.01237e-20	1.43016e-16	2.23452	AMOTL2
17509	244.113	1.02508	0.181195	5.65732	1.53754e-08	4.9105e-06	1.84376	chr4:159228939-159229774	6.65105	0.138407	3.33519	0.066889	chr4	159228939	159229774	RAPGEF2	ENSG00000109756	0	promoter	12319.3	0.162298	0.0744983	2.17854	0.0293656	0.121879	1.85565	RAPGEF2		MYL7	209.579	1.16772	0.217464	5.36972	7.88595e-08	6.60132e-06	1.21393	MYL7
6261	102.033	1.00923	0.27587	3.65835	0.000253845	0.0127751	1.02395	chr14:61523972-61524878	3.06792	0.0583138	1.61201	0.0281638	chr14	61523972	61524878	PRKCH	ENSG00000027075	-774	promoter	702.639	0.110177	0.12301	0.895674	0.370427	0.549199	2.44546	PRKCH		HIST1H2BG	315.871	1.13544	0.175959	6.45289	1.09735e-10	1.32261e-08	2.54553	HIST1H2BG
20442	246.815	0.999012	0.178168	5.60713	2.05714e-08	7.17083e-06	1.54785	chr6:154433532-154434435	7.00234	0.139813	3.42783	0.0683713	chr6	154433532	154434435	CNKSR3	ENSG00000153721	0	promoter	742.814	0.0100737	0.118561	0.0849667	0.932288	0.779607	3.42236	CNKSR3		KLF5	193.743	1.13374	0.204655	5.53978	3.02857e-08	3.9997e-06	0.856762	KLF5
4735	121.972	0.952792	0.253896	3.75268	0.000174952	0.00934996	1.07608	chr12:66678718-66679486	3.55972	0.0681499	1.94553	0.0344636	chr12	66678718	66679486	GRIP1	ENSG00000155974	0	promoter	15821.9	-0.131859	0.0735219	-1.79346	0.0728991	0.188834	2.45722	GRIP1		RHOB	279.473	1.12607	0.184917	6.0896	1.13196e-09	9.58373e-08	2.52935	RHOB
3960	133.527	0.952715	0.256261	3.71775	0.000201007	0.00889127	1.31982	chr12:21910403-21911204	3.67681	0.0740047	2.01964	0.0376135	chr12	21910403	21911204	ABCC9	ENSG00000069431	0	promoter	18.3208	0.516044	0.621485	0.830339	0.406347	1	0	ABCC9		RNF208	80.1812	1.12031	0.314817	3.5586	0.000372843	0.0141049	0.441131	RNF208
15280	186.43	0.948388	0.226326	4.19036	2.7851e-05	0.00185688	1.51348	chr3:121570311-121571211	4.96487	0.103981	2.61256	0.0526218	chr3	121570311	121571211	ARGFX	ENSG00000186103	0	promoter	41.5012	-0.352688	0.436761	-0.807508	0.419374	1	0.0569824	ARGFX		POU5F1B	232.859	1.10759	0.20247	5.47037	4.49097e-08	4.11305e-06	1.21393	POU5F1B
12557	92.0466	0.944548	0.290228	3.2545	0.00113591	0.0488742	0.701033	chr1:8754785-8755590	2.74005	0.0515222	1.42672	0.0261256	chr1	8754785	8755590	RERE	ENSG00000142599	-947	promoter	40941.3	0.163532	0.0690771	2.36739	0.0179142	0.0521824	3.58092	RERE		DUSP7	232.11	1.10575	0.192914	5.73184	9.93468e-09	1.12537e-06	1.24638	DUSP7
17659	149.858	0.936285	0.233472	4.01026	6.0652e-05	0.00366239	1.31982	chr4:185182012-185182833	4.28571	0.0831382	2.39022	0.0426163	chr4	185182012	185182833	CFAP97	ENSG00000164323	0	promoter	2449.7	0.00748975	0.0875337	0.0855641	0.931813	1	2.19903	CFAP97		JUN	866.238	1.10269	0.149382	7.38169	1.56288e-13	4.48671e-11	2.41624	JUN
17550	105.198	0.932005	0.273331	3.40981	0.000650086	0.0252872	1.02395	chr4:16826360-16826885	3.4192	0.0580796	1.76024	0.0300167	chr4	16826360	16826885	LDB2	ENSG00000169744	0	promoter	17215.8	-0.315037	0.0856495	-3.67822	0.00023487	0.00255649	2.45722	LDB2		AC144652.1	91.9409	1.09264	0.290258	3.76439	0.000166959	0.00728871	0.468227	AC144652.1
2004	136.478	0.916698	0.240218	3.8161	0.000135576	0.00662314	1.31982	chr11:35180085-35180929	4.00468	0.0763466	2.0567	0.0392811	chr11	35180085	35180929	CD44	ENSG00000026508	0	promoter	484.64	-0.0590259	0.140023	-0.421544	0.673358	0.934928	1.83962	CD44		MEX3B	140.633	1.08849	0.256579	4.24231	2.21232e-05	0.000672263	1.21393	MEX3B
21347	107.286	0.903362	0.281786	3.20584	0.00134668	0.0426567	1.01072	chr6:52423728-52424568	3.27869	0.0594848	1.70465	0.0309431	chr6	52423728	52424568	EFHC1	ENSG00000096093	0	promoter	1612.47	-0.132017	0.0946274	-1.39512	0.162978	0.382032	1.92972	EFHC1		HIST2H2BE	93.1367	1.08112	0.295153	3.66292	0.000249357	0.00996645	0.468227	HIST2H2BE
14241	105.171	0.898351	0.272453	3.29727	0.000976283	0.0337409	1.02744	chr2:26641157-26641886	2.97424	0.0587822	1.77877	0.0305725	chr2	26641157	26641886	CIB4	ENSG00000157884	0	promoter	7.10124	0.0757263	0.999656	0.0757523	0.939616	1	0	CIB4		CEBPD	86.9609	1.07054	0.302364	3.54055	0.000399301	0.0148411	0.441131	CEBPD
14593	124.029	0.890693	0.262294	3.39579	0.000684317	0.0235086	1.19307	chr2:55046581-55047335	3.6534	0.0676815	1.98258	0.0359459	chr2	55046581	55047335	RTN4	ENSG00000115310	0	promoter	23234.3	-0.0595838	0.0759429	-0.784587	0.432696	0.452801	3.88127	RTN4		NORAD	3985.13	1.06875	0.0810573	13.1851	1.06915e-39	3.43398e-36	3.31145	NORAD
15491	236.741	0.890554	0.185979	4.78847	1.68058e-06	0.000189614	1.85033	chr3:130963572-130964432	6.4637	0.131616	3.44636	0.0689272	chr3	130963572	130964432	ATP2C1	ENSG00000017260	0	promoter	8140.18	0.0149652	0.0738269	0.202707	0.839364	0.894543	2.45722	ATP2C1		HIST1H2BD	560.257	1.06041	0.138702	7.64526	2.08528e-14	1.13223e-11	1.83645	HIST1H2BD
731	118.025	0.876979	0.255018	3.43889	0.000584114	0.0226204	1.07608	chr10:52127810-52128702	3.20843	0.0653396	1.77877	0.0346489	chr10	52127810	52128702	PRKG1	ENSG00000185532	0	promoter	29363.4	0.0270738	0.0822318	0.329238	0.741976	0.886283	2.20748	PRKG1		CITED4	310.732	1.03269	0.175181	5.89498	3.74721e-09	2.81432e-07	2.41391	CITED4
18510	148.502	0.865917	0.250645	3.45475	0.000550794	0.0187964	1.31638	chr5:119353196-119353911	4.23888	0.0807963	2.50139	0.0439133	chr5	119353196	119353911	TNFAIP8	ENSG00000145779	-862	promoter	1919.84	-0.155152	0.0961326	-1.61394	0.106541	0.3009	1.80938	TNFAIP8		AC025164.1	201.04	1.02823	0.200719	5.12272	3.01164e-07	2.61145e-05	0.849831	AC025164.1
4810	207.952	0.84089	0.194553	4.32216	1.54511e-05	0.000894903	2.20716	chr12:70664025-70664848	5.76112	0.112646	3.44636	0.0618862	chr12	70664025	70664848	PTPRR	ENSG00000153233	0	promoter	145.355	-0.260304	0.23751	-1.09597	0.273092	0.861792	0.849831	PTPRR		AC078778.1	219.536	1.02614	0.194778	5.26828	1.37711e-07	9.86832e-06	1.24638	AC078778.1
4734	146.445	0.822443	0.240849	3.41476	0.000638376	0.0201162	1.38438	chr12:66538735-66539648	3.98126	0.0803279	2.22346	0.0439133	chr12	66538735	66539648	GRIP1	ENSG00000155974	0	promoter	15821.9	-0.131859	0.0735219	-1.79346	0.0728991	0.188834	2.45722	GRIP1		PLK2	404.967	1.02307	0.163596	6.25361	4.01071e-10	4.2412e-08	2.41391	PLK2
7228	167.308	0.815333	0.254922	3.19837	0.00138209	0.0376537	1.24417	chr15:57251005-57251837	4.51991	0.0880562	2.70521	0.0503984	chr15	57251005	57251837	TCF12	ENSG00000140262	-362	promoter	42733.7	0.166879	0.0689284	2.42104	0.015476	0.0761404	1.85565	TCF12		AL355075.4	114.451	1.02111	0.25907	3.94146	8.09884e-05	0.00410035	0.468227	AL355075.4
7159	125.089	0.81432	0.249416	3.26491	0.001095	0.0346027	1.11263	chr15:51874534-51875362	3.62998	0.0683841	2.00111	0.0377988	chr15	51874534	51875362	TMOD3	ENSG00000138594	0	promoter	3799.84	-0.0328666	0.0827793	-0.397039	0.691339	0.74889	2.74032	TMOD3		GADD45G	163.491	1.01486	0.223901	4.53264	5.82503e-06	0.000307175	0.849831	GADD45G
10503	268.022	0.808797	0.169303	4.77723	1.7773e-06	0.000197748	1.84376	chr1:164575097-164575844	7.86885	0.145199	4.40986	0.0809709	chr1	164575097	164575844	PBX1	ENSG00000185630	-940	promoter	36811.8	-0.151368	0.0742106	-2.03971	0.0413792	0.0917669	3.88127	PBX1		RFLNB	547.46	1.0109	0.132816	7.6113	2.71346e-14	1.13223e-11	2.44546	RFLNB
17238	189.586	0.807081	0.218957	3.68602	0.000227784	0.00931194	1.40905	chr4:119518762-119519673	5.12881	0.100703	3.03873	0.0570687	chr4	119518762	119519673	PDE5A	ENSG00000138735	0	promoter	3997.55	0.0755708	0.0804731	0.939081	0.347689	0.562724	2.20748	PDE5A		AC069185.1	134.3	1.00756	0.246928	4.08037	4.49638e-05	0.0016109	0.849831	AC069185.1
21808	146.36	0.795382	0.240755	3.30369	0.000954198	0.0249975	1.52828	chr7:113087586-113088314	3.98126	0.0777518	2.3161	0.0444691	chr7	113087586	113088314	GPR85	ENSG00000164604	0	promoter	10.4419	0.475148	0.823266	0.57715	0.563838	1	0	GPR85		HIST2H2BF	176.51	0.993986	0.22198	4.47781	7.54136e-06	0.000285214	1.21393	HIST2H2BF
10674	198	0.769244	0.199402	3.85775	0.000114438	0.0058912	1.29704	chr1:177959653-177960517	5.19906	0.105855	3.1499	0.0609598	chr1	177959653	177960517	SEC16B	ENSG00000120341	-750	promoter	23.5959	-0.132918	0.55949	-0.23757	0.812215	1	0	SEC16B		SRXN1	421.165	0.977892	0.15185	6.43988	1.19571e-10	1.87164e-08	1.83645	SRXN1
8689	245.689	0.75932	0.187364	4.05265	5.06403e-05	0.00353134	1.15638	chr16:56747213-56748105	6.27635	0.129742	4.02075	0.0755976	chr16	56747213	56748105	NUP93	ENSG00000102900	-244	promoter	5307.83	0.174241	0.0774113	2.25084	0.0243956	0.0941844	2.20748	NUP93		GADD45A	321.5	0.969458	0.168997	5.73654	9.66314e-09	6.25659e-07	2.36928	GADD45A
10640	204.291	0.749634	0.19984	3.75116	0.000176017	0.00613878	1.8882	chr1:174875257-174875955	5.90164	0.107728	3.46489	0.0631832	chr1	174875257	174875955	RABGAP1L	ENSG00000152061	0	promoter	29113.3	-0.0589243	0.072574	-0.81192	0.416837	0.464921	3.58092	RABGAP1L		SDHAF1	334.857	0.969099	0.168988	5.73474	9.76645e-09	6.01762e-07	2.52935	SDHAF1
11107	159.625	0.746944	0.227446	3.28405	0.00102328	0.0230413	1.83357	chr1:212612053-212612840	4.73068	0.0845433	2.66815	0.0496572	chr1	212612053	212612840	ATF3	ENSG00000162772	-596	promoter	454.692	0.474431	0.141263	3.35849	0.000783685	0.00859028	1.78805	ATF3		EIF5AL1	171.556	0.963665	0.252995	3.80902	0.000139517	0.00296981	1.21081	EIF5AL1
21871	187.668	0.745197	0.20468	3.6408	0.000271793	0.0105913	1.40905	chr7:122082414-122083297	5.22248	0.0992974	3.13137	0.0581805	chr7	122082414	122083297	AASS	ENSG00000008311	0	promoter	65197.7	-0.0199541	0.0694747	-0.287214	0.773948	0.683751	3.58092	AASS		AC004448.2	309.99	0.947588	0.185703	5.10269	3.34851e-07	1.13172e-05	2.52935	AC004448.2
16449	194.421	0.73679	0.198142	3.71849	0.000200421	0.00856492	1.37929	chr3:42844027-42844870	5.05855	0.103279	3.2796	0.0605892	chr3	42844027	42844870	ACKR2	ENSG00000144648	63	promoter	4.43609	-1.3025	1.31248	-0.992393	0.321006	1	0	ACKR2		DUSP2	206.12	0.942357	0.198382	4.75021	2.03201e-06	9.81825e-05	1.21393	DUSP2
5632	139.087	0.735301	0.236107	3.11427	0.00184402	0.0440876	1.31982	chr13:99870387-99871249	3.84075	0.0733021	2.33463	0.0433574	chr13	99870387	99871249	CLYBL	ENSG00000125246	0	promoter	3047.47	-0.241172	0.0858104	-2.81052	0.00494608	0.0290978	2.20748	CLYBL		GCHFR	582.492	0.937206	0.14779	6.34148	2.27573e-10	3.32272e-08	1.83645	GCHFR
21840	337.283	0.734978	0.158756	4.62961	3.66362e-06	0.000403829	1.48544	chr7:117019862-117020723	8.94614	0.179625	5.3363	0.105058	chr7	117019862	117020723	ST7	ENSG00000004866	0	promoter	1523.89	0.250327	0.0950387	2.63394	0.00843994	0.0393612	2.50615	ST7		AL139393.3	119.416	0.92863	0.255204	3.63877	0.000273945	0.010717	0.466872	AL139393.3
18350	208.196	0.728871	0.194192	3.75335	0.000174487	0.0054373	2.20716	chr4:91085673-91086551	5.55035	0.109602	3.48342	0.0650361	chr4	91085673	91086551	CCSER1	ENSG00000184305	0	promoter	1246.02	-0.00702403	0.102014	-0.0688535	0.945106	1	2.25644	CCSER1		PDRG1	444.168	0.927871	0.148463	6.24983	4.10887e-10	4.27657e-08	2.41391	PDRG1
1019	359.385	0.719023	0.150457	4.77894	1.76218e-06	0.000208814	1.70651	chr10:8058223-8058997	10.2108	0.190867	6.24421	0.11284	chr10	8058223	8058997	GATA3	ENSG00000107485	0	promoter	26.7094	0.924621	0.530387	1.74329	0.0812822	1	0	GATA3		S100A11	1484.7	0.923574	0.131127	7.04336	1.87658e-12	3.79244e-10	2.50615	S100A11
1289	170.42	0.708197	0.225672	3.13816	0.00170011	0.0434121	1.24417	chr11:107589670-107590367	4.66042	0.0892272	3.00167	0.0535483	chr11	107589670	107590367	ELMOD1	ENSG00000110675	-882	promoter	98.8441	-0.103905	0.275132	-0.377656	0.705686	1	0.466872	ELMOD1		C8orf58	285.454	0.922	0.171708	5.36957	7.89255e-08	3.66049e-06	2.52935	C8orf58
10361	227.133	0.693374	0.184366	3.76086	0.000169333	0.00541659	2.15286	chr1:15808733-15809622	5.83138	0.119438	3.70576	0.0722624	chr1	15808733	15809622	UQCRHL	ENSG00000233954	0	promoter	32.927	0.531313	0.471824	1.12608	0.260131	1	0.0554806	UQCRHL		SOWAHC	933.364	0.911654	0.110821	8.22634	1.93023e-16	1.12059e-13	3.42236	SOWAHC
23984	182.895	0.679778	0.207957	3.26883	0.00107993	0.0295206	1.37929	chr8:39934780-39935650	5.17564	0.0955504	3.37224	0.058551	chr8	39934780	39935650	IDO2	ENSG00000188676	0	promoter	56.5772	0.395865	0.359388	1.1015	0.27068	1	0.0183475	IDO2		RAP2B	848.963	0.907335	0.12194	7.44082	1.0006e-13	2.60496e-11	3.22532	RAP2B
777	313.148	0.678937	0.16213	4.1876	2.81919e-05	0.00174956	1.65512	chr10:60300182-60301026	8.05621	0.165574	5.05837	0.100241	chr10	60300182	60301026	ANK3	ENSG00000151150	0	promoter	25895.3	0.033398	0.0722156	0.462477	0.643739	0.903381	1.85565	ANK3		LRP2	258.391	0.906864	0.189807	4.77783	1.77197e-06	5.73643e-05	2.01561	LRP2
2130	256.399	0.678242	0.174219	3.89304	9.89948e-05	0.00467938	1.54785	chr11:46343388-46344302	6.5808	0.134192	4.15045	0.0818973	chr11	46343388	46344302	DGKZ	ENSG00000149091	-965	promoter	1912.73	0.189894	0.0972447	1.95274	0.0508503	0.173901	1.92972	DGKZ		RPP25	273.523	0.904114	0.182752	4.94722	7.52824e-07	2.37994e-05	2.36928	RPP25
5116	229.189	0.678078	0.188563	3.59603	0.000323114	0.00985764	1.84376	chr13:110213416-110214305	5.7377	0.119204	3.6687	0.0733741	chr13	110213416	110214305	COL4A1	ENSG00000187498	-980	promoter	3367.26	-0.00122482	0.0810035	-0.0151205	0.987936	1	2.20748	COL4A1		CITED2	754.845	0.900796	0.127186	7.0825	1.4158e-12	2.33441e-10	3.22532	CITED2
12537	172.252	0.653044	0.213631	3.05688	0.00223656	0.0402204	1.83357	chr1:81412697-81413513	4.49649	0.0896955	2.85344	0.0555864	chr1	81412697	81413513	ADGRL2	ENSG00000117114	-762	promoter	24441.8	0.0202293	0.077242	0.261896	0.793402	0.661251	3.88127	ADGRL2		SOX3	427.187	0.89281	0.155581	5.73855	9.54896e-09	6.04824e-07	2.44546	SOX3
22772	261.066	0.635158	0.18033	3.52219	0.000427995	0.0121755	1.84376	chr7:5591193-5591866	7.0726	0.13466	4.66926	0.0852325	chr7	5591193	5591866	FSCN1	ENSG00000075618	-950	promoter	1415.74	0.348315	0.0979691	3.55536	0.000377468	0.00367505	2.50615	FSCN1		CENPB	720.968	0.890819	0.121885	7.3087	2.6974e-13	5.33706e-11	3.22532	CENPB
22184	344.359	0.623326	0.152568	4.08557	4.39691e-05	0.00193987	2.24374	chr7:149855281-149856079	8.80562	0.176347	5.96628	0.112655	chr7	149855281	149856079	ZNF862	ENSG00000106479	0	promoter	107.28	-0.175367	0.281191	-0.623658	0.532852	1	0.464439	ZNF862		AC007381.1	235.281	0.884308	0.200908	4.40157	1.07471e-05	0.00022396	2.41391	AC007381.1
16404	194.478	0.620221	0.204568	3.03186	0.00243051	0.0479149	1.54321	chr3:39467203-39467924	5.40984	0.1	3.539	0.0635538	chr3	39467203	39467924	MOBP	ENSG00000168314	0	promoter	5.92279	1.41445	1.12821	1.2537	0.20995	1	0	MOBP		NKX1-2	225.198	0.875561	0.215783	4.0576	4.95795e-05	0.0013217	1.21393	NKX1-2
15872	219.599	0.604875	0.203292	2.97539	0.00292615	0.0481381	1.84376	chr3:169268619-169269527	5.66745	0.111475	3.68723	0.0720771	chr3	169268619	169269527	MECOM	ENSG00000085276	0	promoter	409.264	-0.053621	0.154563	-0.34692	0.728651	0.98314	1.83962	MECOM		MATN1	115.205	0.866313	0.266238	3.2539	0.00113832	0.0308071	0.468227	MATN1
17807	226.706	0.601073	0.191918	3.13193	0.0017366	0.0301568	2.15286	chr4:30722930-30723698	6.13583	0.114754	4.26163	0.0746711	chr4	30722930	30723698	PCDH7	ENSG00000169851	-829	promoter	3366.41	-0.175312	0.088664	-1.97726	0.0480123	0.154707	2.15598	PCDH7		IER3	891.172	0.863381	0.125388	6.88565	5.75253e-12	1.06994e-09	2.41624	IER3
3927	245.755	0.587631	0.176136	3.33624	0.000849202	0.0200997	1.84376	chr12:18319821-18320724	6.18267	0.125527	4.00222	0.0817121	chr12	18319821	18320724	RERGL	ENSG00000111404	0	promoter	78.9997	-0.301716	0.313433	-0.962616	0.33574	1	0.468227	RERGL		ZNF768	608.312	0.860083	0.129549	6.63905	3.15701e-11	4.68094e-09	2.44546	ZNF768
21787	309.239	0.579114	0.162094	3.5727	0.000353321	0.0114123	1.65512	chr7:111392763-111393643	8.03279	0.158314	5.3363	0.10302	chr7	111392763	111393643	IMMP2L	ENSG00000184903	0	promoter	21312.1	0.00850709	0.0706072	0.120485	0.904099	1	1.85565	IMMP2L		RTL8A	539.385	0.858521	0.138501	6.19865	5.69511e-10	7.2004e-08	1.83645	RTL8A
7875	214.037	0.576849	0.197293	2.92382	0.00345761	0.0477283	2.20716	chr15:98900214-98900983	5.7377	0.109836	3.72429	0.0717065	chr15	98900214	98900983	IGF1R	ENSG00000140443	0	promoter	31732.7	0.0281929	0.0716161	0.393667	0.693827	0.607509	3.88127	IGF1R		PHLDA3	276.23	0.855008	0.201545	4.24227	2.21272e-05	0.000371432	2.52935	PHLDA3
16296	223.938	0.563271	0.186138	3.02609	0.0024774	0.0422513	1.8882	chr3:31969011-31969876	5.99532	0.112881	4.13193	0.0750417	chr3	31969011	31969876	OSBPL10	ENSG00000144645	0	promoter	17991.6	-0.0725304	0.0729698	-0.993978	0.320234	0.534321	2.20748	OSBPL10		LRATD2	1557.56	0.8536	0.117812	7.24546	4.30966e-13	1.0224e-10	2.44546	LRATD2
283	359.849	0.559517	0.148213	3.77507	0.00015996	0.00548192	2.00034	chr10:122126469-122127373	8.75878	0.182904	5.8551	0.121178	chr10	122126469	122127373	TACC2	ENSG00000138162	0	promoter	3394.9	-0.096851	0.0818548	-1.1832	0.236728	0.443135	2.19903	TACC2		HAP1	132.626	0.852143	0.243245	3.50323	0.000459659	0.019099	0.359223	HAP1
14496	378.098	0.554804	0.148232	3.7428	0.000181981	0.00569521	2.1563	chr2:44941381-44942193	10.3044	0.192974	6.72596	0.127664	chr2	44941381	44942193	SIX3	ENSG00000138083	0	promoter	15.0132	0.0592171	0.728823	0.0812503	0.935243	1	0	SIX3		KLF6	1143.05	0.8517	0.111076	7.66771	1.75092e-14	8.46138e-12	2.44546	KLF6
22429	250.198	0.539759	0.177517	3.0406	0.00236104	0.0469336	1.54785	chr7:24665301-24666191	6.22951	0.125059	4.15045	0.0846767	chr7	24665301	24666191	MPP6	ENSG00000105926	0	promoter	15224.1	0.136703	0.0717539	1.90517	0.0567579	0.122013	3.58092	MPP6		LINC02739	117.556	0.850719	0.25885	3.28653	0.00101429	0.0296532	0.441131	LINC02739
23982	285.081	0.53126	0.1726	3.07798	0.00208411	0.041117	1.65512	chr8:39901838-39902722	7.04918	0.142389	4.85455	0.097091	chr8	39901838	39902722	IDO1	ENSG00000131203	0	promoter	2997.22	-0.19357	0.0824102	-2.34885	0.0188313	0.0658058	2.74032	IDO1		RTL6	436.829	0.848726	0.144983	5.85398	4.79954e-09	4.36576e-07	1.83962	RTL6
20337	422.092	0.526677	0.137189	3.83906	0.000123506	0.00398314	2.39522	chr6:142947287-142948043	11.1475	0.211475	8.26385	0.143598	chr6	142947287	142948043	HIVEP2	ENSG00000010818	-922	promoter	3061.4	0.0814232	0.0829244	0.981897	0.326151	0.472111	2.74032	HIVEP2		CCDC71L	293.841	0.846088	0.181891	4.65161	3.29349e-06	8.43693e-05	2.41391	CCDC71L
6036	445.035	0.526158	0.137973	3.81348	0.000137026	0.00431571	2.39522	chr14:38207497-38208436	11.5925	0.222951	8.07856	0.151936	chr14	38207497	38208436	SSTR1	ENSG00000139874	0	promoter	39.4257	0.734763	0.441424	1.66453	0.0960068	1	0.0554806	SSTR1		ZNF395	163.727	0.844744	0.233191	3.62255	0.000291716	0.00709381	0.849831	ZNF395
22204	374.61	0.522836	0.150835	3.46628	0.000527719	0.0166603	1.48544	chr7:150799632-150800491	9.41452	0.186183	6.61479	0.127849	chr7	150799632	150800491	TMEM176B	ENSG00000106565	0	promoter	17.3392	0.528411	0.635461	0.831538	0.40567	1	0	TMEM176B		NUAK2	485.922	0.84369	0.140171	6.01902	1.75476e-09	1.87509e-07	1.78805	NUAK2
22206	374.61	0.522836	0.150835	3.46628	0.000527719	0.0166603	1.48544	chr7:150799632-150800491	9.41452	0.186183	6.61479	0.127849	chr7	150799632	150800491	TMEM176A	ENSG00000002933	-307	promoter	2.77336	-1.46172	1.70306	-0.85829	0.390732	1	0	TMEM176A		JUND	1151.41	0.841338	0.108517	7.75302	8.97302e-15	5.28691e-12	2.25644	JUND
19746	302.529	0.522238	0.158767	3.28934	0.00100422	0.0242598	1.6768	chr5:74867760-74868489	8.24356	0.151522	5.79952	0.103205	chr5	74867760	74868489	FAM169A	ENSG00000198780	-922	promoter	13519.6	-0.199233	0.0776157	-2.56692	0.0102607	0.0456769	2.45722	FAM169A		NUDT10	229.352	0.833983	0.192607	4.32997	1.4913e-05	0.000495579	1.21081	NUDT10
1118	463.404	0.521044	0.136585	3.81478	0.000136303	0.00438158	2.32794	chr10:93600861-93601639	11.8735	0.230211	8.43061	0.158236	chr10	93600861	93601639	RBP4	ENSG00000138207	0	promoter	4.31412	-0.459325	1.2686	-0.362073	0.717298	1	0	RBP4		FADD	640.172	0.832139	0.135153	6.15703	7.41231e-10	8.93741e-08	1.78805	FADD
15979	378.367	0.50954	0.151133	3.37146	0.000747696	0.0193976	1.70651	chr3:183252734-183253548	9.85948	0.186885	7.15212	0.129702	chr3	183252734	183253548	B3GNT5	ENSG00000176597	-247	promoter	480.026	0.197495	0.140547	1.40519	0.159965	0.388613	1.83645	B3GNT5		ZFP36	125.67	0.829164	0.248316	3.33914	0.00084038	0.0256809	0.441131	ZFP36
10300	342.523	0.502281	0.154763	3.24549	0.00117249	0.0226447	2.1563	chr1:156429094-156429953	8.8993	0.17096	6.37391	0.117658	chr1	156429094	156429953	C1orf61	ENSG00000125462	0	promoter	101.367	0.368628	0.2731	1.34979	0.177083	0.989325	0.441131	C1orf61		KCTD12	416.929	0.82738	0.151969	5.44441	5.19768e-08	3.46094e-06	1.78805	KCTD12
16529	414.203	0.499295	0.142355	3.5074	0.000452516	0.0105494	2.35856	chr3:46700923-46701853	10.0468	0.206557	7.28182	0.143042	chr3	46700923	46701853	TMIE	ENSG00000181585	0	promoter	10.7727	-0.657103	0.817852	-0.80345	0.421715	1	0	TMIE		TUSC1	148.793	0.826924	0.239675	3.45019	0.000560187	0.00872331	1.24638	TUSC1
25248	691.933	0.498157	0.111676	4.46073	8.16807e-06	0.000296799	5.0132	chr9:34957617-34958375	16.6511	0.342155	12.0067	0.238466	chr9	34957617	34958375	PHF24	ENSG00000122733	0	promoter	5.33128	-0.33003	1.13867	-0.289839	0.77194	1	0	PHF24		COX14	824.322	0.826088	0.144191	5.72914	1.00943e-08	6.30188e-07	2.44546	COX14
23508	342.12	0.492219	0.15421	3.19187	0.00141353	0.0251574	2.24374	chr8:140920710-140921614	8.38407	0.168852	5.8551	0.118214	chr8	140920710	140921614	PTK2	ENSG00000169398	0	promoter	29464.4	0.00196729	0.071948	0.0273433	0.978186	1	2.20748	PTK2		MRPL41	1767.86	0.824572	0.124164	6.64101	3.11549e-11	5.97993e-09	1.80938	MRPL41
3558	399.367	0.48234	0.146873	3.28406	0.00102322	0.0199528	2.24374	chr12:119179417-119180200	10.3747	0.199766	7.24477	0.138966	chr12	119179417	119180200	HSPB8	ENSG00000152137	0	promoter	113.937	0.491245	0.259117	1.89584	0.0579813	0.483388	0.468227	HSPB8		DNAJB2	251.761	0.821996	0.181567	4.52723	5.97624e-06	0.000158736	2.01561	DNAJB2
12225	784.615	0.481195	0.108813	4.4222	9.76989e-06	0.000271191	6.73687	chr1:51330046-51330954	17.6581	0.386183	13.2666	0.271632	chr1	51330046	51330954	TTC39A	ENSG00000085831	0	promoter	156.929	0.122262	0.221077	0.553029	0.580244	1	0.856762	TTC39A		FRAT2	886.306	0.817469	0.111639	7.32246	2.43461e-13	4.84355e-11	3.41246	FRAT2
11797	487.079	0.478059	0.128562	3.7185	0.00020041	0.00566432	2.39522	chr1:32702276-32703187	12.0609	0.241452	8.89383	0.169539	chr1	32702276	32703187	SYNC	ENSG00000162520	0	promoter	961.307	0.0445895	0.108888	0.409499	0.682174	0.674205	3.22532	SYNC		RGS16	1137.92	0.816673	0.112744	7.24358	4.36988e-13	1.0224e-10	2.50615	RGS16
13770	787.218	0.470993	0.104376	4.51248	6.40744e-06	0.000197072	6.68534	chr2:218781636-218782570	17.7752	0.386183	13.2296	0.274041	chr2	218781636	218782570	CYP27A1	ENSG00000135929	0	promoter	136.372	-0.15497	0.246256	-0.629305	0.529149	1	1.24638	CYP27A1		C4orf46	728.342	0.814577	0.121701	6.69325	2.18273e-11	2.5438e-09	3.42236	C4orf46
14933	354.042	0.470584	0.154655	3.04279	0.00234396	0.0435629	1.70651	chr2:86442335-86443227	8.87588	0.176581	6.41097	0.123772	chr2	86442335	86443227	KDM3A	ENSG00000115548	0	promoter	1041.78	0.194655	0.107006	1.81911	0.068894	0.19423	2.23452	KDM3A		HCG11	406.935	0.81173	0.155828	5.20912	1.89734e-07	8.86012e-06	2.01561	HCG11
12721	460.885	0.469368	0.129268	3.63098	0.000282345	0.00744358	2.35856	chr1:9997066-9997726	11.9438	0.227869	8.81971	0.16083	chr1	9997066	9997726	RBP7	ENSG00000162444	0	promoter	34.4146	0.0379755	0.474238	0.080077	0.936176	1	0.043599	RBP7		RAB42	234.867	0.811426	0.18876	4.29872	1.71791e-05	0.000554117	1.21081	RAB42
19868	364.828	0.46643	0.157131	2.96841	0.00299341	0.0426907	2.24374	chr5:88883907-88884691	9.03981	0.179157	6.54067	0.126922	chr5	88883907	88884691	MEF2C	ENSG00000081189	-911	promoter	113.808	0.278271	0.273781	1.0164	0.309438	1	0.359223	MEF2C		DYNLL2	1366.21	0.807854	0.0989733	8.16234	3.28583e-16	2.58136e-13	2.25644	DYNLL2
15677	737.804	0.454124	0.104842	4.33151	1.48089e-05	0.000474613	4.91371	chr3:147420953-147421863	16.7213	0.362998	12.3958	0.258662	chr3	147420953	147421863	ZIC1	ENSG00000152977	0	promoter	17.7932	0.689593	0.643002	1.07246	0.283514	1	0	ZIC1		ARRDC3	425.585	0.806166	0.156351	5.15612	2.52118e-07	9.47187e-06	2.41391	ARRDC3
11081	512.277	0.453237	0.130212	3.48075	0.000500004	0.0111855	2.41041	chr1:211256864-211257688	11.9438	0.251054	9.07912	0.179359	chr1	211256864	211257688	RCOR3	ENSG00000117625	-720	promoter	5411.94	0.150262	0.0758812	1.98023	0.0476779	0.19113	1.57954	RCOR3		TNXB	148.793	0.805314	0.235225	3.42359	0.000617991	0.00966507	1.21081	TNXB
21957	336.44	0.452434	0.155504	2.90947	0.00362045	0.04873	2.24374	chr7:129375122-129376008	8.40749	0.166745	6.33685	0.118399	chr7	129375122	129376008	AHCYL2	ENSG00000158467	0	promoter	9317.14	-0.163897	0.0790116	-2.07434	0.0380478	0.120036	2.45722	AHCYL2		MYCL	128.079	0.803996	0.244498	3.28835	0.00100776	0.0295236	0.441131	MYCL
17201	369.904	0.452203	0.144222	3.13546	0.00171585	0.0313962	2.00034	chr4:112860736-112861590	8.92272	0.182201	6.65184	0.129887	chr4	112860736	112861590	ANK2	ENSG00000145362	0	promoter	45011.1	-0.104328	0.0761949	-1.36923	0.170928	0.248093	3.88127	ANK2		DOHH	794.217	0.802208	0.115862	6.92385	4.39531e-12	6.13404e-10	3.41246	DOHH
1081	403.408	0.442509	0.148187	2.98616	0.00282504	0.0400879	2.32794	chr10:89326709-89327567	9.62529	0.196721	7.07801	0.141745	chr10	89326709	89327567	IFIT3	ENSG00000119917	-430	promoter	64.3122	0.22915	0.346567	0.661198	0.508485	1	0.0816233	IFIT3		FNDC10	199.75	0.800671	0.206513	3.87709	0.000105714	0.00313961	0.856762	FNDC10
6242	427.642	0.439985	0.142497	3.08767	0.00201731	0.0313318	2.35856	chr14:60653286-60654236	10.6089	0.207728	7.9118	0.150454	chr14	60653286	60654236	SIX1	ENSG00000126778	-260	promoter	13.6654	-0.360645	0.746895	-0.482858	0.629196	1	0	SIX1		H1F0	441.531	0.794808	0.144283	5.50868	3.61539e-08	1.96665e-06	2.41391	H1F0
11874	660.624	0.437296	0.108916	4.01498	5.94502e-05	0.00132111	5.0132	chr1:36124737-36125609	15.3396	0.322951	11.8029	0.233463	chr1	36124737	36125609	COL8A2	ENSG00000171812	0	promoter	60.5653	-0.0764855	0.347365	-0.220188	0.825725	1	0.0816233	COL8A2		ARL4C	662.949	0.793013	0.124678	6.36047	2.0114e-10	1.71125e-08	3.41246	ARL4C
22391	428.263	0.435504	0.137552	3.16611	0.00154495	0.0255816	2.39522	chr7:2309590-2310475	10	0.208899	7.5227	0.151566	chr7	2309590	2310475	SNX8	ENSG00000106266	0	promoter	5144.3	-0.199097	0.077792	-2.55935	0.0104868	0.0568593	1.86232	SNX8		SEPHS2	1216.7	0.792217	0.106447	7.44237	9.8896e-14	3.30867e-11	2.44546	SEPHS2
1481	348.705	0.433687	0.14884	2.91378	0.00357077	0.048238	2.24374	chr11:118924393-118925138	8.94614	0.170023	6.63331	0.123217	chr11	118924393	118925138	UPK2	ENSG00000110375	-26	promoter	39.3565	-0.78222	0.433655	-1.80378	0.0712653	1	0.0540362	UPK2		CAMK2N2	130.136	0.791418	0.242935	3.25774	0.00112304	0.0307392	0.464439	CAMK2N2
24420	496.643	0.427914	0.124545	3.43581	0.000590775	0.0126794	2.41041	chr8:98942016-98942872	12.459	0.24192	9.5794	0.176024	chr8	98942016	98942872	STK3	ENSG00000104375	0	promoter	8270.78	0.0413295	0.0728234	0.567531	0.570354	0.713102	2.45722	STK3		IRF2BP2	1552.02	0.791267	0.107297	7.37452	1.6494e-13	4.90683e-11	2.23452	IRF2BP2
1954	775.465	0.423604	0.104215	4.0647	4.80939e-05	0.000847984	7.40514	chr11:31817635-31818556	17.4239	0.376112	13.211	0.274968	chr11	31817635	31818556	PAX6	ENSG00000007372	0	promoter	10.7774	0.540086	0.819849	0.658763	0.510048	1	0	PAX6		TOMM40L	306.915	0.791106	0.171352	4.61684	3.8963e-06	9.70513e-05	2.36928	TOMM40L
1941	630.297	0.423574	0.1109	3.81941	0.000133772	0.00267825	4.45314	chr11:313396-314278	15.082	0.306792	11.3952	0.223828	chr11	313396	314278	IFITM1	ENSG00000185885	-140	promoter	100.552	-0.512913	0.284453	-1.80316	0.0713639	0.64964	0.359223	IFITM1		CDC34	1285.7	0.788084	0.104123	7.56876	3.76795e-14	1.40468e-11	2.44546	CDC34
6564	428.826	0.420571	0.133885	3.14128	0.00168209	0.0213249	3.36723	chr14:85529680-85530556	10.0234	0.209133	7.83769	0.152492	chr14	85529680	85530556	FLRT2	ENSG00000185070	0	promoter	1001.97	-0.0820792	0.114517	-0.716743	0.473533	0.518915	3.42236	FLRT2		RPS19BP1	2544.22	0.782134	0.0978856	7.99029	1.34624e-15	8.25021e-13	2.74032	RPS19BP1
7683	712.788	0.417937	0.108169	3.86376	0.000111655	0.00217367	4.89099	chr15:80251561-80252436	15.9016	0.344496	12.192	0.253474	chr15	80251561	80252436	CTXND1	ENSG00000259417	0	promoter	10.1713	0.276819	0.840981	0.329162	0.742033	1	0	CTXND1		HIST1H2BC	340.066	0.780908	0.171664	4.54905	5.38899e-06	0.000119059	2.52935	HIST1H2BC
5332	569.426	0.41468	0.127732	3.24649	0.0011684	0.0123884	4.91371	chr13:33349931-33350834	13.185	0.274239	10.0982	0.203076	chr13	33349931	33350834	STARD13	ENSG00000133121	0	promoter	1155.03	-0.121302	0.102583	-1.18248	0.237014	0.408621	2.50615	STARD13		TAF10	1788.27	0.780582	0.105309	7.4123	1.24124e-13	3.82041e-11	2.3561	TAF10
10870	790.517	0.411109	0.101408	4.05402	5.03441e-05	0.000940381	6.73687	chr1:201946169-201947045	17.6347	0.382436	13.211	0.282194	chr1	201946169	201947045	LMOD1	ENSG00000163431	0	promoter	45.4359	0.0745905	0.400929	0.186044	0.85241	1	0.043599	LMOD1		SYDE1	391.449	0.779673	0.168989	4.61374	3.95492e-06	0.000111601	2.01561	SYDE1
20832	612.859	0.409239	0.114179	3.58419	0.00033812	0.00491041	4.92618	chr6:3075031-3075960	14.4496	0.296019	11.0246	0.218825	chr6	3075031	3075960	RIPK1	ENSG00000137275	-864	promoter	1969.88	0.0100331	0.0910136	0.110237	0.912222	1	1.92972	RIPK1		GUCD1	1129.68	0.777146	0.10725	7.24612	4.28878e-13	1.08298e-10	2.25644	GUCD1
5008	549.424	0.407617	0.129647	3.14406	0.00166621	0.0160852	4.91371	chr12:94650216-94650703	13.2553	0.263466	10.5985	0.19585	chr12	94650216	94650703	TMCC3	ENSG00000057704	0	promoter	118.402	0.0679526	0.252243	0.269393	0.787627	1	0.464439	TMCC3		THAP11	642.421	0.776888	0.141472	5.49145	3.98655e-08	2.70102e-06	1.83962	THAP11
20258	466.194	0.40496	0.131141	3.08797	0.00201532	0.0309868	2.39522	chr6:133888723-133889397	11.6393	0.225293	8.98647	0.166945	chr6	133888723	133889397	TCF21	ENSG00000118526	0	promoter	2.88926	5.08309	2.06695	2.45922	0.0139238	1	0	TCF21		EXOSC4	982.997	0.774326	0.127102	6.09216	1.11396e-09	9.68985e-08	2.44546	EXOSC4
17	414.435	0.397334	0.135756	2.92683	0.00342431	0.0446044	2.41041	chr10:100735165-100736049	10.1171	0.200468	7.59681	0.148786	chr10	100735165	100736049	PAX2	ENSG00000075891	0	promoter	4.25148	1.0547	1.32713	0.794721	0.426776	1	0	PAX2		PSMB10	1223.27	0.772579	0.130808	5.90619	3.50115e-09	2.54721e-07	2.50615	PSMB10
13153	676.957	0.391452	0.114144	3.42947	0.000604758	0.00815398	4.45314	chr2:159797640-159798532	14.9883	0.324122	11.4137	0.243469	chr2	159797640	159798532	CD302	ENSG00000241399	0	promoter	285.669	0.0282536	0.170303	0.165902	0.868234	0.925035	2.41391	CD302		DUSP3	563.903	0.770229	0.131085	5.87581	4.2077e-09	3.14231e-07	2.41391	DUSP3
16112	797.496	0.386593	0.10559	3.66128	0.000250961	0.00296974	7.2727	chr3:190862374-190863293	17.26	0.383372	13.4334	0.286826	chr3	190862374	190863293	GMNC	ENSG00000205835	0	promoter	11.0924	1.45173	0.822923	1.76412	0.0777123	1	0	GMNC		ATP5MF	3149.1	0.76952	0.228038	3.37453	0.000739415	0.00709214	2.15598	ATP5MF
21940	547.196	0.386128	0.121868	3.16842	0.00153272	0.0151471	4.91371	chr7:128829992-128830780	13.63	0.262061	10.58	0.197147	chr7	128829992	128830780	FLNC	ENSG00000128591	0	promoter	344.379	0.456926	0.171653	2.66192	0.00776968	0.0380844	2.41391	FLNC		IRX2	2041.24	0.769351	0.115819	6.64268	3.08032e-11	4.59761e-09	2.45722	IRX2
14048	496.59	0.383415	0.125064	3.06574	0.00217135	0.0255779	3.36723	chr2:237859421-237860332	11.452	0.238407	9.20882	0.179174	chr2	237859421	237860332	RAMP1	ENSG00000132329	0	promoter	32.3079	-0.123442	0.498055	-0.247848	0.804252	1	0.0569824	RAMP1		TIMM13	6086.23	0.768637	0.100789	7.62623	2.41722e-14	1.13223e-11	2.20748	TIMM13
22682	828.828	0.380854	0.0991534	3.84105	0.000122507	0.00185015	6.68534	chr7:45157288-45158197	18.1733	0.398126	14.4895	0.299055	chr7	45157288	45158197	RAMP3	ENSG00000122679	0	promoter	21.702	-0.213393	0.571853	-0.373161	0.709029	1	0	RAMP3		TAGLN	5670.16	0.766527	0.252281	3.03839	0.00237845	0.0215456	1.57954	TAGLN
5636	617.08	0.357456	0.112571	3.1754	0.00149632	0.0146603	5.0132	chr13:99984803-99985709	14.2623	0.29555	10.8949	0.225125	chr13	99984803	99985709	ZIC2	ENSG00000043355	0	promoter	3105.45	0.218682	0.0918235	2.38155	0.0172401	0.0668046	2.45722	ZIC2		CCN1	2106.1	0.762222	0.103087	7.39394	1.42536e-13	5.1298e-11	1.80938	CCN1
31	553.059	0.357135	0.121403	2.94172	0.0032639	0.025761	5.0132	chr10:101031910-101032611	13.7237	0.265808	10.8949	0.201964	chr10	101031910	101032611	PDZD7	ENSG00000186862	-806	promoter	42.6573	0.14125	0.415617	0.339856	0.733965	1	0.0569824	PDZD7		MEX3D	251.699	0.762009	0.191048	3.98858	6.64714e-05	0.000948858	2.41391	MEX3D
25512	1014.38	0.351034	0.0940623	3.73193	0.00019002	0.00255982	6.73687	chr9:88534785-88535521	22.1311	0.480796	17.9729	0.370762	chr9	88534785	88535521	NXNL2	ENSG00000130045	0	promoter	51.0623	0.0702277	0.374506	0.187521	0.851252	1	0.0774031	NXNL2		ZNF581	738.649	0.760279	0.12913	5.88772	3.91554e-09	2.13486e-07	3.42236	ZNF581
6714	621.216	0.349844	0.115178	3.03742	0.00238609	0.0208921	4.91371	chr14:99644711-99645576	13.9578	0.297658	11.3396	0.227534	chr14	99644711	99645576	HHIPL1	ENSG00000182218	0	promoter	123.036	0.0972069	0.251264	0.386871	0.698852	1	0.441131	HHIPL1		CDK5R1	299.08	0.75812	0.169649	4.46876	7.8673e-06	0.000165688	2.52935	CDK5R1
3557	688.334	0.347908	0.109054	3.19022	0.00142163	0.0141285	5.0132	chr12:119178262-119179092	15.9016	0.327869	12.6366	0.252177	chr12	119178262	119179092	HSPB8	ENSG00000152137	-498	promoter	113.937	0.491245	0.259117	1.89584	0.0579813	0.483388	0.468227	HSPB8		AL035071.1	545.936	0.757973	0.148078	5.11875	3.07566e-07	1.10295e-05	2.41391	AL035071.1
10116	566.271	0.344779	0.120308	2.8658	0.00415951	0.0312117	4.89099	chr1:153535690-153536622	13.2084	0.267682	10.617	0.207152	chr1	153535690	153536622	S100A6	ENSG00000197956	0	promoter	588.402	0.345506	0.161535	2.13889	0.0324442	0.134172	1.78805	S100A6		AC005523.2	405.707	0.754402	0.150512	5.01225	5.37965e-07	1.69858e-05	2.54553	AC005523.2
1771	554.607	0.342886	0.127178	2.69611	0.00701543	0.0447529	4.91371	chr11:15114357-15115259	12.4122	0.262529	9.93144	0.203632	chr11	15114357	15115259	INSC	ENSG00000188487	0	promoter	34.8774	-0.403727	0.455139	-0.887042	0.375056	1	0.0571477	INSC		RPRM	167.796	0.752901	0.216233	3.4819	0.000497861	0.0106466	0.856762	RPRM
17492	537.461	0.340955	0.121084	2.81585	0.00486484	0.0342455	5.0132	chr4:15778178-15779045	12.5995	0.254567	9.80174	0.196961	chr4	15778178	15779045	CD38	ENSG00000004468	0	promoter	22.7783	-0.0505071	0.572102	-0.0882833	0.929651	1	0	CD38		UBL4A	372.164	0.749645	0.154252	4.85987	1.17464e-06	3.50762e-05	2.36928	UBL4A
17449	622.47	0.34068	0.11782	2.89153	0.00383373	0.029451	4.91371	chr4:153204035-153204850	14.192	0.293208	11.4693	0.22809	chr4	153204035	153204850	TRIM2	ENSG00000109654	-298	promoter	5092.96	0.140985	0.0764512	1.84412	0.065166	0.141999	3.31145	TRIM2		SLC35A4	805.195	0.74813	0.121308	6.1672	6.95076e-10	5.02362e-08	3.42236	SLC35A4
14149	692.11	0.334016	0.109309	3.0557	0.00224534	0.0200489	4.89099	chr2:241272400-241273138	16.3934	0.32623	13.0813	0.254401	chr2	241272400	241273138	HDLBP	ENSG00000115677	-429	promoter	10922.4	0.111609	0.0743231	1.50167	0.133182	0.285431	2.45722	HDLBP		BBC3	333.357	0.747861	0.167767	4.45773	8.28307e-06	0.00017803	2.41391	BBC3
12355	557.571	0.328373	0.119028	2.7588	0.00580139	0.0394253	4.89099	chr1:61951662-61952547	13.0445	0.263466	10.5244	0.20567	chr1	61951662	61952547	PATJ	ENSG00000132849	0	promoter	18666.5	-0.0860748	0.0701735	-1.2266	0.219973	0.421757	2.20748	PATJ		BTG1	1981.19	0.742613	0.0978771	7.5872	3.26887e-14	1.30204e-11	2.3561	BTG1
695	701.297	0.327091	0.106472	3.07209	0.00212569	0.018976	5.0132	chr10:48604710-48605605	14.8946	0.331616	12.0623	0.258848	chr10	48604710	48605605	ARHGAP22	ENSG00000128805	0	promoter	1541.77	0.232272	0.0960952	2.4171	0.0156446	0.0622915	2.44546	ARHGAP22		PUSL1	528.468	0.74192	0.142522	5.20565	1.93316e-07	9.47187e-06	1.83962	PUSL1
15896	812.15	0.324078	0.100551	3.223	0.00126854	0.00970189	7.40514	chr3:170418342-170419227	18.103	0.38267	14.0634	0.299981	chr3	170418342	170419227	CLDN11	ENSG00000013297	0	promoter	111.294	0.0628061	0.271797	0.231077	0.817255	1	0.468227	CLDN11		MRPS2	1617	0.741229	0.104237	7.111	1.15201e-12	2.45236e-10	2.45722	MRPS2
20114	643.705	0.31854	0.118052	2.69831	0.00696925	0.0439357	5.0132	chr6:116765219-116765821	15.2225	0.306557	13.0072	0.238281	chr6	116765219	116765821	FAM162B	ENSG00000183807	0	promoter	21.8018	0.454892	0.577798	0.787286	0.431114	1	0	FAM162B		AC016876.1	139.682	0.74099	0.242277	3.05844	0.00222494	0.0245516	1.24638	AC016876.1
6696	654.207	0.309028	0.111805	2.76399	0.00570994	0.0383737	5.0132	chr14:96204370-96205264	14.7775	0.307728	11.8955	0.243283	chr14	96204370	96205264	BDKRB2	ENSG00000168398	0	promoter	17.2802	0.506087	0.644795	0.78488	0.432524	1	0	BDKRB2		KIF20A	1337.99	0.739387	0.102083	7.243	4.38867e-13	1.0224e-10	2.50615	KIF20A
15296	772.982	0.309026	0.105567	2.92729	0.00341932	0.0203929	7.2727	chr3:122183864-122184717	17.6581	0.3637	14.5451	0.286641	chr3	122183864	122184717	CASR	ENSG00000036828	0	promoter	79.8999	-0.207262	0.313343	-0.661455	0.508321	1	0.466872	CASR		BMI1	147.421	0.738266	0.232343	3.17749	0.00148557	0.0182843	1.24638	BMI1
14410	601.95	0.303946	0.114218	2.6611	0.00778868	0.0474785	5.0132	chr2:37344446-37345352	13.6534	0.281967	10.9691	0.223828	chr2	37344446	37345352	QPCT	ENSG00000115828	0	promoter	284.099	-0.493806	0.178493	-2.76653	0.00566564	0.0289753	2.54553	QPCT		HGH1	383.614	0.733869	0.163069	4.50037	6.78355e-06	0.00017563	2.01561	HGH1
18402	878.599	0.29901	0.0986309	3.03161	0.00243253	0.0167608	6.79802	chr5:100902874-100903760	18.7822	0.410773	15.3604	0.327034	chr5	100902874	100903760	ST8SIA4	ENSG00000113532	0	promoter	21.1411	0.327147	0.589002	0.555426	0.578603	1	0	ST8SIA4		ZNF664	573.906	0.732842	0.131401	5.57715	2.44496e-08	1.39906e-06	2.41391	ZNF664
7095	660.36	0.298072	0.108451	2.74846	0.00598762	0.0403356	4.89099	chr15:45522213-45523101	14.5433	0.309836	12.229	0.246248	chr15	45522213	45523101	SLC30A4	ENSG00000104154	0	promoter	7.7783	0.38049	0.978407	0.388887	0.69736	1	0	SLC30A4		KLF11	161.153	0.732592	0.226585	3.23319	0.00122417	0.0160497	1.21081	KLF11
10208	986.926	0.294872	0.0906522	3.25279	0.0011428	0.00899032	7.40514	chr1:155078411-155079313	20.8197	0.4637	17.3986	0.368909	chr1	155078411	155079313	EFNA3	ENSG00000143590	0	promoter	50.169	-0.258318	0.384613	-0.671631	0.501819	1	0.0816233	EFNA3		BMP4	203.085	0.73114	0.205969	3.54976	0.000385586	0.00669821	1.21081	BMP4
6558	648.185	0.291972	0.110167	2.65027	0.00804277	0.0493624	4.89099	chr14:81323752-81324671	14.2155	0.303747	11.284	0.242542	chr14	81323752	81324671	STON2	ENSG00000140022	-69	promoter	4237.4	-0.0826143	0.0798791	-1.03424	0.301023	0.570843	1.86232	STON2		ALDH1B1	958.565	0.727855	0.109925	6.62136	3.55919e-11	3.9619e-09	3.41246	ALDH1B1
7346	684.287	0.285667	0.106946	2.67113	0.00755967	0.0471234	4.92618	chr15:65067638-65068470	15.3864	0.32014	12.7478	0.256624	chr15	65067638	65068470	RASL12	ENSG00000103710	0	promoter	66.5805	0.408872	0.343574	1.19005	0.234025	1	0.0183475	RASL12		TENT5A	280.363	0.727764	0.187162	3.88842	0.000100897	0.00136702	2.36928	TENT5A
1509	898.687	0.280997	0.098137	2.86332	0.00419233	0.024769	6.79802	chr11:119314974-119315872	19.5316	0.419906	15.768	0.337966	chr11	119314974	119315872	MCAM	ENSG00000076706	0	promoter	545.471	0.145196	0.146341	0.992177	0.321111	0.600565	1.83645	MCAM		NFKBIE	176.76	0.726528	0.221316	3.28277	0.00102792	0.0141527	1.21081	NFKBIE
11116	1345.83	0.271756	0.0823699	3.29922	0.00096953	0.010048	5.39501	chr1:212950067-212950972	26.6745	0.6274	22.6793	0.507875	chr1	212950067	212950972	VASH2	ENSG00000143494	-571	promoter	11247.1	-0.047631	0.0714675	-0.66647	0.50511	0.524762	3.58092	VASH2		PPIF	1044.14	0.725854	0.112886	6.42998	1.27622e-10	1.68662e-08	2.25644	PPIF
21223	1175.5	0.266042	0.0845318	3.14724	0.00164817	0.0125779	6.79802	chr6:42960255-42961166	24.1452	0.54356	20.0296	0.44358	chr6	42960255	42961166	GNMT	ENSG00000124713	0	promoter	20.185	-0.323885	0.601135	-0.538789	0.590033	1	0	GNMT		ENHO	333.429	0.725599	0.161183	4.50171	6.74085e-06	0.000175223	2.01561	ENHO
24722	1240.05	0.262656	0.0866828	3.03008	0.00244487	0.0168125	6.79802	chr9:127754915-127755726	26.1593	0.57096	22.179	0.468223	chr9	127754915	127755726	SH2D3C	ENSG00000095370	0	promoter	192.027	-0.0115571	0.204266	-0.0565787	0.954881	1	1.24638	SH2D3C		CAVIN1	795.241	0.725103	0.118811	6.10297	1.04112e-09	7.13734e-08	3.42236	CAVIN1
14290	1011.79	0.262269	0.0890546	2.94504	0.00322914	0.0205498	6.79802	chr2:27494746-27495585	20.6323	0.46815	17.658	0.382435	chr2	27494746	27495585	FNDC4	ENSG00000115226	0	promoter	124.942	0.582798	0.251995	2.31273	0.0207374	0.249527	0.466872	FNDC4		AC093673.1	222.075	0.723276	0.196929	3.67277	0.000239933	0.00457846	1.21081	AC093673.1
13222	942.029	0.260035	0.0917844	2.8331	0.00460985	0.0265647	6.79802	chr2:16665411-16666286	19.9766	0.436066	16.6203	0.356309	chr2	16665411	16666286	CYRIA	ENSG00000197872	0	promoter	235.624	-0.0773459	0.187092	-0.41341	0.679306	0.773981	2.52935	FAM49A		BRD3OS	249.539	0.721453	0.184254	3.91554	9.0203e-05	0.00117413	2.54553	BRD3OS
9200	1006.96	0.256793	0.0951984	2.69745	0.00698733	0.0339991	7.2727	chr16:84648137-84649006	21.6159	0.466745	18.1953	0.382249	chr16	84648137	84649006	KLHL36	ENSG00000135686	0	promoter	671.761	0.378575	0.125905	3.00682	0.00263999	0.0169186	2.44546	KLHL36		AL118516.1	496.807	0.721129	0.137704	5.23681	1.63378e-07	6.79118e-06	2.41391	AL118516.1
7026	856.276	0.254884	0.0958696	2.65865	0.00784548	0.0364486	7.40514	chr15:43133317-43134172	18.8759	0.396487	15.9718	0.32481	chr15	43133317	43134172	TMEM62	ENSG00000137842	-110	promoter	481.556	-0.0283735	0.138586	-0.204736	0.837779	1	1.83645	TMEM62		KLF10	243.042	0.720258	0.187087	3.84986	0.000118184	0.00147469	2.52935	KLF10
4778	1259.3	0.230533	0.0826113	2.79057	0.00526149	0.0294684	6.73687	chr12:68932787-68933713	24.7073	0.58103	21.3081	0.48212	chr12	68932787	68933713	CPM	ENSG00000135678	0	promoter	42.6188	0.251857	0.423212	0.59511	0.55177	1	0.0554806	CPM		MSRB1	434.498	0.719161	0.149446	4.81218	1.49292e-06	5.35935e-05	1.83645	MSRB1
14270	991.086	0.22559	0.089533	2.51963	0.0117478	0.0487663	7.2727	chr2:27262267-27263166	21.3115	0.45363	18.5844	0.379841	chr2	27262267	27263166	SLC30A3	ENSG00000115194	-107	promoter	92.3861	-0.0388026	0.28585	-0.135745	0.892023	1	0.441131	SLC30A3		CCN2	2390.48	0.718408	0.0954047	7.53012	5.06949e-14	2.32846e-11	1.92972	CCN2
12083	1159.41	0.218773	0.0862429	2.53671	0.0111901	0.049715	6.73687	chr1:43933242-43934150	24.2857	0.530211	20.5485	0.445062	chr1	43933242	43934150	ARTN	ENSG00000117407	-237	promoter	214.221	0.0334567	0.194212	0.172269	0.863226	1	0.856762	ARTN		CCDC85B	1519.84	0.718304	0.100252	7.16501	7.77798e-13	1.74976e-10	2.44546	CCDC85B
9391	1380.33	0.212052	0.0805888	2.63128	0.00850635	0.0479939	5.38377	chr17:1179540-1180464	27.5878	0.628337	24.2357	0.531036	chr17	1179540	1180464	ABR	ENSG00000159842	0	promoter	850.164	-0.176183	0.113852	-1.54747	0.12175	0.215121	3.41246	ABR		PMAIP1	4211.41	0.715985	0.0829822	8.62817	6.23389e-18	7.45661e-15	2.20748	PMAIP1
13057	1351.29	0.208347	0.0790687	2.63501	0.00841342	0.047595	5.39501	chr2:14632158-14633051	26.1827	0.615925	23.0313	0.521771	chr2	14632158	14633051	LRATD1	ENSG00000162981	0	promoter	33.0721	0.49467	0.472373	1.0472	0.295006	1	0.0569824	LRATD1		AC009831.1	283.287	0.714537	0.179193	3.98753	6.67653e-05	0.000914497	2.52935	AC009831.1
12684	1639.56	0.194381	0.0715941	2.71504	0.0066267	0.0396868	5.53958	chr1:94541403-94542292	31.171	0.742389	28.275	0.635538	chr1	94541403	94542292	F3	ENSG00000117525	0	promoter	248.861	0.0453648	0.180583	0.251213	0.801649	0.850785	2.54553	F3		AJUBA	470.533	0.71445	0.144707	4.93721	7.92461e-07	2.41587e-05	2.44546	AJUBA
14675	3460.26	-0.133875	0.051402	-2.60447	0.00920169	0.049715	5.53958	chr2:64750729-64751667	48.7822	1.40422	51.6398	1.50584	chr2	64750729	64751667	SERTAD2	ENSG00000179833	0	promoter	912.31	-0.0452966	0.111973	-0.404531	0.685822	0.793309	2.44546	SERTAD2		H1FX	2093.51	0.714379	0.0960191	7.43997	1.0071e-13	3.33489e-11	2.3561	H1FX
12710	3746.22	-0.137932	0.0501218	-2.75194	0.00592431	0.0366676	5.53958	chr1:9909988-9910909	52.459	1.5185	54.6415	1.63276	chr1	9909988	9910909	CTNNBIP1	ENSG00000178585	0	promoter	1526.73	-0.12126	0.0985273	-1.23073	0.218424	0.388667	2.50615	CTNNBIP1		ZNF593	956.392	0.712344	0.130559	5.4561	4.86707e-08	1.88835e-06	3.41246	ZNF593
24686	3803.19	-0.140564	0.0529839	-2.65295	0.00797917	0.0450861	5.53958	chr9:126914540-126915508	52.178	1.53279	55.1788	1.65685	chr9	126914540	126915508	RALGPS1	ENSG00000136828	0	promoter	2941.06	-0.0891276	0.0839343	-1.06187	0.288293	0.46759	2.45722	RALGPS1		PABPC4L	170.496	0.711651	0.221368	3.21478	0.00130544	0.016905	1.21081	PABPC4L
8636	2969.18	-0.141659	0.0547464	-2.58755	0.00966601	0.0462279	6.46774	chr16:53502988-53503857	44.918	1.20164	47.7302	1.29516	chr16	53502988	53503857	AKTIP	ENSG00000166971	0	promoter	425.901	-0.146193	0.145287	-1.00623	0.314304	0.499093	2.41391	AKTIP		DNAJB1	622.443	0.711481	0.131934	5.39269	6.94104e-08	4.24191e-06	1.78805	DNAJB1
14176	3807.16	-0.142137	0.049836	-2.85208	0.00434336	0.0263712	6.46774	chr2:241701802-241702778	52.9508	1.537	56.1423	1.66055	chr2	241701802	241702778	ING5	ENSG00000168395	0	promoter	2672.26	0.110586	0.0870561	1.27028	0.203984	0.408679	2.15598	ING5		RPS2	65927.7	0.71034	0.0853517	8.32251	8.6122e-17	9.87248e-14	1.85565	RPS2
22836	3153.91	-0.143433	0.0538994	-2.66113	0.00778794	0.0442917	5.53958	chr7:66628393-66629299	46.9321	1.27237	50.0093	1.37613	chr7	66628393	66629299	KCTD7	ENSG00000243335	0	promoter	641.224	0.0466087	0.123775	0.376559	0.706501	0.808404	2.44546	KCTD7		DEXI	428.606	0.709801	0.154338	4.599	4.24522e-06	0.000127613	1.83962	DEXI
22650	3139.96	-0.143926	0.0551147	-2.61139	0.00901763	0.0498501	5.40454	chr7:44082196-44083114	44.918	1.26511	48.0082	1.37039	chr7	44082196	44083114	POLM	ENSG00000122678	0	promoter	338.491	-0.0827009	0.160173	-0.516323	0.605629	0.826927	2.01561	POLM		KLF16	591.152	0.708712	0.130083	5.44816	5.08944e-08	2.65671e-06	2.41391	KLF16
22963	3084.7	-0.146794	0.0544827	-2.69432	0.00705317	0.0414153	5.53958	chr7:76358837-76359713	46.1593	1.2466	49.3793	1.34853	chr7	76358837	76359713	YWHAG	ENSG00000170027	0	promoter	6546.83	0.124211	0.0763582	1.62669	0.103803	0.24139	2.45722	YWHAG		C20orf27	2117.14	0.708657	0.106865	6.63131	3.32719e-11	5.97993e-09	1.92972	C20orf27
24512	3048.28	-0.148491	0.0552207	-2.68904	0.00716569	0.0425815	5.39501	chr9:112333325-112334156	44.8478	1.2274	47.9711	1.33278	chr9	112333325	112334156	PTBP3	ENSG00000119314	-299	promoter	6770.07	0.206504	0.0808015	2.55569	0.0105976	0.0572429	1.86232	PTBP3		LAMTOR1	2019.09	0.708545	0.104437	6.78442	1.16557e-11	1.99811e-09	2.3561	LAMTOR1
7581	3224.51	-0.149656	0.0554724	-2.69784	0.00697907	0.041806	5.39501	chr15:75451592-75452445	47.1194	1.29649	49.4905	1.40893	chr15	75451592	75452445	SIN3A	ENSG00000169375	-55	promoter	4641.62	0.176974	0.0775551	2.28191	0.0224945	0.0816407	2.45722	SIN3A		HNRNPA0	5827.44	0.706316	0.0807982	8.74173	2.29561e-18	3.57561e-15	1.86232	HNRNPA0
86	3192.66	-0.150979	0.0530237	-2.84738	0.00440804	0.0304336	5.39501	chr10:102713961-102714804	47.4941	1.28712	51.121	1.39707	chr10	102713961	102714804	SFXN2	ENSG00000156398	0	promoter	1197.24	-0.511681	0.101975	-5.01772	5.22875e-07	1.83928e-05	2.25644	SFXN2		CRIM1-DT	137.861	0.706265	0.241731	2.92169	0.00348133	0.034999	1.21081	CRIM1-DT
85	3192.66	-0.150979	0.0530237	-2.84738	0.00440804	0.0304336	5.39501	chr10:102713961-102714804	47.4941	1.28712	51.121	1.39707	chr10	102713961	102714804	ARL3	ENSG00000138175	0	promoter	1786.12	-0.00140238	0.0993864	-0.0141104	0.988742	1	2.3561	ARL3		TNFAIP6	147.456	0.705073	0.239072	2.9492	0.00318593	0.0422966	0.849831	TNFAIP6
20539	2518.3	-0.151571	0.0591452	-2.5627	0.0103862	0.0485543	6.46774	chr6:162727375-162728236	39.2272	1.01335	41.9863	1.10209	chr6	162727375	162728236	PRKN	ENSG00000185345	0	promoter	1205.93	-0.49721	0.123158	-4.03718	5.40965e-05	0.000792193	2.44546	PRKN		NUDT8	154.543	0.70444	0.233541	3.01634	0.00255846	0.0278003	1.21393	NUDT8
20543	2518.3	-0.151571	0.0591452	-2.5627	0.0103862	0.0485543	6.46774	chr6:162727375-162728236	39.2272	1.01335	41.9863	1.10209	chr6	162727375	162728236	PACRG	ENSG00000112530	0	promoter	342.221	-0.264012	0.159353	-1.65677	0.0975651	0.263877	2.01561	PACRG		RBM15B	1465.06	0.704221	0.101549	6.93478	4.06868e-12	7.97068e-10	2.39524	RBM15B
22898	2711.8	-0.152278	0.057078	-2.66789	0.00763302	0.0436472	5.53958	chr7:73738527-73739393	41.897	1.09157	44.8953	1.18714	chr7	73738527	73739393	ABHD11	ENSG00000106077	-144	promoter	264.895	0.293672	0.17861	1.64421	0.100133	0.229882	2.54553	ABHD11		LEMD1	149.53	0.702853	0.228156	3.08058	0.00206601	0.0308071	0.849831	LEMD1
6046	2695.76	-0.152858	0.0579589	-2.63735	0.00835578	0.0474452	5.38377	chr14:39432120-39433037	40.8665	1.08337	44.395	1.1801	chr14	39432120	39433037	FBXO33	ENSG00000165355	-245	promoter	1220.42	0.189486	0.106268	1.7831	0.0745705	0.189128	2.50615	FBXO33		SRSF8	643.307	0.700442	0.127613	5.48879	4.04688e-08	2.72064e-06	1.83962	SRSF8
8629	2971.51	-0.153225	0.0566382	-2.70534	0.00682349	0.0412216	5.39501	chr16:53130303-53131200	44.1452	1.19368	47.6746	1.30128	chr16	53130303	53131200	CHD9	ENSG00000177200	0	promoter	14164	-0.145303	0.0717043	-2.02642	0.042722	0.0995178	3.58092	CHD9		NME4	5037.45	0.699888	0.091102	7.68246	1.5606e-14	6.01497e-12	3.31145	NME4
12580	3039.11	-0.153748	0.054602	-2.81579	0.00486575	0.0319384	5.53958	chr1:85276183-85277067	44.8009	1.22412	47.3967	1.33148	chr1	85276183	85277067	BCL10	ENSG00000142867	-433	promoter	637.564	0.408328	0.13045	3.13016	0.00174712	0.0156514	1.78805	BCL10		ALKBH7	1212.87	0.698466	0.120859	5.77917	7.50714e-09	4.90153e-07	2.50615	ALKBH7
11579	3039.09	-0.154083	0.0569054	-2.7077	0.00677512	0.0410294	5.39501	chr1:25616129-25617055	44.4262	1.21874	47.934	1.33055	chr1	25616129	25617055	MAN1C1	ENSG00000117643	-795	promoter	633.404	0.103471	0.128899	0.802729	0.422132	0.707652	1.83962	MAN1C1		GUK1	1041.94	0.697123	0.117437	5.93614	2.91819e-09	2.26014e-07	2.39524	GUK1
3048	3263.25	-0.15457	0.0543195	-2.84557	0.00443324	0.0305152	5.40454	chr11:83156401-83157333	46.6276	1.3096	50.5837	1.42913	chr11	83156401	83157333	PCF11	ENSG00000165494	0	promoter	3465.54	0.271912	0.080498	3.37787	0.000730497	0.00633655	2.45722	PCF11		MRPS26	2290.07	0.697055	0.10491	6.64434	3.04588e-11	5.96817e-09	1.80938	MRPS26
12817	3152.7	-0.154692	0.0558965	-2.76747	0.00564935	0.03623	5.38377	chr2:109613705-109614620	46.089	1.26534	49.9351	1.37984	chr2	109613705	109614620	SEPTIN10	ENSG00000186522	-201	promoter	5361.08	0.0658548	0.0762484	0.863687	0.38776	0.602093	2.20748	SEPTIN10		SNAPC2	237.986	0.689143	0.188469	3.65653	0.000255652	0.00320943	2.01561	SNAPC2
12818	3152.7	-0.154692	0.0558965	-2.76747	0.00564935	0.03623	5.38377	chr2:109613705-109614620	46.089	1.26534	49.9351	1.37984	chr2	109613705	109614620	SOWAHC	ENSG00000198142	0	promoter	933.364	0.911654	0.110821	8.22634	1.93023e-16	1.12059e-13	3.42236	SOWAHC		CHCHD1	2316.41	0.686721	0.123412	5.56446	2.62966e-08	1.78518e-06	1.98195	CHCHD1
16632	3154.29	-0.155047	0.0538883	-2.87719	0.00401229	0.0284179	5.39501	chr3:49469771-49470651	46.6745	1.26721	50.3798	1.38151	chr3	49469771	49470651	DAG1	ENSG00000173402	0	promoter	6394.59	-0.09147	0.0751616	-1.21698	0.223612	0.330367	3.31145	DAG1		MRPS17	1246.9	0.686439	0.124022	5.53482	3.11556e-08	1.86146e-06	2.23452	MRPS17
19033	2969.8	-0.15552	0.0547296	-2.84161	0.00448866	0.0302482	5.53958	chr5:151252489-151253416	44.8244	1.19438	46.5629	1.30109	chr5	151252489	151253416	GM2A	ENSG00000196743	0	promoter	802.746	-0.267655	0.117163	-2.28448	0.0223435	0.0662004	3.22532	GM2A		SIX5	361.62	0.685522	0.158521	4.32448	1.52895e-05	0.000293736	2.36928	SIX5
13696	3717.92	-0.155544	0.0500869	-3.10549	0.00189964	0.0165542	5.39501	chr2:214809500-214810405	51.0539	1.49485	53.5853	1.62868	chr2	214809500	214810405	BARD1	ENSG00000138376	0	promoter	7016.02	0.190296	0.0750335	2.53615	0.0112078	0.0394867	3.31145	BARD1		SRF	1056.93	0.683776	0.108095	6.3257	2.52086e-10	3.10317e-08	2.23452	SRF
6713	3317.1	-0.155691	0.0572087	-2.72145	0.0064996	0.0399325	5.38377	chr14:99603968-99604880	47.1897	1.34145	51.121	1.45507	chr14	99603968	99604880	CCDC85C	ENSG00000205476	0	promoter	892.352	0.125125	0.117648	1.06355	0.287532	0.472096	2.41624	CCDC85C		ISG15	490.701	0.683373	0.157274	4.34512	1.392e-05	0.000269006	2.41391	ISG15
24757	2539.56	-0.156823	0.0597686	-2.62384	0.0086944	0.0486164	5.40454	chr9:128159679-128160598	39.2272	1.01944	42.8016	1.11247	chr9	128159679	128160598	C9orf16	ENSG00000171159	0	promoter	1274.6	0.178072	0.107115	1.66244	0.0964241	0.230244	2.44546	C9orf16		SUMO3	1370.82	0.681452	0.0999062	6.82092	9.04611e-12	1.60676e-09	2.39524	SUMO3
17330	2504.96	-0.157047	0.0601708	-2.61003	0.00905343	0.0499638	5.40454	chr4:139453413-139454294	39.2974	1.00539	42.7645	1.09839	chr4	139453413	139454294	RAB33B	ENSG00000172007	0	promoter	429.382	0.561302	0.153899	3.64721	0.000265107	0.00355507	1.83645	RAB33B		ABT1	689.79	0.681284	0.122819	5.54707	2.90497e-08	1.63378e-06	2.44546	ABT1
9498	3799.11	-0.157647	0.0502971	-3.13431	0.00172258	0.0135087	6.46774	chr17:3754485-3755385	51.2412	1.52482	55.6606	1.66593	chr17	3754485	3755385	ITGAE	ENSG00000083457	0	promoter	1178.36	0.0878001	0.105371	0.833249	0.404704	0.579715	2.44546	ITGAE		C15orf39	474.536	0.681181	0.146384	4.65338	3.26532e-06	0.000102417	1.83962	C15orf39
3198	2576.43	-0.157854	0.0591804	-2.66733	0.00764561	0.0445359	5.39501	chr11:95230866-95231712	39.0632	1.03372	42.5977	1.12989	chr11	95230866	95231712	SESN3	ENSG00000149212	0	promoter	2030.63	0.102698	0.0925943	1.10912	0.267378	0.540421	1.80938	SESN3		YOD1	885.815	0.680769	0.112332	6.06032	1.35854e-09	8.76063e-08	3.41246	YOD1
19287	3385.3	-0.158052	0.0521274	-3.03203	0.00242917	0.0197493	5.40454	chr5:177425879-177426902	47.9157	1.35902	52.2142	1.48434	chr5	177425879	177426902	GRK6	ENSG00000198055	0	promoter	582.025	0.294438	0.129413	2.27518	0.0228954	0.102765	1.83645	GRK6		GEMIN7	480.45	0.680535	0.142522	4.77494	1.79762e-06	5.0236e-05	2.41391	GEMIN7
19277	2604.95	-0.158519	0.0608789	-2.60384	0.00921862	0.0447052	6.46774	chr5:177311784-177312677	39.8595	1.05082	43.4871	1.14378	chr5	177311784	177312677	MXD3	ENSG00000213347	0	promoter	208.413	0.320794	0.194509	1.64925	0.0990959	0.37456	1.21081	MXD3		ZXDB	226.871	0.679144	0.190852	3.55849	0.000372989	0.00636582	1.24638	ZXDB
3827	2598.76	-0.158568	0.0581418	-2.72726	0.00638631	0.0393752	5.39501	chr12:132489532-132490450	39.5316	1.0459	43.3204	1.14026	chr12	132489532	132490450	FBRSL1	ENSG00000112787	0	promoter	2036.02	0.217602	0.0929692	2.34058	0.019254	0.0854161	1.98195	FBRSL1		FAM131B	204.183	0.677302	0.198	3.42071	0.000624581	0.00971999	1.21393	FAM131B
4547	2619.92	-0.158786	0.0578147	-2.74647	0.00602407	0.0371074	5.53958	chr12:56359815-56360740	40	1.05222	42.5236	1.14934	chr12	56359815	56360740	STAT2	ENSG00000170581	0	promoter	637.436	-0.415294	0.124763	-3.32867	0.000872616	0.00728923	2.44546	STAT2		PNRC1	404.905	0.676855	0.149528	4.5266	5.99409e-06	0.000135208	2.41391	PNRC1
14382	2580.89	-0.158837	0.0585764	-2.71162	0.00669553	0.0358651	6.46774	chr2:3558018-3558931	40.3044	1.0356	42.1345	1.13211	chr2	3558018	3558931	RNASEH1	ENSG00000171865	0	promoter	3027.78	0.12437	0.0860691	1.44501	0.148456	0.334417	2.15598	RNASEH1		FBXL14	415.323	0.676212	0.151729	4.4567	8.32301e-06	0.000178598	2.41391	FBXL14
9562	2492.12	-0.158905	0.0598421	-2.65541	0.0079213	0.0457403	5.38377	chr17:979377-980279	38.8525	1.00281	42.0233	1.09394	chr17	979377	980279	NXN	ENSG00000167693	-28	promoter	8435.77	-0.034794	0.0737488	-0.47179	0.637077	0.897548	1.85565	NXN		USP27X	174.493	0.675171	0.221898	3.04271	0.0023446	0.0255059	1.24638	USP27X
22887	2904.43	-0.158992	0.0569759	-2.79051	0.00526256	0.0337392	5.53958	chr7:73578297-73579197	43.3255	1.1637	46.1182	1.2733	chr7	73578297	73579197	TBL2	ENSG00000106638	-28	promoter	449.085	-0.346902	0.146309	-2.37103	0.0177387	0.0850697	1.83645	TBL2		AC125807.2	685.176	0.674951	0.121361	5.56151	2.67445e-08	1.11143e-06	3.41246	AC125807.2
1340	2862.23	-0.159447	0.0594276	-2.68305	0.00729539	0.0431935	5.38377	chr11:111926635-111927539	42.1311	1.14567	45.0991	1.2544	chr11	111926635	111927539	DIXDC1	ENSG00000150764	0	promoter	1045.38	0.0669919	0.106326	0.630063	0.528653	0.69172	2.39524	DIXDC1		AAMP	1721.5	0.674452	0.095312	7.07625	1.48105e-12	4.01815e-10	1.80938	AAMP
25641	2805.91	-0.159673	0.0580679	-2.74976	0.00596393	0.0330309	6.46774	chr9:99104580-99105422	42.0609	1.12365	45.5994	1.23031	chr9	99104580	99105422	TGFBR1	ENSG00000106799	0	promoter	4620	0.00536219	0.0788878	0.0679723	0.945808	1	2.20748	TGFBR1		SWSAP1	231.759	0.672565	0.199244	3.37558	0.000736601	0.014412	0.849831	SWSAP1
13758	2704.3	-0.159935	0.0572466	-2.7938	0.0052093	0.0340795	5.40454	chr2:218568072-218568942	41.6862	1.08478	45.5253	1.1864	chr2	218568072	218568942	USP37	ENSG00000135913	0	promoter	5492.64	-0.0993095	0.075913	-1.3082	0.190805	0.296986	3.31145	USP37		LGALSL	450.475	0.671313	0.154697	4.33953	1.4279e-05	0.000274339	2.41391	LGALSL
13759	2704.3	-0.159935	0.0572466	-2.7938	0.0052093	0.0340795	5.40454	chr2:218568072-218568942	41.6862	1.08478	45.5253	1.1864	chr2	218568072	218568942	CNOT9	ENSG00000144580	0	promoter	3557.66	-0.11473	0.0817309	-1.40376	0.160392	0.348116	2.19903	CNOT9		PPP1R15A	251.17	0.670203	0.192204	3.48693	0.000488593	0.00447369	2.54553	PPP1R15A
16566	2976.28	-0.160471	0.0551753	-2.90839	0.00363299	0.025906	5.53958	chr3:48088602-48089531	43.3489	1.19719	46.8408	1.30628	chr3	48088602	48089531	MAP4	ENSG00000047849	0	promoter	19751.9	-0.0945214	0.0714364	-1.32315	0.185784	0.422869	1.85565	MAP4		MAP2K3	627.179	0.670068	0.125552	5.33699	9.45011e-08	4.24052e-06	2.44546	MAP2K3
11858	2337.63	-0.160571	0.0608665	-2.63809	0.00833754	0.0464629	5.53958	chr1:35557127-35557966	37.6347	0.940281	40.5781	1.02631	chr1	35557127	35557966	KIAA0319L	ENSG00000142687	0	promoter	7565.84	-0.242302	0.0759568	-3.18999	0.00142276	0.00794336	3.58092	KIAA0319L		FKBPL	170.853	0.669614	0.223483	2.99627	0.00273303	0.0286048	1.24638	FKBPL
11860	2337.63	-0.160571	0.0608665	-2.63809	0.00833754	0.0464629	5.53958	chr1:35557127-35557966	37.6347	0.940281	40.5781	1.02631	chr1	35557127	35557966	NCDN	ENSG00000020129	-540	promoter	788.102	0.348798	0.118124	2.95281	0.00314891	0.0156464	3.22532	NCDN		SCO2	396.22	0.668474	0.169434	3.94533	7.96914e-05	0.00106046	2.52935	SCO2
8214	2619.06	-0.160605	0.0594007	-2.70375	0.00685611	0.0406314	5.53958	chr16:2720810-2721728	40.0468	1.04871	43.4315	1.14879	chr16	2720810	2721728	PRSS27	ENSG00000172382	-586	promoter	71.8297	-0.411327	0.320959	-1.28156	0.199998	1	0.0774031	PRSS27		IRAK1	308.945	0.668457	0.177712	3.76147	0.000168921	0.00201187	2.41391	IRAK1
2747	2994.57	-0.160727	0.0567637	-2.83151	0.00463286	0.0314673	5.38377	chr11:68460001-68460918	44.3326	1.19836	47.2485	1.31388	chr11	68460001	68460918	PPP6R3	ENSG00000110075	0	promoter	18359.9	0.13486	0.07157	1.88431	0.0595224	0.119259	3.88127	PPP6R3		KTI12	203.668	0.667092	0.200265	3.33104	0.000865215	0.0160497	0.856762	KTI12
13593	2776.4	-0.160993	0.0600263	-2.68205	0.00731729	0.0381843	6.46774	chr2:203014332-203015211	41.7096	1.11194	44.3209	1.21938	chr2	203014332	203015211	WDR12	ENSG00000138442	0	promoter	5009.83	-0.00861879	0.078198	-0.110217	0.912237	1	1.57954	WDR12		CTXN1	924.661	0.666198	0.115793	5.75336	8.74892e-09	4.31585e-07	3.42236	CTXN1
13595	2776.4	-0.160993	0.0600263	-2.68205	0.00731729	0.0381843	6.46774	chr2:203014332-203015211	41.7096	1.11194	44.3209	1.21938	chr2	203014332	203015211	NBEAL1	ENSG00000144426	-580	promoter	3701.13	0.000512748	0.0813453	0.00630335	0.994971	0.994007	2.45722	NBEAL1		KBTBD6	679.77	0.665576	0.125447	5.30563	1.12285e-07	3.76573e-06	3.42236	KBTBD6
14677	2491.84	-0.161384	0.059669	-2.70465	0.00683769	0.0412714	5.39501	chr2:65055921-65056811	39.0632	1.00094	42.3383	1.09357	chr2	65055921	65056811	CEP68	ENSG00000011523	0	promoter	1759.77	-0.243013	0.0929065	-2.61567	0.00890532	0.0492805	1.92972	CEP68		ADO	633.143	0.664752	0.126684	5.24733	1.54323e-07	8.02796e-06	1.83645	ADO
15632	2418.85	-0.161436	0.0597053	-2.70388	0.00685358	0.0406308	5.53958	chr3:142723802-142724752	38.6885	0.971897	41.1895	1.06207	chr3	142723802	142724752	TRPC1	ENSG00000144935	0	promoter	4954.98	-0.129863	0.0789518	-1.64484	0.100003	0.315844	1.57954	TRPC1		POLR2F	3169.6	0.662737	0.117325	5.64872	1.61646e-08	1.0471e-06	2.19903	POLR2F
17953	2719.04	-0.161481	0.0570002	-2.83298	0.00461157	0.0275061	6.46774	chr4:48340941-48341824	40.8431	1.09157	44.6915	1.19344	chr4	48340941	48341824	SLAIN2	ENSG00000109171	0	promoter	3916.84	0.0438756	0.0795173	0.551774	0.581103	0.675414	2.74032	SLAIN2		MAZ	3431.61	0.6617	0.0851526	7.77076	7.80147e-15	4.90289e-12	2.20748	MAZ
12771	3088.33	-0.161547	0.0537988	-3.0028	0.00267506	0.0212596	5.38377	chr2:10302283-10303193	44.5433	1.24052	48.1379	1.35594	chr2	10302283	10303193	HPCAL1	ENSG00000115756	-507	promoter	583.888	-0.0475547	0.128933	-0.368833	0.712252	0.98584	1.78805	HPCAL1		SOX9	282.259	0.661233	0.173029	3.82151	0.000132635	0.00191575	2.01561	SOX9
2884	2813.66	-0.161576	0.0593697	-2.72152	0.0064983	0.0399317	5.38377	chr11:73760803-73761720	41.4754	1.12459	45.1547	1.23476	chr11	73760803	73761720	RAB6A	ENSG00000175582	-708	promoter	6291.95	0.0403595	0.0747239	0.540114	0.589118	0.85308	1.86232	RAB6A		KCTD11	148.459	0.660994	0.233236	2.83401	0.00459673	0.0426161	1.21081	KCTD11
21623	2932.66	-0.16167	0.0552515	-2.92608	0.00343265	0.0222754	6.46774	chr7:100585940-100586809	44.5433	1.17822	47.5264	1.28812	chr7	100585940	100586809	FBXO24	ENSG00000106336	0	promoter	57.0258	-0.0733866	0.355996	-0.206144	0.836678	1	0.0350345	FBXO24		RIOX1	391.754	0.660326	0.150681	4.38228	1.17445e-05	0.000271021	2.01561	RIOX1
21621	2932.66	-0.16167	0.0552515	-2.92608	0.00343265	0.0222754	6.46774	chr7:100585940-100586809	44.5433	1.17822	47.5264	1.28812	chr7	100585940	100586809	LRCH4	ENSG00000077454	-820	promoter	463.945	0.330034	0.148653	2.22017	0.0264072	0.113672	1.83962	LRCH4		MAF1	1122.03	0.659239	0.107371	6.13985	8.26019e-10	7.69494e-08	2.39524	MAF1
11826	2299.54	-0.161716	0.0611863	-2.64301	0.0082172	0.0469499	5.38377	chr1:33430627-33431502	36.9321	0.924122	38.9846	1.01001	chr1	33430627	33431502	PHC2	ENSG00000134686	0	promoter	303.114	0.046968	0.166132	0.282714	0.777396	0.835371	2.54553	PHC2		DGCR6L	728.719	0.658892	0.126684	5.20107	1.98141e-07	7.79448e-06	2.44546	DGCR6L
8277	3394.85	-0.161972	0.0530155	-3.05518	0.00224923	0.0187774	5.38377	chr16:28924602-28925390	49.3208	1.35925	52.1215	1.49027	chr16	28924602	28925390	RABEP2	ENSG00000177548	-402	promoter	990.858	0.0120429	0.109671	0.10981	0.91256	0.797943	3.22532	RABEP2		FGD5-AS1	2082.06	0.658822	0.0888727	7.4131	1.2338e-13	4.41407e-11	1.98195	FGD5-AS1
22423	2438.13	-0.16207	0.0616063	-2.63074	0.00851988	0.0480537	5.38377	chr7:2403115-2403957	38.6651	0.975176	41.0228	1.07022	chr7	2403115	2403957	CHST12	ENSG00000136213	-142	promoter	936.441	-0.269026	0.113491	-2.37046	0.017766	0.0535183	3.42236	CHST12		TSR3	1280.1	0.658772	0.113322	5.81328	6.12617e-09	4.5326e-07	2.23452	TSR3
12064	2401.19	-0.162199	0.061304	-2.64582	0.0081493	0.0411281	6.46774	chr1:43367633-43368555	37.096	0.966511	40.4113	1.05522	chr1	43367633	43368555	ELOVL1	ENSG00000066322	-529	promoter	483.145	0.0399333	0.150647	0.265079	0.790948	1	1.78805	ELOVL1		TUSC2	765.814	0.658762	0.129724	5.07819	3.81054e-07	9.92487e-06	3.41246	TUSC2
5905	2507.1	-0.162709	0.0598235	-2.71982	0.00653168	0.0399564	5.40454	chr14:24093716-24094625	38.9461	1.00445	41.5787	1.10135	chr14	24093716	24094625	PCK2	ENSG00000100889	0	promoter	1494.98	-0.144779	0.117279	-1.23448	0.217024	0.413598	2.25644	PCK2		NCBP2AS2	1182.7	0.657691	0.112162	5.86378	4.52435e-09	3.32988e-07	2.39524	NCBP2AS2
2239	2955.29	-0.162837	0.0581463	-2.80047	0.00510285	0.0330071	5.53958	chr11:575696-576577	43.911	1.18126	48.1193	1.29794	chr11	575696	576577	PHRF1	ENSG00000070047	0	promoter	1808.09	0.231722	0.0951517	2.43529	0.0148797	0.0701929	1.98195	PHRF1		DUS1L	1203.52	0.657576	0.105727	6.21956	4.98566e-10	5.05743e-08	2.39524	DUS1L
13512	2919.74	-0.16411	0.0591958	-2.77233	0.00556563	0.0351306	5.53958	chr2:197499643-197500556	43.4192	1.16557	46.0997	1.28256	chr2	197499643	197500556	HSPD1	ENSG00000144381	0	promoter	45995.4	0.148044	0.0880923	1.68055	0.0928495	0.223856	2.45722	HSPD1		ANXA1	268.022	0.657289	0.218523	3.00786	0.00263092	0.0193625	2.01561	ANXA1
13513	2919.74	-0.16411	0.0591958	-2.77233	0.00556563	0.0351306	5.53958	chr2:197499643-197500556	43.4192	1.16557	46.0997	1.28256	chr2	197499643	197500556	HSPE1	ENSG00000115541	-326	promoter	14280.1	0.470145	0.206529	2.27641	0.0228213	0.0825085	2.45722	HSPE1		PYGO2	388.227	0.656673	0.151855	4.32433	1.52997e-05	0.000279721	2.52935	PYGO2
676	2494.17	-0.164316	0.0596624	-2.7541	0.00588535	0.0371391	5.40454	chr10:46556054-46556816	41.5222	1.00187	44.0245	1.09672	chr10	46556054	46556816	GPRIN2	ENSG00000204175	-524	promoter	151.097	0.10337	0.225844	0.457706	0.647164	1	1.24638	GPRIN2		POLR2L	4824.55	0.65567	0.213144	3.07618	0.00209668	0.0152909	2.20748	POLR2L
17605	2672.05	-0.164533	0.0580396	-2.83485	0.00458478	0.0311561	5.40454	chr4:17576837-17577749	41.1944	1.0719	44.5803	1.1738	chr4	17576837	17577749	LAP3	ENSG00000002549	0	promoter	1413.41	-0.00779508	0.104971	-0.074259	0.940804	0.95065	2.50615	LAP3		METRNL	218.227	0.65545	0.20446	3.20577	0.00134704	0.0223987	0.849831	METRNL
687	3176.08	-0.164681	0.0535098	-3.07759	0.00208679	0.0177588	5.39501	chr10:48306167-48307019	45.5504	1.27283	48.4714	1.39615	chr10	48306167	48307019	MAPK8	ENSG00000107643	-7	promoter	10445.7	0.0756663	0.0723105	1.04641	0.295372	0.50827	2.20748	MAPK8		MLST8	864.27	0.652537	0.112732	5.78842	7.10533e-09	3.60454e-07	3.41246	MLST8
6424	2344.97	-0.164966	0.0607672	-2.71472	0.00663312	0.0405288	5.38377	chr14:73458206-73459055	36.5105	0.941686	39.9481	1.03094	chr14	73458206	73459055	NUMB	ENSG00000133961	-268	promoter	8518.63	-0.0824575	0.0746694	-1.1043	0.269462	0.336053	3.88127	NUMB		S100A4	620.872	0.651322	0.14502	4.49125	7.08059e-06	0.00019747	1.83645	S100A4
12438	2702.64	-0.165602	0.063681	-2.60049	0.00930904	0.04506	6.46774	chr1:6613088-6613963	41.3817	1.07705	44.8583	1.18807	chr1	6613088	6613963	PHF13	ENSG00000116273	0	promoter	968.979	-0.0427127	0.108271	-0.394499	0.693212	0.680816	3.22532	PHF13		MKNK2	1638.38	0.650881	0.093734	6.94391	3.81392e-12	8.77163e-10	1.98195	MKNK2
9967	3624.24	-0.16569	0.0541657	-3.05894	0.00222123	0.0185595	5.40454	chr1:147599432-147600364	50.1639	1.44637	54.4377	1.59255	chr1	147599432	147600364	BCL9	ENSG00000116128	0	promoter	2019.71	0.0640775	0.0891906	0.718434	0.47249	0.653407	2.3561	BCL9		SSNA1	1555	0.650629	0.111556	5.8323	5.46672e-09	3.89436e-07	2.39524	SSNA1
6460	3194.95	-0.166638	0.0567753	-2.93504	0.00333507	0.0218126	6.46774	chr14:74493090-74493989	47.4941	1.27471	50.3613	1.40467	chr14	74493090	74493989	ISCA2	ENSG00000165898	0	promoter	723.595	0.471978	0.137309	3.43735	0.000587444	0.00429215	3.22532	ISCA2		NUDT11	381.233	0.65038	0.152937	4.25259	2.1131e-05	0.000371432	2.41391	NUDT11
6459	3194.95	-0.166638	0.0567753	-2.93504	0.00333507	0.0218126	6.46774	chr14:74493090-74493989	47.4941	1.27471	50.3613	1.40467	chr14	74493090	74493989	NPC2	ENSG00000119655	0	promoter	4109.07	-0.422252	0.104939	-4.02378	5.72717e-05	0.000642434	3.31145	NPC2		ATF4	6195.63	0.650038	0.0752423	8.63926	5.65769e-18	7.45661e-15	1.86232	ATF4
16611	2639.95	-0.16693	0.061273	-2.72436	0.0064426	0.039696	5.38377	chr3:49021361-49022254	40.6792	1.05902	44.5989	1.1625	chr3	49021361	49022254	NDUFAF3	ENSG00000178057	0	promoter	417.509	0.398752	0.185034	2.15502	0.0311606	0.127963	1.83645	NDUFAF3		TP53RK	668.339	0.649212	0.137182	4.73249	2.21783e-06	4.69827e-05	3.22532	TP53RK
16610	2639.95	-0.16693	0.061273	-2.72436	0.0064426	0.039696	5.38377	chr3:49021361-49022254	40.6792	1.05902	44.5989	1.1625	chr3	49021361	49022254	DALRD3	ENSG00000178149	-303	promoter	505.258	0.329532	0.135632	2.4296	0.0151155	0.0607235	2.44546	DALRD3		ID2	617.486	0.648063	0.131841	4.91548	8.85665e-07	2.6851e-05	2.41391	ID2
2511	2479.21	-0.167036	0.0629881	-2.65186	0.00800493	0.0406314	6.46774	chr11:64878285-64879184	38.0094	0.989461	41.2266	1.09061	chr11	64878285	64879184	EHD1	ENSG00000110047	-368	promoter	504.989	0.263911	0.135965	1.94103	0.0522548	0.183349	1.83962	EHD1		C4orf3	1153.31	0.647088	0.118523	5.4596	4.77202e-08	2.65671e-06	2.25644	C4orf3
2649	2359.02	-0.167315	0.0607386	-2.75468	0.00587495	0.0364594	5.53958	chr11:66479912-66480823	37.3302	0.946604	40.4299	1.0378	chr11	66479912	66480823	DPP3	ENSG00000254986	0	promoter	1318.29	0.155902	0.110283	1.41365	0.157464	0.314234	2.50615	DPP3		ATMIN	1687.42	0.645056	0.095966	6.72171	1.79603e-11	2.96624e-09	2.3561	ATMIN
131	3295.02	-0.167528	0.0527965	-3.1731	0.00150822	0.0139928	5.38377	chr10:1048727-1049652	46.4871	1.31874	50.3428	1.44895	chr10	1048727	1049652	WDR37	ENSG00000047056	0	promoter	2156.83	-0.060577	0.0891855	-0.679225	0.496995	0.656932	2.45722	WDR37		HECA	316.612	0.643946	0.163164	3.94662	7.92607e-05	0.00128538	2.01561	HECA
130	3295.02	-0.167528	0.0527965	-3.1731	0.00150822	0.0139928	5.38377	chr10:1048727-1049652	46.4871	1.31874	50.3428	1.44895	chr10	1048727	1049652	IDI1	ENSG00000067064	-330	promoter	5230.5	0.4982	0.0982571	5.07037	3.97036e-07	1.3532e-05	2.45722	IDI1		CSRP1	239.454	0.643907	0.220793	2.91634	0.00354169	0.0202995	2.54553	CSRP1
12516	3351.27	-0.167589	0.0527449	-3.17735	0.00148627	0.0135734	5.53958	chr1:7783431-7784430	46.6979	1.34005	50.2501	1.47415	chr1	7783431	7784430	PER3	ENSG00000049246	-273	promoter	690.091	0.0376489	0.12067	0.311999	0.755041	0.691643	3.42236	PER3		SOCS1	985.746	0.643332	0.11957	5.3804	7.43223e-08	3.59166e-06	2.44546	SOCS1
24711	2203.6	-0.167643	0.0628716	-2.66644	0.00766594	0.0445579	5.40454	chr9:127611755-127612635	35.2927	0.883372	38.2249	0.969983	chr9	127611755	127612635	STXBP1	ENSG00000136854	0	promoter	1627.52	-0.0667723	0.0953132	-0.700556	0.48358	0.74626	1.92972	STXBP1		UBE2Q1	1143.83	0.64296	0.105258	6.10842	1.00619e-09	8.77357e-08	2.50615	UBE2Q1
24358	2374.71	-0.16782	0.0603935	-2.77877	0.00545646	0.0352913	5.39501	chr8:93916244-93917114	37.8454	0.950117	40.8931	1.04447	chr8	93916244	93917114	PDP1	ENSG00000164951	-633	promoter	616.535	0.556907	0.136772	4.07178	4.66551e-05	0.00070723	2.41391	PDP1		ARL4A	1256.68	0.642798	0.104686	6.14028	8.23769e-10	7.69494e-08	2.39524	ARL4A
5296	2108.82	-0.16802	0.0641222	-2.62032	0.00878485	0.0490709	5.39501	chr13:29595369-29596233	34.7307	0.843794	36.5388	0.928108	chr13	29595369	29596233	SLC7A1	ENSG00000139514	0	promoter	8470.86	0.0154513	0.0877342	0.176114	0.860204	0.727799	3.58092	SLC7A1		RGS14	145.694	0.642571	0.232243	2.76681	0.00566085	0.0487294	1.24638	RGS14
2270	2964.74	-0.168258	0.0547588	-3.07271	0.00212123	0.0179727	5.39501	chr11:59615565-59616476	44.918	1.18806	47.6561	1.3048	chr11	59615565	59616476	OSBP	ENSG00000110048	0	promoter	2732.35	0.102975	0.0844528	1.21932	0.222724	0.424666	2.20748	OSBP		NUDT16L1	831.558	0.64215	0.118024	5.44084	5.30301e-08	2.0239e-06	3.41246	NUDT16L1
7061	2128.65	-0.168749	0.0634621	-2.65905	0.00783622	0.0453368	5.39501	chr15:44426792-44427726	34.4965	0.851054	37.2614	0.936631	chr15	44426792	44427726	CTDSPL2	ENSG00000137770	-88	promoter	8657.95	0.167776	0.0726723	2.30867	0.020962	0.055075	3.88127	CTDSPL2		ZNF669	406.083	0.641926	0.158004	4.06271	4.85053e-05	0.000738958	2.36928	ZNF669
10617	3038.14	-0.169026	0.0567675	-2.97752	0.00290595	0.0224938	5.39501	chr1:172532367-172533353	44.8009	1.21522	47.6746	1.33593	chr1	172532367	172533353	SUCO	ENSG00000094975	-30	promoter	6207.2	0.071991	0.074758	0.962986	0.335554	0.676023	1.57954	SUCO		IRF2BPL	1464.33	0.640916	0.0981653	6.52894	6.62353e-11	8.87683e-09	2.50615	IRF2BPL
22373	2656.05	-0.169056	0.0602598	-2.80545	0.00502456	0.0332804	5.39501	chr7:21427764-21428591	40.5621	1.06347	44.2283	1.17009	chr7	21427764	21428591	SP4	ENSG00000105866	0	promoter	4164.65	0.176625	0.0806847	2.18907	0.0285914	0.119277	1.86232	SP4		RASL10B	214.184	0.638295	0.194694	3.27845	0.0010438	0.0186106	0.849831	RASL10B
10561	3036.89	-0.169074	0.0550896	-3.06907	0.00214726	0.0181517	5.38377	chr1:169105721-169106672	44.9649	1.21827	48.527	1.33741	chr1	169105721	169106672	ATP1B1	ENSG00000143153	-18	promoter	2273.7	-0.229082	0.0918283	-2.49468	0.012607	0.0530313	2.45722	ATP1B1		CHMP1B	1100.83	0.6382	0.106324	6.00244	1.94375e-09	1.55594e-07	2.44546	CHMP1B
2673	2366.77	-0.169206	0.061567	-2.74832	0.00599012	0.0376425	5.39501	chr11:66855942-66856820	37.3302	0.944965	40.6522	1.0415	chr11	66855942	66856820	LRFN4	ENSG00000173621	-298	promoter	1068.3	0.298684	0.112942	2.64458	0.00817913	0.0414155	2.25644	LRFN4		CENPW	1486.92	0.637465	0.125004	5.09956	3.4044e-07	1.27021e-05	2.25644	CENPW
2670	2366.77	-0.169206	0.061567	-2.74832	0.00599012	0.0376425	5.39501	chr11:66855942-66856820	37.3302	0.944965	40.6522	1.0415	chr11	66855942	66856820	PC	ENSG00000173599	0	promoter	1038.08	0.00910136	0.107841	0.0843958	0.932742	1	2.23452	PC		TRMT112	5471.64	0.637136	0.214814	2.96599	0.00301714	0.0186106	2.45722	TRMT112
9863	2328.75	-0.169507	0.0608249	-2.7868	0.00532314	0.0339991	5.53958	chr1:12019010-12019858	37.3068	0.933255	40.7263	1.0252	chr1	12019010	12019858	MIIP	ENSG00000116691	0	promoter	803.007	0.34778	0.119733	2.90464	0.00367674	0.0215267	2.44546	MIIP		ARHGAP45	463.134	0.636585	0.142857	4.45609	8.34695e-06	0.000226568	1.83962	ARHGAP45
6391	3233.12	-0.169561	0.0533918	-3.17579	0.00149429	0.0136237	5.53958	chr14:70809260-70810188	46.2529	1.29532	49.6387	1.42394	chr14	70809260	70810188	MAP3K9	ENSG00000006432	-89	promoter	2053.67	0.0809668	0.090186	0.897776	0.369305	0.623421	1.98195	MAP3K9		SPIN4	446.411	0.635727	0.142096	4.47393	7.67953e-06	0.000168343	2.41391	SPIN4
8206	2341.58	-0.169745	0.0633122	-2.68107	0.00733861	0.0432849	5.39501	chr16:2537441-2538350	36.37	0.936768	39.1329	1.02983	chr16	2537441	2538350	PDPK1	ENSG00000140992	0	promoter	1337.05	0.283508	0.0987116	2.87209	0.0040777	0.0228389	2.50615	PDPK1		PEF1	775.457	0.634764	0.116532	5.44715	5.11846e-08	2.6502e-06	2.44546	PEF1
14784	2377.33	-0.169841	0.0625297	-2.71616	0.00660446	0.0355301	6.46774	chr2:73071065-73071967	38.3372	0.948946	41.2822	1.04558	chr2	73071065	73071967	SFXN5	ENSG00000144040	-498	promoter	3824.88	-0.142112	0.0830374	-1.71142	0.0870041	0.198081	2.74032	SFXN5		MRPS12	1918.78	0.633836	0.122531	5.17284	2.30562e-07	1.10295e-05	1.80938	MRPS12
14988	2302.68	-0.169982	0.0611241	-2.78093	0.0054203	0.034458	5.53958	chr2:9555414-9556328	37.1194	0.921077	40.5966	1.0139	chr2	9555414	9556328	ADAM17	ENSG00000151694	-685	promoter	3381.84	-0.0163266	0.0813518	-0.200691	0.84094	0.974659	2.15598	ADAM17		ZBTB18	404.057	0.633308	0.147724	4.28711	1.81015e-05	0.000328671	2.41391	ZBTB18
17052	2134.38	-0.170054	0.0645251	-2.63547	0.00840216	0.0476223	5.38377	chr3:98522448-98523323	34.0281	0.856206	37.1317	0.939596	chr3	98522448	98523323	CLDND1	ENSG00000080822	0	promoter	1684.84	-0.219006	0.0932335	-2.34901	0.0188235	0.0735704	2.3561	CLDND1		KBTBD7	686.677	0.633101	0.12514	5.05915	4.21126e-07	1.45582e-05	2.41624	KBTBD7
8404	2901.23	-0.170444	0.0559199	-3.048	0.00230372	0.0166927	6.46774	chr16:30947966-30948864	44.1452	1.15878	47.3411	1.27701	chr16	30947966	30948864	ORAI3	ENSG00000175938	-288	promoter	190.942	-0.0652911	0.203512	-0.320821	0.748346	1	1.24638	ORAI3		ZCCHC3	1084.75	0.631926	0.112666	5.60886	2.0366e-08	1.18993e-06	2.39524	ZCCHC3
22990	2378.12	-0.17077	0.0631621	-2.70369	0.00685749	0.0406354	5.53958	chr7:77536555-77537450	38.1733	0.948009	40.856	1.04725	chr7	77536555	77537450	PTPN12	ENSG00000127947	-619	promoter	12238	0.0478225	0.0715432	0.668443	0.503851	0.498437	3.88127	PTPN12		TRAF4	1634.54	0.631051	0.0954143	6.6138	3.74579e-11	5.69981e-09	2.3561	TRAF4
15064	2516.38	-0.170962	0.0589583	-2.89971	0.00373502	0.0236141	6.46774	chr2:99140882-99141788	39.0164	1.00585	42.746	1.10784	chr2	99140882	99141788	TSGA10	ENSG00000135951	0	promoter	1385.8	-0.193683	0.100487	-1.92744	0.0539253	0.163697	2.23452	TSGA10		DPH2	691.429	0.631049	0.122139	5.16666	2.38316e-07	7.25743e-06	3.22532	DPH2
15066	2516.38	-0.170962	0.0589583	-2.89971	0.00373502	0.0236141	6.46774	chr2:99140882-99141788	39.0164	1.00585	42.746	1.10784	chr2	99140882	99141788	C2orf15	ENSG00000273045	-162	promoter	105.82	0.0558602	0.27703	0.20164	0.840199	1	0.468227	C2orf15		IMP3	1847.72	0.630087	0.107867	5.8413	5.1794e-09	4.46051e-07	1.92972	IMP3
15067	2516.38	-0.170962	0.0589583	-2.89971	0.00373502	0.0236141	6.46774	chr2:99140882-99141788	39.0164	1.00585	42.746	1.10784	chr2	99140882	99141788	AC079447.1	ENSG00000241962	0	promoter	795.796	-0.170255	0.120884	-1.40841	0.159009	0.25709	3.42236	AC079447.1		AC019069.1	176.699	0.629728	0.212751	2.95993	0.00307713	0.0411464	0.856762	AC019069.1
7976	2325.63	-0.171016	0.0625237	-2.73521	0.00623396	0.0387426	5.40454	chr16:15055668-15056547	35.9953	0.9274	39.9296	1.0239	chr16	15055668	15056547	NTAN1	ENSG00000157045	0	promoter	452.43	-0.00283838	0.142058	-0.0199805	0.984059	1	1.83962	NTAN1		LSM10	934.192	0.629662	0.123598	5.09445	3.49749e-07	1.20727e-05	2.44546	LSM10
18633	2121.59	-0.171228	0.0632841	-2.7057	0.0068161	0.0412497	5.38377	chr5:132866056-132866956	33.3958	0.848244	37.2244	0.934223	chr5	132866056	132866956	UQCRQ	ENSG00000164405	0	promoter	2890.97	0.340328	0.113341	3.00269	0.00267601	0.0170089	2.45722	UQCRQ		SELENOW	5585.33	0.628769	0.0898391	6.99884	2.58087e-12	3.88568e-10	3.31145	SELENOW
18632	2121.59	-0.171228	0.0632841	-2.7057	0.0068161	0.0412497	5.38377	chr5:132866056-132866956	33.3958	0.848244	37.2244	0.934223	chr5	132866056	132866956	GDF9	ENSG00000164404	0	promoter	5.34467	0.437853	1.14724	0.381657	0.702716	1	0	GDF9		THBS1	1486.65	0.627759	0.104451	6.01007	1.85439e-09	1.50285e-07	2.44546	THBS1
951	3379.25	-0.171238	0.0526167	-3.25444	0.00113618	0.0113154	5.39501	chr10:74825986-74826745	50.4918	1.35012	53.9559	1.4886	chr10	74825986	74826745	KAT6B	ENSG00000156650	-392	promoter	10591.1	0.0187145	0.0716309	0.261263	0.79389	0.693462	3.58092	KAT6B		COL12A1	217.554	0.627307	0.198278	3.16378	0.00155736	0.0187886	1.24638	COL12A1
14280	2147.45	-0.17163	0.0639394	-2.68427	0.0072689	0.0422517	5.53958	chr2:27369965-27370829	35.7845	0.860656	38.614	0.946637	chr2	27369965	27370829	EIF2B4	ENSG00000115211	0	promoter	1141.53	0.0574541	0.113907	0.504393	0.613985	0.73559	2.50615	EIF2B4		PFN1	21024	0.626985	0.199831	3.13757	0.00170354	0.0149757	1.85565	PFN1
14281	2147.45	-0.17163	0.0639394	-2.68427	0.0072689	0.0422517	5.53958	chr2:27369965-27370829	35.7845	0.860656	38.614	0.946637	chr2	27369965	27370829	SNX17	ENSG00000115234	0	promoter	835.453	0.268127	0.117863	2.27491	0.0229114	0.0829942	2.44546	SNX17		SOX2	13950.5	0.625493	0.0713055	8.77202	1.75495e-18	3.01764e-15	1.85565	SOX2
18506	2322.45	-0.171685	0.0614611	-2.7934	0.00521576	0.0335437	5.53958	chr5:118988030-118988940	36.4871	0.928103	38.929	1.02335	chr5	118988030	118988940	DTWD2	ENSG00000169570	0	promoter	5649.44	0.261428	0.078863	3.31496	0.000916564	0.010641	1.57954	DTWD2		CHMP1A	946.22	0.623255	0.113721	5.48056	4.23982e-08	1.68699e-06	3.41246	CHMP1A
23291	2255.51	-0.172335	0.0650668	-2.64859	0.00808284	0.0454827	5.53958	chr8:109333863-109334801	35.644	0.902108	38.6882	0.992774	chr8	109333863	109334801	NUDCD1	ENSG00000120526	0	promoter	4959.29	-0.0146699	0.0896364	-0.16366	0.869999	1	1.57954	NUDCD1		ARF6	1532.32	0.622228	0.0952174	6.53482	6.36877e-11	9.11086e-09	2.25644	ARF6
23292	2255.51	-0.172335	0.0650668	-2.64859	0.00808284	0.0454827	5.53958	chr8:109333863-109334801	35.644	0.902108	38.6882	0.992774	chr8	109333863	109334801	ENY2	ENSG00000120533	0	promoter	4096.75	0.232588	0.0972215	2.39235	0.016741	0.0526128	3.31145	ENY2		RPUSD1	617.56	0.622134	0.130441	4.76947	1.8471e-06	5.14013e-05	2.41391	RPUSD1
13541	2065.97	-0.172466	0.0660034	-2.61299	0.00897552	0.0438757	6.46774	chr2:20051419-20052345	34.1218	0.82904	37.0391	0.910506	chr2	20051419	20052345	LAPTM4A	ENSG00000068697	0	promoter	5031.04	-0.435467	0.0878863	-4.9549	7.2368e-07	2.82441e-05	1.86232	LAPTM4A		AARD	206.883	0.621186	0.202038	3.0746	0.00210788	0.0240571	1.21081	AARD
2866	2341.94	-0.172483	0.0611485	-2.82073	0.0047915	0.0315902	5.53958	chr11:72821817-72822710	37.6112	0.93466	40.504	1.03168	chr11	72821817	72822710	ATG16L2	ENSG00000168010	0	promoter	220.182	-0.219723	0.198774	-1.10539	0.268991	0.853441	0.849831	ATG16L2		REPIN1	825.624	0.620702	0.124509	4.98518	6.1904e-07	1.96525e-05	2.44546	REPIN1
17733	3198.34	-0.172685	0.0576657	-2.99459	0.00274811	0.0212361	5.53958	chr4:2261894-2262808	46.1827	1.27424	49.861	1.40986	chr4	2261894	2262808	MXD4	ENSG00000123933	-95	promoter	818.353	0.370437	0.116839	3.1705	0.00152176	0.0112771	2.41624	MXD4		HRAS	868.723	0.619376	0.119736	5.17285	2.30555e-07	6.79118e-06	3.42236	HRAS
11668	2136.68	-0.172773	0.0639939	-2.69984	0.00693732	0.0367366	6.46774	chr1:27489792-27490710	34.8009	0.852225	36.7982	0.941078	chr1	27489792	27490710	WASF2	ENSG00000158195	0	promoter	5183.53	0.0135286	0.0768148	0.17612	0.8602	0.909465	2.45722	WASF2		IFFO2	245.334	0.619112	0.191407	3.23453	0.00121844	0.00917302	2.54553	IFFO2
4138	2254.19	-0.173064	0.0637724	-2.71378	0.00665199	0.0406036	5.38377	chr12:4320643-4321567	34.8478	0.900234	38.3917	0.994071	chr12	4320643	4321567	TIGAR	ENSG00000078237	0	promoter	2214.26	-0.117123	0.0924576	-1.26678	0.205236	0.457771	1.80938	TIGAR		SELENOH	7252.5	0.619069	0.0971772	6.37052	1.8839e-10	2.40981e-08	2.20748	SELENOH
21343	2024.72	-0.17325	0.0652249	-2.65619	0.00790293	0.0455983	5.39501	chr6:52284413-52285250	33.63	0.810304	36.4832	0.892903	chr6	52284413	52285250	MCM3	ENSG00000112118	0	promoter	9829.1	0.344469	0.0824118	4.17986	2.91694e-05	0.000523115	2.20748	MCM3		TRBC2	246.482	0.617347	0.189648	3.25523	0.00113302	0.0103918	2.01561	TRBC2
571	2079.95	-0.173621	0.0658228	-2.6377	0.00834704	0.0473295	5.39501	chr10:28676958-28677828	34.6136	0.833021	37.3726	0.917732	chr10	28676958	28677828	BAMBI	ENSG00000095739	0	promoter	639.875	-0.00628882	0.140027	-0.0449114	0.964178	1	1.83645	BAMBI		LAMTOR2	1059.73	0.616866	0.112423	5.48701	4.08805e-08	2.33503e-06	2.23452	LAMTOR2
13368	3195.64	-0.1738	0.0530212	-3.27793	0.00104572	0.0106313	5.39501	chr2:178450666-178451525	46.6042	1.27681	50.0093	1.40856	chr2	178450666	178451525	PRKRA	ENSG00000180228	-182	promoter	1842.09	-0.189724	0.0926145	-2.04853	0.0405078	0.145955	1.98195	PRKRA		MVD	3710.38	0.616556	0.109094	5.65159	1.58973e-08	1.0344e-06	2.19903	MVD
13369	3195.64	-0.1738	0.0530212	-3.27793	0.00104572	0.0106313	5.39501	chr2:178450666-178451525	46.6042	1.27681	50.0093	1.40856	chr2	178450666	178451525	PJVK	ENSG00000204311	-910	promoter	227.394	0.0406589	0.19749	0.205878	0.836886	1	1.24638	PJVK		PFDN6	1499.14	0.615774	0.117957	5.22032	1.7861e-07	7.75221e-06	2.23452	PFDN6
20131	2282.59	-0.174072	0.0640004	-2.71986	0.00653094	0.0399564	5.40454	chr6:118651225-118652091	36.6276	0.908665	40.6707	1.00537	chr6	118651225	118652091	CEP85L	ENSG00000111860	0	promoter	2263.52	0.269152	0.0903767	2.97811	0.00290032	0.0226012	1.80938	CEP85L		C11orf68	262.844	0.614605	0.179133	3.431	0.00060136	0.00635077	2.01561	C11orf68
14050	2373.71	-0.174206	0.0622626	-2.79792	0.00514333	0.0337658	5.40454	chr2:238060411-238061320	36.8618	0.947775	40.3743	1.04558	chr2	238060411	238061320	SCLY	ENSG00000132330	0	promoter	5348.5	-0.232084	0.0781379	-2.97019	0.00297615	0.0184735	2.45722	SCLY		HSPB1	2675.33	0.613783	0.110691	5.54501	2.93938e-08	1.78518e-06	2.20748	HSPB1
13455	2447.13	-0.174354	0.0615288	-2.83369	0.00460135	0.0307425	5.53958	chr2:189783890-189784779	37.541	0.974941	41.486	1.07893	chr2	189783890	189784779	PMS1	ENSG00000064933	0	promoter	6435.89	-0.0778394	0.0757359	-1.02777	0.304056	0.636233	1.57954	PMS1		SOX4	22916.9	0.613579	0.0781662	7.84967	4.17144e-15	1.85849e-12	3.58092	SOX4
13454	2447.13	-0.174354	0.0615288	-2.83369	0.00460135	0.0307425	5.53958	chr2:189783890-189784779	37.541	0.974941	41.486	1.07893	chr2	189783890	189784779	ORMDL1	ENSG00000128699	-508	promoter	2813.71	-0.321594	0.0862044	-3.73059	0.000191028	0.00217497	2.45722	ORMDL1		PDLIM2	700.242	0.612722	0.12611	4.85862	1.18208e-06	2.55115e-05	3.42236	PDLIM2
2132	2036.52	-0.17443	0.0657082	-2.65461	0.00794002	0.0458074	5.38377	chr11:46346957-46347841	32.7869	0.811475	35.7421	0.897721	chr11	46346957	46347841	DGKZ	ENSG00000149091	0	promoter	1912.73	0.189894	0.0972447	1.95274	0.0508503	0.173901	1.92972	DGKZ		FAAP20	2573.86	0.612186	0.0947228	6.46292	1.02701e-10	1.44757e-08	2.15598	FAAP20
12641	1985.66	-0.174442	0.0658554	-2.64886	0.00807632	0.0462279	5.40454	chr1:9234359-9235250	33.0445	0.794848	36.4832	0.876042	chr1	9234359	9235250	H6PD	ENSG00000049239	0	promoter	219.646	-0.123902	0.190822	-0.649306	0.51614	1	0.849831	H6PD		UNC119	590.433	0.611619	0.131189	4.66213	3.12948e-06	9.9233e-05	1.83962	UNC119
22885	2559.64	-0.174442	0.0601385	-2.90067	0.00372362	0.0269158	5.38377	chr7:73522002-73522885	39.9766	1.01967	43.5612	1.1284	chr7	73522002	73522885	BAZ1B	ENSG00000009954	0	promoter	11339.7	0.0815648	0.0712403	1.14492	0.252241	0.3217	3.88127	BAZ1B		P2RY11	804.167	0.611011	0.115122	5.30749	1.11145e-07	3.913e-06	3.22532	P2RY11
10676	2097.82	-0.174475	0.0637231	-2.73802	0.00618105	0.0384932	5.40454	chr1:178093464-178094290	35.4098	0.837939	37.7617	0.925144	chr1	178093464	178094290	RASAL2	ENSG00000075391	0	promoter	23645.2	-0.0442818	0.0707327	-0.626044	0.531286	0.541468	3.58092	RASAL2		CKS2	2542.56	0.610332	0.101736	5.99917	1.98332e-09	1.44335e-07	2.74032	CKS2
11297	3335.19	-0.174656	0.0613121	-2.84864	0.00439068	0.0304026	5.38377	chr1:228165376-228166200	46.8384	1.32623	51.2507	1.46804	chr1	228165376	228166200	IBA57	ENSG00000181873	0	promoter	502.497	0.279601	0.136392	2.04998	0.0403659	0.153301	1.83645	IBA57		STK16	240.635	0.610245	0.184212	3.31273	0.000923885	0.00739045	2.54553	STK16
23562	2257.33	-0.174682	0.0656648	-2.6602	0.00780934	0.0452251	5.39501	chr8:143568707-143569663	37.4941	0.897424	41.0043	0.994997	chr8	143568707	143569663	MROH6	ENSG00000204839	-821	promoter	95.3733	0.119721	0.286483	0.417898	0.676022	1	0.359223	MROH6		NRARP	233.637	0.60834	0.187354	3.24701	0.00116622	0.0199601	0.856762	NRARP
12202	2754.5	-0.174867	0.05641	-3.09992	0.00193571	0.0164589	5.53958	chr1:48471706-48472596	41.2646	1.1007	44.3765	1.21475	chr1	48471706	48472596	SPATA6	ENSG00000132122	0	promoter	2345.67	-0.036066	0.0880606	-0.409559	0.682129	0.788756	2.45722	SPATA6		NUBP2	958.877	0.608005	0.117106	5.19191	2.08153e-07	6.2382e-06	3.41246	NUBP2
18739	2023.2	-0.1749	0.0662166	-2.64134	0.00825794	0.0469891	5.40454	chr5:139403594-139404507	33.5597	0.805621	35.6309	0.891792	chr5	139403594	139404507	SPATA24	ENSG00000170469	-931	promoter	207.641	0.0192781	0.20088	0.0959681	0.923546	1	0.849831	SPATA24		DCTPP1	534.702	0.607787	0.138873	4.37657	1.20562e-05	0.000296706	1.83645	DCTPP1
10431	2215.19	-0.174922	0.0627724	-2.7866	0.00532636	0.034638	5.40454	chr1:161020830-161021689	35.8314	0.88548	39.0217	0.977395	chr1	161020830	161021689	F11R	ENSG00000158769	0	promoter	5068.49	-0.115035	0.0771694	-1.49068	0.136046	0.289703	2.45722	F11R		PDXP	531.541	0.607489	0.141995	4.27824	1.88374e-05	0.000426724	1.83645	PDXP
16999	2206.75	-0.174934	0.0634834	-2.75558	0.00585876	0.0370829	5.39501	chr3:88058636-88059452	36.815	0.884309	39.874	0.973689	chr3	88058636	88059452	ZNF654	ENSG00000175105	0	promoter	2489.41	0.0749915	0.0867741	0.864216	0.387469	0.52538	2.74032	ZNF654		PRELID1	3982.27	0.606594	0.0994622	6.09874	1.06911e-09	1.18178e-07	1.86232	PRELID1
16997	2206.75	-0.174934	0.0634834	-2.75558	0.00585876	0.0370829	5.39501	chr3:88058636-88059452	36.815	0.884309	39.874	0.973689	chr3	88058636	88059452	CGGBP1	ENSG00000163320	-185	promoter	4918.83	-0.0659989	0.0791353	-0.834001	0.40428	0.754091	1.57954	CGGBP1		LYPLA2	1137.92	0.603818	0.105514	5.72264	1.04884e-08	6.51676e-07	2.44546	LYPLA2
18592	2131.32	-0.175004	0.0654433	-2.67413	0.00749232	0.0388304	6.46774	chr5:131796674-131797559	34.8009	0.849883	37.9655	0.940337	chr5	131796674	131797559	FNIP1	ENSG00000217128	0	promoter	5712.57	0.0404102	0.0804527	0.502286	0.615467	0.746157	2.45722	FNIP1		UBALD2	398.755	0.601962	0.148405	4.05621	4.98746e-05	0.000716599	2.52935	UBALD2
529	2278.42	-0.175137	0.0640448	-2.73461	0.0062455	0.0388646	5.38377	chr10:25016065-25017135	35.8782	0.907728	39.4849	1.00371	chr10	25016065	25017135	ENKUR	ENSG00000151023	-105	promoter	33.9314	-0.343156	0.468577	-0.732338	0.463963	1	0.0571477	ENKUR		SKIDA1	222.532	0.601262	0.196298	3.06301	0.00219123	0.0247513	1.21393	SKIDA1
530	2278.42	-0.175137	0.0640448	-2.73461	0.0062455	0.0388646	5.38377	chr10:25016065-25017135	35.8782	0.907728	39.4849	1.00371	chr10	25016065	25017135	THNSL1	ENSG00000185875	0	promoter	154.246	0.248051	0.236853	1.04728	0.294971	0.903792	0.849831	THNSL1		CAVIN3	988.631	0.60083	0.128706	4.66823	3.03804e-06	5.78554e-05	3.41246	CAVIN3
24698	3573.75	-0.175146	0.0532526	-3.28897	0.00100556	0.0103259	5.38377	chr9:127396505-127397441	50.3981	1.42318	53.2333	1.57606	chr9	127396505	127397441	SLC2A8	ENSG00000136856	-742	promoter	730.391	0.135225	0.119662	1.13006	0.258453	0.441246	2.41624	SLC2A8		NOP16	1992.8	0.600091	0.103109	5.81999	5.88517e-09	4.96488e-07	1.92972	NOP16
23294	2959.66	-0.175201	0.0556824	-3.14642	0.0016528	0.0149426	5.40454	chr8:109539352-109540249	43.3958	1.17986	47.4152	1.30461	chr8	109539352	109540249	EBAG9	ENSG00000147654	-377	promoter	1107.71	-0.295677	0.111025	-2.66315	0.0077412	0.038194	2.39524	EBAG9		MED16	809.381	0.600079	0.12092	4.96262	6.955e-07	2.17128e-05	2.41624	MED16
14396	2321.38	-0.17534	0.0626699	-2.79783	0.00514479	0.0338046	5.39501	chr2:36966231-36967015	38.6885	0.924824	42.6904	1.0239	chr2	36966231	36967015	STRN	ENSG00000115808	0	promoter	5388.2	0.183104	0.0769094	2.38078	0.0172762	0.0935639	1.57954	STRN		RPP25L	308.686	0.599261	0.165213	3.62721	0.000286499	0.00292133	2.54553	RPP25L
14665	2022.88	-0.175359	0.0661731	-2.65	0.00804915	0.0453374	5.53958	chr2:63840422-63841257	33.185	0.805855	36.9094	0.892162	chr2	63840422	63841257	UGP2	ENSG00000169764	-849	promoter	24379.3	0.0277736	0.0700224	0.396639	0.691634	0.637778	3.58092	UGP2		RIC8A	864.733	0.599134	0.116283	5.15238	2.57203e-07	7.35583e-06	3.42236	RIC8A
5912	2424.99	-0.17542	0.0600499	-2.92124	0.00348646	0.0225047	6.46774	chr14:24141231-24142092	38.2904	0.968384	41.5045	1.06911	chr14	24141231	24142092	EMC9	ENSG00000100908	0	promoter	663.305	0.00729161	0.145799	0.0500115	0.960113	0.822654	3.22532	EMC9		PPP1R14A	212.701	0.598549	0.203861	2.93607	0.00332398	0.0432845	0.856762	PPP1R14A
3810	2308.46	-0.175664	0.0635238	-2.76532	0.00568665	0.0319635	6.46774	chr12:131894055-131894964	34.918	0.918267	39.2996	1.0176	chr12	131894055	131894964	ULK1	ENSG00000177169	0	promoter	1189.68	-0.0706989	0.102053	-0.692766	0.488457	0.641769	2.50615	ULK1		FUOM	527.783	0.598487	0.150165	3.98552	6.73329e-05	0.000959084	2.41391	FUOM
14064	1804.8	-0.175689	0.0679246	-2.58654	0.00969455	0.0463266	6.46774	chr2:238239726-238240489	31.3817	0.720375	33.9263	0.795998	chr2	238239726	238240489	HES6	ENSG00000144485	-55	promoter	1087.98	0.443769	0.115515	3.84166	0.000122204	0.00156293	2.39524	HES6		PHF5A	2003.75	0.598127	0.0916349	6.52729	6.69723e-11	8.9656e-09	2.45722	PHF5A
18102	2279.02	-0.17607	0.0625321	-2.81568	0.00486746	0.0286858	6.46774	chr4:7067789-7068683	36.4403	0.911007	39.6331	1.00611	chr4	7067789	7068683	GRPEL1	ENSG00000109519	-242	promoter	1548.03	0.396527	0.106648	3.71809	0.000200736	0.00226769	2.44546	GRPEL1		CCDC86	983.506	0.598038	0.110902	5.39251	6.94802e-08	2.69555e-06	3.22532	CCDC86
21125	3165.19	-0.176105	0.0572509	-3.07602	0.00209785	0.0178321	5.39501	chr6:37169480-37170380	45.7845	1.25831	49.8981	1.39596	chr6	37169480	37170380	PIM1	ENSG00000137193	0	promoter	814.019	0.505672	0.116712	4.33264	1.47333e-05	0.000227388	3.22532	PIM1		CDH18	332.463	0.596829	0.162892	3.66395	0.000248358	0.00260079	2.54553	CDH18
21177	2986.13	-0.176173	0.0546777	-3.22203	0.00127287	0.0123107	5.40454	chr6:4135407-4136293	44.4496	1.19227	48.564	1.31758	chr6	4135407	4136293	ECI2	ENSG00000198721	0	promoter	1503.46	-0.00564941	0.114029	-0.0495437	0.960486	0.97878	2.44546	ECI2		BANF1	3751.51	0.596441	0.104604	5.70189	1.18485e-08	7.92894e-07	2.20748	BANF1
266	2348.07	-0.176303	0.0636871	-2.76827	0.00563539	0.0317405	6.46774	chr10:12068422-12069301	36.6511	0.941218	39.4664	1.03706	chr10	12068422	12069301	DHTKD1	ENSG00000181192	0	promoter	2339.57	-0.154899	0.0885534	-1.74921	0.0802546	0.201965	2.45722	DHTKD1		ZFP36L2	4676.55	0.596435	0.0780894	7.63784	2.20891e-14	1.13223e-11	2.20748	ZFP36L2
20661	2260.07	-0.176381	0.0632692	-2.78778	0.00530699	0.0345929	5.39501	chr6:24774760-24775556	35.8548	0.903279	39.5775	0.997962	chr6	24774760	24775556	GMNN	ENSG00000112312	0	promoter	3765.96	0.00174568	0.0936095	0.0186485	0.985121	0.988866	2.45722	GMNN		ZNF408	359.4	0.595403	0.155298	3.83394	0.000126107	0.00153409	2.52935	ZNF408
6223	1964.6	-0.17642	0.0662393	-2.66337	0.00773615	0.0448509	5.40454	chr14:59483967-59484829	32.2951	0.785948	35.0936	0.867334	chr14	59483967	59484829	JKAMP	ENSG00000050130	0	promoter	1674.92	-0.340238	0.0948114	-3.58858	0.000332482	0.00349319	2.3561	JKAMP		PNP	880.644	0.595305	0.128682	4.62616	3.72504e-06	9.20529e-05	2.44546	PNP
6222	1964.6	-0.17642	0.0662393	-2.66337	0.00773615	0.0448509	5.40454	chr14:59483967-59484829	32.2951	0.785948	35.0936	0.867334	chr14	59483967	59484829	L3HYPDH	ENSG00000126790	-282	promoter	753.022	-0.249051	0.1177	-2.11598	0.0343466	0.0874787	3.42236	L3HYPDH		TLE5	1817.88	0.595264	0.0938022	6.34594	2.21067e-10	3.12424e-08	1.92972	TLE5
23905	2028.29	-0.176518	0.0652225	-2.7064	0.00680171	0.0362882	6.46774	chr8:30657755-30658665	33.1148	0.809368	36.1312	0.894386	chr8	30657755	30658665	GTF2E2	ENSG00000197265	-750	promoter	3185.13	-0.00365721	0.0823171	-0.0444283	0.964563	1	2.19903	GTF2E2		NDUFAF8	3307.2	0.594829	0.0965518	6.16073	7.24112e-10	7.62209e-08	2.15598	NDUFAF8
18016	1975.53	-0.176835	0.0673751	-2.62464	0.00867405	0.0485358	5.40454	chr4:55948507-55949400	31.5925	0.786417	35.0195	0.870854	chr4	55948507	55949400	CEP135	ENSG00000174799	0	promoter	4113.83	-0.0332837	0.0807168	-0.412351	0.680082	1	1.57954	CEP135		PIM3	320.383	0.59478	0.170634	3.4857	0.000490855	0.00475235	2.36928	PIM3
12558	1834.94	-0.177011	0.0677877	-2.61125	0.00902122	0.049911	5.39501	chr1:8817359-8818229	30.7728	0.733021	33.5742	0.809524	chr1	8817359	8818229	RERE	ENSG00000142599	-88	promoter	40941.3	0.163532	0.0690771	2.36739	0.0179142	0.0521824	3.58092	RERE		ELOF1	943.689	0.593132	0.130433	4.54741	5.43089e-06	9.49987e-05	3.42236	ELOF1
5879	3171.41	-0.177033	0.0536861	-3.29756	0.000975297	0.0100677	5.40454	chr14:23301321-23302243	45.644	1.26815	49.2125	1.39967	chr14	23301321	23302243	PPP1R3E	ENSG00000235194	-381	promoter	105.786	-0.343479	0.273398	-1.25634	0.208994	1	0.464439	PPP1R3E		DACT1	202.893	0.593078	0.205786	2.88201	0.00395147	0.0385101	1.21081	DACT1
23716	2502.97	-0.177306	0.0604026	-2.93541	0.00333108	0.0247875	5.39501	chr8:1823150-1824147	37.7752	0.996019	41.2266	1.10413	chr8	1823150	1824147	ARHGEF10	ENSG00000104728	0	promoter	8836.18	-0.0442418	0.072963	-0.606359	0.544276	0.815161	1.85565	ARHGEF10		MAGOH	1761.67	0.592886	0.108295	5.47472	4.38194e-08	2.79751e-06	1.92972	MAGOH
23402	2830.13	-0.177483	0.05576	-3.18297	0.0014577	0.0136588	5.38377	chr8:124997877-124998780	42.2482	1.12951	45.1177	1.24903	chr8	124997877	124998780	SQLE	ENSG00000104549	0	promoter	16043.4	-0.133248	0.0947415	-1.40644	0.159594	0.237177	3.88127	SQLE		COPRS	951.12	0.592487	0.114366	5.18061	2.21157e-07	6.58763e-06	3.42236	COPRS
7955	1888.69	-0.177537	0.0680176	-2.61016	0.0090499	0.0499538	5.40454	chr16:14070848-14071715	32.2014	0.756206	34.1301	0.833797	chr16	14070848	14071715	MRTFB	ENSG00000186260	0	promoter	9307.03	-0.0214086	0.0730825	-0.292937	0.76957	0.847912	2.45722	MRTFB		RBM38	990.043	0.592217	0.11958	4.95245	7.32834e-07	2.28244e-05	2.41624	RBM38
6538	2766.16	-0.178057	0.0653417	-2.72501	0.00642997	0.0395078	5.40454	chr14:77616385-77617258	40.7963	1.09977	45.0621	1.22235	chr14	77616385	77617258	SPTLC2	ENSG00000100596	0	promoter	5251.16	-0.111541	0.076691	-1.45442	0.14583	0.364147	1.86232	SPTLC2		VIM	4028.48	0.59217	0.113618	5.21195	1.86868e-07	9.25348e-06	1.86232	VIM
8364	2417.53	-0.178179	0.0599796	-2.97066	0.00297164	0.0228368	5.40454	chr16:30377922-30378772	39.2037	0.963466	43.0239	1.06689	chr16	30377922	30378772	ZNF48	ENSG00000180035	0	promoter	1099.37	0.41875	0.115323	3.6311	0.000282216	0.00317231	2.25644	ZNF48		TPRN	734.509	0.59036	0.121643	4.85322	1.21473e-06	2.61711e-05	3.41246	TPRN
24220	2134.85	-0.178303	0.0635358	-2.80633	0.00501089	0.0331719	5.40454	chr8:73293755-73294692	35.2225	0.85082	38.9476	0.942561	chr8	73293755	73294692	RPL7	ENSG00000147604	-833	promoter	26526	0.383846	0.0946856	4.05391	5.03693e-05	0.00055006	3.58092	RPL7		LINC00545	442.179	0.58871	0.166007	3.54629	0.000390696	0.00484041	1.83962	LINC00545
24221	2134.85	-0.178303	0.0635358	-2.80633	0.00501089	0.0331719	5.40454	chr8:73293755-73294692	35.2225	0.85082	38.9476	0.942561	chr8	73293755	73294692	RDH10	ENSG00000121039	-824	promoter	320.935	0.109675	0.162729	0.673973	0.500328	0.666471	2.41391	RDH10		CCND1	2769.03	0.586803	0.0865259	6.78182	1.18672e-11	1.79454e-09	2.74032	CCND1
11087	2426.92	-0.178386	0.0627217	-2.84408	0.00445392	0.030676	5.38377	chr1:211675281-211676222	37.8454	0.964169	39.6702	1.07097	chr1	211675281	211676222	NEK2	ENSG00000117650	0	promoter	473.483	0.103281	0.139178	0.742079	0.45804	0.74402	1.83645	NEK2		PRMT6	624.118	0.586414	0.128267	4.57183	4.83485e-06	0.000142865	1.83645	PRMT6
13309	2559.51	-0.178474	0.0632808	-2.82036	0.004797	0.0322054	5.39501	chr2:174248179-174249059	38.5246	1.01686	42.8201	1.13026	chr2	174248179	174249059	OLA1	ENSG00000138430	-892	promoter	15843.1	0.0748029	0.0701622	1.06614	0.286359	0.555514	1.85565	OLA1		MYL9	4171.68	0.58638	0.095697	6.12746	8.92912e-10	8.05197e-08	2.45722	MYL9
8692	2063.04	-0.178595	0.0654236	-2.72983	0.00633675	0.0391256	5.40454	chr16:56931659-56932546	33.7237	0.820609	36.4647	0.91032	chr16	56931659	56932546	HERPUD1	ENSG00000051108	-662	promoter	659.648	-0.126461	0.139457	-0.906808	0.364508	0.440328	3.42236	HERPUD1		SNRNP25	1396.99	0.586238	0.113373	5.17088	2.32999e-07	9.10227e-06	2.39524	SNRNP25
6710	3412.88	-0.178785	0.0528607	-3.38218	0.000719122	0.00806088	5.38377	chr14:99480705-99481598	48.3607	1.35878	52.0474	1.50695	chr14	99480705	99481598	CCNK	ENSG00000090061	0	promoter	2645.3	0.211081	0.0848808	2.48679	0.01289	0.0539246	2.45722	CCNK		FEM1A	746.648	0.586163	0.119358	4.91097	9.06269e-07	2.03602e-05	3.42236	FEM1A
6709	3412.88	-0.178785	0.0528607	-3.38218	0.000719122	0.00806088	5.38377	chr14:99480705-99481598	48.3607	1.35878	52.0474	1.50695	chr14	99480705	99481598	SETD3	ENSG00000183576	0	promoter	3519.06	0.113054	0.0811926	1.39241	0.163797	0.351434	2.20748	SETD3		AFP	237.415	0.585994	0.213934	2.73914	0.00615998	0.0308491	2.52935	AFP
22403	2046.05	-0.178907	0.0677275	-2.64157	0.00825223	0.0461119	5.53958	chr7:23013744-23014604	32.5059	0.812412	36.0756	0.903094	chr7	23013744	23014604	FAM126A	ENSG00000122591	0	promoter	8569.91	0.173833	0.0732982	2.37159	0.0177117	0.0517173	3.58092	FAM126A		ANKRD9	546.474	0.585974	0.132617	4.41854	9.93708e-06	0.000206461	2.44546	ANKRD9
13625	2006.36	-0.179275	0.0682527	-2.62663	0.00862348	0.048472	5.38377	chr2:206443131-206444024	33.3021	0.803981	36.65	0.886974	chr2	206443131	206444024	ADAM23	ENSG00000114948	0	promoter	4773.3	0.0575494	0.0770239	0.747163	0.454965	0.734568	1.86232	ADAM23		SORBS3	436.882	0.585948	0.157108	3.72958	0.000191802	0.00274234	1.83962	SORBS3
12457	1822.67	-0.179296	0.0676017	-2.65224	0.00799586	0.0459609	5.39501	chr1:67832748-67833691	30.4684	0.726698	32.9442	0.804892	chr1	67832748	67833691	GNG12	ENSG00000172380	0	promoter	2252.73	0.251559	0.0940221	2.67553	0.00746116	0.0423851	1.98195	GNG12		BCKDK	577.116	0.584603	0.133437	4.3811	1.1808e-05	0.00029804	1.78805	BCKDK
5882	2994.63	-0.179501	0.0562585	-3.19065	0.00141955	0.0133547	5.40454	chr14:23320806-23321707	43.5597	1.1918	47.3411	1.32277	chr14	23320806	23321707	PABPN1	ENSG00000100836	-832	promoter	2965.52	0.403201	0.0896603	4.49699	6.8923e-06	0.000168527	2.15598	PABPN1		CCNG2	519.155	0.583188	0.134665	4.33067	1.48656e-05	0.000348508	1.83962	CCNG2
21346	1823.63	-0.179816	0.0684653	-2.62639	0.00862964	0.0483524	5.40454	chr6:52419816-52420680	30.1405	0.728103	32.6292	0.806003	chr6	52419816	52420680	EFHC1	ENSG00000096093	-356	promoter	1612.47	-0.132017	0.0946274	-1.39512	0.162978	0.382032	1.92972	EFHC1		RPS6KB2	565.145	0.582994	0.137157	4.25057	2.13229e-05	0.000370958	2.44546	RPS6KB2
9461	2542.7	-0.179865	0.067723	-2.6559	0.0079098	0.0456274	5.39501	chr17:2392482-2393376	39.274	1.00609	42.8201	1.12173	chr17	2392482	2393376	MNT	ENSG00000070444	-667	promoter	603.1	0.362575	0.130803	2.77191	0.00557287	0.0363113	1.83962	MNT		SIVA1	4018.42	0.58293	0.109884	5.30498	1.12685e-07	6.22573e-06	1.86232	SIVA1
19498	1961.56	-0.179903	0.0655549	-2.74431	0.00606375	0.0379473	5.40454	chr5:37370800-37371727	32.1311	0.783138	35.7421	0.866592	chr5	37370800	37371727	NUP155	ENSG00000113569	-15	promoter	6848.25	0.130822	0.0755761	1.731	0.0834524	0.280274	1.57954	NUP155		CNN1	406.902	0.5829	0.173501	3.35963	0.00078046	0.00652458	2.52935	CNN1
23227	3274.4	-0.180015	0.0635233	-2.83385	0.00459915	0.0307371	5.53958	chr8:100721961-100722820	46.7447	1.29485	50.6022	1.44525	chr8	100721961	100722820	PABPC1	ENSG00000070756	-453	promoter	53354.3	0.449692	0.0773777	5.81165	6.18599e-09	5.37214e-07	1.85565	PABPC1		SAMD1	1190.26	0.582815	0.108802	5.35668	8.47643e-08	4.14754e-06	2.25644	SAMD1
24332	1975.66	-0.180057	0.0683198	-2.6355	0.00840138	0.046721	5.53958	chr8:91069791-91070683	31.6393	0.784543	35.1306	0.872522	chr8	91069791	91070683	OTUD6B	ENSG00000155100	0	promoter	2435.41	0.0664111	0.0876973	0.757277	0.448884	0.660649	2.19903	OTUD6B		EGLN2	1563.67	0.581265	0.0963921	6.03021	1.63743e-09	1.32637e-07	2.50615	EGLN2
6668	2549.26	-0.180305	0.0583483	-3.09016	0.00200051	0.0150623	6.46774	chr14:94173714-94174629	38.9227	1.01616	43.1907	1.12618	chr14	94173714	94174629	PPP4R4	ENSG00000119698	-832	promoter	2501.17	0.152767	0.0922979	1.65515	0.0978947	0.249817	2.19903	PPP4R4		DCLRE1B	226.77	0.579857	0.193914	2.99028	0.00278724	0.0296532	1.21081	DCLRE1B
11026	2163.73	-0.180509	0.0629428	-2.86782	0.00413305	0.0284847	5.53958	chr1:20661115-20662021	33.9813	0.862061	37.6135	0.955531	chr1	20661115	20662021	DDOST	ENSG00000244038	0	promoter	4477.26	-0.379615	0.101911	-3.72496	0.000195347	0.00175916	3.31145	DDOST		PPP1R14B	8832.06	0.579333	0.0910898	6.36002	2.01726e-10	2.33883e-08	2.45722	PPP1R14B
24839	2279.98	-0.180582	0.0623891	-2.89445	0.00379829	0.0239126	6.46774	chr9:129834944-129835858	35.363	0.906557	39.2996	1.00686	chr9	129834944	129835858	USP20	ENSG00000136878	0	promoter	477.639	-0.272735	0.149811	-1.82052	0.0686797	0.181843	2.44546	USP20		MIR1915HG	503.864	0.579167	0.138188	4.19115	2.77543e-05	0.000593149	1.78805	MIR1915HG
24838	2279.98	-0.180582	0.0623891	-2.89445	0.00379829	0.0239126	6.46774	chr9:129834944-129835858	35.363	0.906557	39.2996	1.00686	chr9	129834944	129835858	C9orf78	ENSG00000136819	-397	promoter	1802.21	0.337762	0.0965904	3.49685	0.000470785	0.00447192	2.45722	C9orf78		ZNF34	324.318	0.578405	0.172704	3.34912	0.000810685	0.00673358	2.52935	ZNF34
9855	2941.62	-0.180637	0.0559688	-3.22746	0.00124894	0.0121721	5.38377	chr1:11979829-11980749	43.4192	1.17354	47.6932	1.29906	chr1	11979829	11980749	MFN2	ENSG00000116688	0	promoter	1650.63	0.157146	0.0954163	1.64696	0.0995672	0.234725	2.45722	MFN2		CIB1	641.542	0.577811	0.138521	4.1713	3.02873e-05	0.000497713	2.44546	CIB1
6131	2536.14	-0.180739	0.0592923	-3.04826	0.00230168	0.0166823	6.46774	chr14:52729681-52730520	39.1569	1.00913	42.2642	1.12044	chr14	52729681	52730520	STYX	ENSG00000198252	0	promoter	2808.32	0.0889001	0.0842546	1.05514	0.291363	0.505036	2.19903	STYX		GEMIN6	724.094	0.576798	0.125058	4.61226	3.98316e-06	9.66019e-05	2.44546	GEMIN6
284	2405.81	-0.180741	0.0631351	-2.86277	0.00419958	0.0294022	5.39501	chr10:122162965-122163886	38.5714	0.954801	41.3007	1.06207	chr10	122162965	122163886	TACC2	ENSG00000138162	0	promoter	3394.9	-0.096851	0.0818548	-1.1832	0.236728	0.443135	2.19903	TACC2		ZNHIT2	334.658	0.575108	0.163479	3.51793	0.000434929	0.0043164	2.36928	ZNHIT2
25291	1956.06	-0.181009	0.0682745	-2.6512	0.00802066	0.0406811	6.46774	chr9:35814923-35815660	32.904	0.780562	36.9835	0.863628	chr9	35814923	35815660	HINT2	ENSG00000137133	0	promoter	415.674	0.32215	0.160552	2.00652	0.0448011	0.164843	1.83962	HINT2		SOCS3	278.995	0.574038	0.189644	3.02692	0.00247058	0.0155772	2.54553	SOCS3
2321	1837.46	-0.181173	0.0679989	-2.66436	0.00771357	0.0448864	5.38377	chr11:61429496-61430255	32.6698	0.730913	35.1677	0.811562	chr11	61429496	61430255	SDHAF2	ENSG00000167985	0	promoter	1813.34	-0.08393	0.091875	-0.913524	0.360967	0.62479	1.92972	SDHAF2		NUDT15	1327.33	0.573809	0.106781	5.37371	7.71326e-08	3.7638e-06	2.39524	NUDT15
2320	1837.46	-0.181173	0.0679989	-2.66436	0.00771357	0.0448864	5.38377	chr11:61429496-61430255	32.6698	0.730913	35.1677	0.811562	chr11	61429496	61430255	CPSF7	ENSG00000149532	-261	promoter	3123.87	0.00667398	0.0830966	0.0803159	0.935986	1	2.19903	CPSF7		ROMO1	2004.21	0.573586	0.123547	4.64266	3.43951e-06	0.000100628	1.98195	ROMO1
24708	2256.96	-0.181442	0.0643858	-2.81804	0.00483178	0.0323759	5.39501	chr9:127568741-127569663	36.7447	0.896721	40.7634	0.996294	chr9	127568741	127569663	NIBAN2	ENSG00000136830	0	promoter	874.365	0.209055	0.125894	1.66056	0.0968017	0.230695	2.44546	NIBAN2		MOCS3	286.473	0.573311	0.175217	3.272	0.0010679	0.00864943	2.41391	MOCS3
25418	2263.31	-0.181514	0.0623453	-2.91142	0.00359785	0.0229909	6.46774	chr9:71910928-71911831	36.0656	0.904215	39.207	1.00074	chr9	71910928	71911831	C9orf85	ENSG00000155621	0	promoter	3492.81	-0.228395	0.0803811	-2.84141	0.0044915	0.0270873	2.19903	C9orf85		TUFT1	316.137	0.571796	0.169849	3.3665	0.000761274	0.00639384	2.52935	TUFT1
25419	2263.31	-0.181514	0.0623453	-2.91142	0.00359785	0.0229909	6.46774	chr9:71910928-71911831	36.0656	0.904215	39.207	1.00074	chr9	71910928	71911831	ABHD17B	ENSG00000107362	0	promoter	7003.09	-0.127091	0.0741671	-1.71358	0.0866058	0.213081	2.45722	ABHD17B		SLC2A4RG	416.229	0.571444	0.154398	3.70111	0.000214656	0.00240413	2.44546	SLC2A4RG
22247	2168.56	-0.181525	0.0669792	-2.71018	0.00672476	0.0400977	5.53958	chr7:151226906-151227826	34.4965	0.861593	37.632	0.957013	chr7	151226906	151227826	ABCF2	ENSG00000033050	-280	promoter	1456.48	0.147929	0.0978297	1.51211	0.130506	0.299417	2.23452	ABCF2		CRABP2	710.231	0.570591	0.12948	4.40678	1.04918e-05	0.000218881	2.41624	CRABP2
19590	2300.48	-0.18186	0.0614479	-2.95958	0.00308058	0.0233998	5.40454	chr5:55534619-55535464	37.4707	0.918267	40.7449	1.01686	chr5	55534619	55535464	PLPP1	ENSG00000067113	0	promoter	14314.4	-0.110538	0.0725434	-1.52376	0.12757	0.202589	3.88127	PLPP1		ATXN7L3	942.649	0.570395	0.109221	5.22241	1.76605e-07	5.39856e-06	3.42236	ATXN7L3
25365	2044.73	-0.181993	0.064331	-2.82902	0.00466915	0.0310124	5.53958	chr9:6412637-6413549	33.5597	0.814052	37.317	0.90365	chr9	6412637	6413549	UHRF2	ENSG00000147854	-509	promoter	4692.38	-0.10862	0.0821459	-1.32228	0.186075	0.422434	1.86232	UHRF2		DACH1	427.238	0.569998	0.144663	3.94016	8.14258e-05	0.00110901	2.44546	DACH1
22999	2678.58	-0.182005	0.0582956	-3.12211	0.00179558	0.015864	5.39501	chr7:77798197-77799117	40.445	1.06487	45.0806	1.18381	chr7	77798197	77799117	TMEM60	ENSG00000135211	0	promoter	722.821	-0.17099	0.120308	-1.42126	0.155241	0.316495	2.44546	TMEM60		POLR2E	2736.53	0.569093	0.094177	6.0428	1.51463e-09	1.15269e-07	2.74032	POLR2E
23000	2678.58	-0.182005	0.0582956	-3.12211	0.00179558	0.015864	5.39501	chr7:77798197-77799117	40.445	1.06487	45.0806	1.18381	chr7	77798197	77799117	PHTF2	ENSG00000006576	0	promoter	4839.84	-0.0741581	0.078681	-0.942516	0.345929	0.689225	1.57954	PHTF2		TMEM250	662.939	0.569081	0.125512	4.53407	5.78573e-06	9.90827e-05	3.41246	TMEM250
12000	2462.47	-0.182036	0.0631632	-2.882	0.00395162	0.0246004	6.46774	chr1:40979258-40980153	38.6885	0.977518	42.2827	1.08709	chr1	40979258	40980153	CTPS1	ENSG00000171793	-432	promoter	4069.93	0.0127003	0.0837263	0.151688	0.879433	1	1.57954	CTPS1		COMMD5	485.737	0.568917	0.152779	3.7238	0.000196247	0.00279465	1.83962	COMMD5
7338	2885.68	-0.182074	0.0572154	-3.18226	0.00146131	0.0136602	5.39501	chr15:64841177-64842092	43.8876	1.14918	47.8229	1.27626	chr15	64841177	64842092	PLEKHO2	ENSG00000241839	0	promoter	436.45	0.0531496	0.144744	0.367198	0.713471	0.81951	2.41391	PLEKHO2		GPRIN1	261.339	0.568012	0.176642	3.21562	0.00130164	0.0102154	2.36928	GPRIN1
1104	2089.6	-0.18221	0.0649727	-2.8044	0.005041	0.033346	5.39501	chr10:92290664-92291587	34.2155	0.831616	36.5573	0.924032	chr10	92290664	92291587	MARCHF5	ENSG00000198060	0	promoter	2871.98	-0.0988634	0.0835388	-1.18344	0.236634	0.413899	2.45722	2005-03-01		YDJC	857.191	0.567873	0.138327	4.10529	4.03815e-05	0.000625163	2.41624	YDJC
1103	2089.6	-0.18221	0.0649727	-2.8044	0.005041	0.033346	5.39501	chr10:92290664-92291587	34.2155	0.831616	36.5573	0.924032	chr10	92290664	92291587	CPEB3	ENSG00000107864	0	promoter	1428.45	-0.0623477	0.10596	-0.58841	0.556257	0.742902	2.23452	CPEB3		FAM89B	270.44	0.567537	0.186345	3.04562	0.00232202	0.0156828	2.36928	FAM89B
25624	2349.24	-0.182243	0.0649937	-2.804	0.00504722	0.0333737	5.39501	chr9:98255348-98256242	37.4005	0.931382	40.9116	1.03724	chr9	98255348	98256242	TBC1D2	ENSG00000095383	0	promoter	896.971	0.0272797	0.112419	0.24266	0.808269	0.74626	3.22532	TBC1D2		NDUFA6	2117.94	0.567079	0.119637	4.73999	2.13734e-06	5.68734e-05	2.45722	NDUFA6
22867	2443.4	-0.182476	0.0612691	-2.97828	0.00289874	0.0220355	5.53958	chr7:7182159-7183012	38.4778	0.97377	42.5051	1.08097	chr7	7182159	7183012	C1GALT1	ENSG00000106392	0	promoter	12021.9	-0.0687969	0.0724438	-0.949659	0.342286	0.412027	3.58092	C1GALT1		DCXR	769.068	0.566886	0.128913	4.39743	1.09539e-05	0.000168527	3.42236	DCXR
14155	2376.36	-0.182561	0.0603735	-3.02387	0.00249566	0.020155	5.39501	chr2:241355811-241356683	36.4871	0.945902	39.1329	1.05058	chr2	241355811	241356683	FARP2	ENSG00000006607	0	promoter	2874.43	0.00238491	0.0838124	0.0284553	0.977299	0.919709	2.74032	FARP2		SNRPF	9426.7	0.566405	0.102295	5.53701	3.07683e-08	1.19722e-06	3.58092	SNRPF
1560	1762.67	-0.182658	0.0693906	-2.63231	0.00848052	0.0478444	5.39501	chr11:121292253-121293169	29.4614	0.700703	32.796	0.779137	chr11	121292253	121293169	SC5D	ENSG00000109929	0	promoter	5828.3	-0.247787	0.090302	-2.74398	0.0060699	0.0384894	1.86232	SC5D		CDKN2AIP	575.508	0.565879	0.130048	4.3513	1.35331e-05	0.000323433	1.83645	CDKN2AIP
17735	2168.24	-0.182675	0.0687534	-2.65696	0.00788481	0.0455297	5.39501	chr4:2418370-2419269	35.2693	0.859953	37.3356	0.957013	chr4	2418370	2419269	ZFYVE28	ENSG00000159733	0	promoter	471.37	-0.20191	0.13944	-1.44801	0.147615	0.370102	1.83962	ZFYVE28		VASN	236.255	0.565394	0.18714	3.02123	0.00251747	0.0158782	2.52935	VASN
17741	2168.24	-0.182675	0.0687534	-2.65696	0.00788481	0.0455297	5.39501	chr4:2418370-2419269	35.2693	0.859953	37.3356	0.957013	chr4	2418370	2419269	CFAP99	ENSG00000206113	0	promoter	13.5961	-0.0901959	0.747708	-0.12063	0.903984	1	0	CFAP99		BOK	465.835	0.56536	0.145605	3.88284	0.000103244	0.00169071	1.83645	BOK
2661	1886.65	-0.182699	0.0697774	-2.61831	0.00883657	0.0491682	5.40454	chr11:66638056-66638944	30.9836	0.748244	33.8707	0.833241	chr11	66638056	66638944	RBM4	ENSG00000173933	0	promoter	5609.14	0.0243849	0.0756737	0.322237	0.747273	0.833406	2.45722	RBM4		NES	5629.62	0.564772	0.207325	2.72409	0.00644798	0.0261053	3.31145	NES
1190	2913.29	-0.182781	0.0554742	-3.29488	0.000984643	0.0101746	5.38377	chr10:97686926-97687817	42.3653	1.16159	46.2109	1.28849	chr10	97686926	97687817	AVPI1	ENSG00000119986	0	promoter	143.345	0.313408	0.246803	1.26987	0.204131	0.576043	1.24638	AVPI1		FAM32A	1044.1	0.564771	0.112383	5.02541	5.02357e-07	1.63162e-05	2.50615	FAM32A
12811	1947.85	-0.182796	0.0688582	-2.65467	0.00793869	0.0457403	5.39501	chr2:108786296-108787222	30.726	0.773536	33.7966	0.860108	chr2	108786296	108787222	CCDC138	ENSG00000163006	0	promoter	11111.7	-0.0289469	0.0721167	-0.401389	0.688134	0.604921	3.88127	CCDC138		ALYREF	2038.06	0.564564	0.103227	5.46915	4.52194e-08	3.03207e-06	1.80938	ALYREF
24749	1897.78	-0.182943	0.0670743	-2.72746	0.00638237	0.0394146	5.38377	chr9:128067036-128067642	32.7869	0.754333	34.9268	0.838799	chr9	128067036	128067642	SLC25A25	ENSG00000148339	-651	promoter	1076.27	-0.116525	0.10649	-1.09424	0.273852	0.477493	2.25644	SLC25A25		GADD45GIP1	5458.36	0.564404	0.104786	5.38628	7.19325e-08	3.76573e-06	2.20748	GADD45GIP1
24747	1897.78	-0.182943	0.0670743	-2.72746	0.00638237	0.0394146	5.38377	chr9:128067036-128067642	32.7869	0.754333	34.9268	0.838799	chr9	128067036	128067642	NAIF1	ENSG00000171169	-752	promoter	122.948	0.422722	0.25978	1.62723	0.103688	0.807974	0.359223	NAIF1		HIST1H2BF	271.395	0.564034	0.176108	3.20278	0.00136107	0.0100005	2.54553	HIST1H2BF
18264	2082.98	-0.182972	0.0682252	-2.68189	0.00732082	0.0432265	5.39501	chr4:83484677-83485558	33.0445	0.827635	36.02	0.921623	chr4	83484677	83485558	ABRAXAS1	ENSG00000163322	0	promoter	1135.44	-0.283621	0.108555	-2.6127	0.0089829	0.04171	2.44546	ABRAXAS1		AKT1S1	1011.36	0.563904	0.116658	4.83381	1.33947e-06	2.84651e-05	3.41246	AKT1S1
14791	2329.15	-0.182976	0.0637648	-2.86954	0.00411066	0.0289586	5.39501	chr2:73232928-73233809	36.815	0.924824	40.0222	1.03002	chr2	73232928	73233809	PRADC1	ENSG00000135617	0	promoter	188.382	0.107572	0.210204	0.511753	0.608824	1	1.24638	PRADC1		OTX2	1077.82	0.561966	0.107088	5.24771	1.54006e-07	6.82686e-06	2.25644	OTX2
14793	2329.15	-0.182976	0.0637648	-2.86954	0.00411066	0.0289586	5.39501	chr2:73232928-73233809	36.815	0.924824	40.0222	1.03002	chr2	73232928	73233809	CCT7	ENSG00000135624	-527	promoter	7275.76	0.241961	0.0964036	2.50988	0.0120773	0.0628761	1.86232	CCT7		ZNF628	228.73	0.561926	0.188475	2.98144	0.00286897	0.0296532	1.24638	ZNF628
18482	2673.3	-0.183034	0.0588244	-3.11154	0.00186114	0.0163218	5.38377	chr5:115169643-115170520	41.9438	1.06276	45.0435	1.18103	chr5	115169643	115170520	TRIM36	ENSG00000152503	0	promoter	1005.12	0.170824	0.108538	1.57386	0.115519	0.206644	3.42236	TRIM36		USP5	1266.31	0.561385	0.104837	5.35485	8.5627e-08	3.89354e-06	2.50615	USP5
9279	2142.58	-0.183067	0.0633816	-2.88833	0.0038729	0.0242598	6.46774	chr16:88662779-88663688	34.2623	0.851991	38.1508	0.947008	chr16	88662779	88663688	MVD	ENSG00000167508	0	promoter	3710.38	0.616556	0.109094	5.65159	1.58973e-08	1.0344e-06	2.19903	MVD		RAB33B	429.382	0.561302	0.153899	3.64721	0.000265107	0.00355507	1.83645	RAB33B
10805	2556.3	-0.18308	0.0607777	-3.01228	0.00259289	0.0207273	5.39501	chr1:19485242-19486178	39.4614	1.01429	42.8571	1.1297	chr1	19485242	19486178	CAPZB	ENSG00000077549	-578	promoter	9265.23	0.0294232	0.0732308	0.401788	0.68784	0.635793	3.58092	CAPZB		DNAJB5	344.445	0.560808	0.161002	3.48323	0.000495408	0.00477925	2.36928	DNAJB5
6970	2306.95	-0.183257	0.0617003	-2.97012	0.00297688	0.0228609	5.40454	chr15:40952821-40953668	37.1194	0.916862	40.504	1.01983	chr15	40952821	40953668	CHAC1	ENSG00000128965	-538	promoter	614.511	0.550317	0.160413	3.43063	0.000602191	0.00546702	2.41391	CHAC1		HMGCS1	18038.2	0.560734	0.0959581	5.84353	5.11067e-09	3.60454e-07	2.45722	HMGCS1
14549	3141.26	-0.183265	0.053418	-3.43078	0.000601858	0.00704416	5.39501	chr2:48314014-48314921	44.7307	1.25059	48.8049	1.38892	chr2	48314014	48314921	FOXN2	ENSG00000170802	0	promoter	4399.57	0.0383103	0.0862488	0.444183	0.65691	0.822533	2.20748	FOXN2		MEPCE	835.443	0.5595	0.115193	4.85706	1.19139e-06	2.6971e-05	3.22532	MEPCE
1617	2113.32	-0.183309	0.0697871	-2.62669	0.00862203	0.048323	5.40454	chr11:124876036-124876935	34.2623	0.840047	37.5394	0.932926	chr11	124876036	124876935	ROBO3	ENSG00000154134	-453	promoter	64.8476	0.0523516	0.333622	0.156919	0.875309	1	0.0774031	ROBO3		TLE3	1040.31	0.558138	0.107571	5.18854	2.11946e-07	8.40305e-06	2.39524	TLE3
17151	1816.91	-0.183348	0.0677525	-2.70615	0.00680681	0.0404437	5.53958	chr4:107931135-107932031	29.8126	0.723185	33.0183	0.803409	chr4	107931135	107932031	CYP2U1	ENSG00000155016	0	promoter	352.779	-0.322898	0.157518	-2.04991	0.0403732	0.126792	2.41391	CYP2U1		POP7	1790.79	0.557873	0.118623	4.70291	2.5648e-06	8.68134e-05	1.80938	POP7
19873	1841.12	-0.183555	0.0683221	-2.68662	0.00721798	0.0427169	5.40454	chr5:90409437-90410259	31.0539	0.73185	34.408	0.8136	chr5	90409437	90410259	CETN3	ENSG00000153140	0	promoter	672.718	-0.0681614	0.125921	-0.541305	0.588298	0.728207	2.44546	CETN3		PDP1	616.535	0.556907	0.136772	4.07178	4.66551e-05	0.00070723	2.41391	PDP1
4299	3064.98	-0.18362	0.0586262	-3.13204	0.00173594	0.0135755	6.46774	chr12:50166882-50167862	44.3326	1.22529	47.2114	1.35501	chr12	50166882	50167862	CERS5	ENSG00000139624	0	promoter	5262.12	-0.328664	0.0782674	-4.19925	2.67806e-05	0.000489382	2.20748	CERS5		KITLG	322.348	0.555779	0.165584	3.35648	0.000789426	0.00659516	2.52935	KITLG
7374	2117.6	-0.183653	0.0676123	-2.71626	0.00660232	0.040394	5.38377	chr15:65791842-65792711	34.8946	0.83911	37.7432	0.936261	chr15	65791842	65792711	DENND4A	ENSG00000174485	0	promoter	676.622	-0.109009	0.127557	-0.854594	0.392776	0.569242	2.44546	DENND4A		C1orf198	728.381	0.555495	0.119042	4.66639	3.06542e-06	6.12647e-05	3.22532	C1orf198
7375	2117.6	-0.183653	0.0676123	-2.71626	0.00660232	0.040394	5.38377	chr15:65791842-65792711	34.8946	0.83911	37.7432	0.936261	chr15	65791842	65792711	RAB11A	ENSG00000103769	0	promoter	2615.27	0.202647	0.0896714	2.25989	0.0238283	0.0853228	2.45722	RAB11A		NUDT16	635.664	0.554648	0.139566	3.97409	7.06493e-05	0.000987373	2.44546	NUDT16
24998	3175.25	-0.183877	0.0542958	-3.38658	0.000707695	0.00781386	5.53958	chr9:136482972-136483769	46.6042	1.26276	51.0654	1.40467	chr9	136482972	136483769	SEC16A	ENSG00000148396	0	promoter	2504.24	0.0703137	0.0851691	0.825578	0.409043	0.581774	2.45722	SEC16A		COPS9	2522.26	0.554609	0.108882	5.09368	3.51177e-07	1.10515e-05	2.74032	COPS9
9768	2252.87	-0.183897	0.0685394	-2.68309	0.00729461	0.0423396	5.53958	chr1:113904673-113905585	36.1358	0.891101	40.0037	0.995924	chr1	113904673	113905585	DCLRE1B	ENSG00000118655	0	promoter	226.77	0.579857	0.193914	2.99028	0.00278724	0.0296532	1.21081	DCLRE1B		AC105942.1	401.814	0.55412	0.150465	3.68272	0.000230762	0.00259846	2.36928	AC105942.1
9767	2252.87	-0.183897	0.0685394	-2.68309	0.00729461	0.0423396	5.53958	chr1:113904673-113905585	36.1358	0.891101	40.0037	0.995924	chr1	113904673	113905585	AP4B1	ENSG00000134262	0	promoter	279.794	-0.0427664	0.184183	-0.232195	0.816386	0.88944	2.41391	AP4B1		TOB1	891.359	0.553794	0.116407	4.75741	1.96096e-06	4.01222e-05	3.41246	TOB1
15642	2459.77	-0.183954	0.0600337	-3.06418	0.0021827	0.0183201	5.40454	chr3:143971315-143972233	39.2506	0.978454	42.468	1.08727	chr3	143971315	143972233	DIPK2A	ENSG00000181744	-857	promoter	3770.98	-0.0319946	0.0798827	-0.40052	0.688774	0.858706	2.15598	DIPK2A		AP1S1	713.764	0.553639	0.120457	4.59617	4.30332e-06	0.00010172	2.44546	AP1S1
16028	1791.84	-0.183968	0.0686095	-2.68137	0.00733208	0.0433114	5.38377	chr3:184362774-184363618	30.8197	0.712412	32.9813	0.792107	chr3	184362774	184363618	POLR2H	ENSG00000163882	-833	promoter	1709.59	0.344538	0.114328	3.0136	0.00258167	0.0206942	1.80938	POLR2H		POLR2M	685.73	0.553508	0.123319	4.48842	7.1753e-06	0.000117778	3.42236	POLR2M
8706	2167.44	-0.184027	0.0651325	-2.82543	0.00472176	0.031804	5.40454	chr16:57185749-57186649	34.5433	0.86651	37.5208	0.959422	chr16	57185749	57186649	RSPRY1	ENSG00000159579	0	promoter	2313.98	-0.0782562	0.0871914	-0.897522	0.36944	0.546429	2.45722	RSPRY1		SOCS5	562.179	0.552889	0.133189	4.15116	3.30799e-05	0.000539829	2.41391	SOCS5
8705	2167.44	-0.184027	0.0651325	-2.82543	0.00472176	0.031804	5.40454	chr16:57185749-57186649	34.5433	0.86651	37.5208	0.959422	chr16	57185749	57186649	PSME3IP1	ENSG00000172775	0	promoter	2869.02	-0.0944906	0.0839846	-1.12509	0.260549	0.47669	2.15598	FAM192A		BET1L	402.603	0.552854	0.151342	3.653	0.000259191	0.00324357	2.01561	BET1L
6980	1884	-0.184052	0.0694532	-2.65002	0.00804872	0.0453374	5.53958	chr15:41416660-41417524	31.3817	0.748244	34.8898	0.833611	chr15	41416660	41417524	RTF1	ENSG00000137815	0	promoter	5877.19	0.351334	0.0770262	4.56123	5.08539e-06	0.000116597	2.45722	RTF1		LINC01405	640.651	0.551807	0.132125	4.17642	2.96137e-05	0.000489382	2.44546	LINC01405
12133	1704.87	-0.184194	0.0697413	-2.6411	0.00826367	0.0470703	5.39501	chr1:45521519-45522418	28.9227	0.67822	31.4434	0.753937	chr1	45521519	45522418	PRDX1	ENSG00000117450	0	promoter	19134.5	0.440968	0.0989291	4.45741	8.29547e-06	0.000127885	3.58092	PRDX1		TSPYL1	1325.25	0.551683	0.102987	5.35681	8.47028e-08	4.14754e-06	2.25644	TSPYL1
11257	1962.12	-0.184263	0.0667952	-2.75862	0.00580461	0.0368253	5.39501	chr1:225652795-225653725	32.8103	0.778923	35.4271	0.867334	chr1	225652795	225653725	ENAH	ENSG00000154380	-96	promoter	34367.1	0.149439	0.0690465	2.16432	0.0304397	0.110384	2.20748	ENAH		NXT1	474.969	0.551268	0.14031	3.92894	8.53207e-05	0.00117235	2.41391	NXT1
12692	2575.09	-0.184485	0.0606975	-3.03942	0.00237037	0.0194082	5.40454	chr1:94926871-94927760	39.7892	1.0281	43.0424	1.14026	chr1	94926871	94927760	CNN3	ENSG00000117519	0	promoter	4190.9	-0.0198288	0.0839843	-0.236101	0.813354	0.736441	3.31145	CNN3		NR2F6	3865.57	0.550948	0.0883603	6.23524	4.51075e-10	5.05743e-08	2.15598	NR2F6
25481	2512.74	-0.184499	0.0594679	-3.1025	0.00191894	0.0163488	5.53958	chr9:83920940-83921784	38.7822	0.998361	41.8566	1.11136	chr9	83920940	83921784	KIF27	ENSG00000165115	0	promoter	528.717	-0.0134121	0.133705	-0.100311	0.920098	1	1.78805	KIF27		CHAC1	614.511	0.550317	0.160413	3.43063	0.000602191	0.00546702	2.41391	CHAC1
8866	1967.91	-0.18456	0.0657852	-2.8055	0.00502384	0.0333187	5.38377	chr16:67226565-67227462	32.1311	0.78267	34.9639	0.870669	chr16	67226565	67227462	LRRC29	ENSG00000125122	0	promoter	26.331	-0.396203	0.54724	-0.724002	0.469065	1	0	LRRC29		POU5F1	16167.5	0.550048	0.0745988	7.37341	1.66318e-13	3.33489e-11	3.88127	POU5F1
8867	1967.91	-0.18456	0.0657852	-2.8055	0.00502384	0.0333187	5.38377	chr16:67226565-67227462	32.1311	0.78267	34.9639	0.870669	chr16	67226565	67227462	TMEM208	ENSG00000168701	0	promoter	1815.49	-0.39971	0.107848	-3.70623	0.000210366	0.00278515	1.98195	TMEM208		FKBP1B	451.512	0.549417	0.150467	3.65141	0.000260804	0.00351001	1.83645	FKBP1B
2681	1881.58	-0.184582	0.0668623	-2.76063	0.00576899	0.0366667	5.39501	chr11:67239470-67240367	31.0773	0.748244	33.6113	0.832314	chr11	67239470	67240367	KDM2A	ENSG00000173120	0	promoter	11191.4	0.00112574	0.0739363	0.0152258	0.987852	0.751725	3.88127	KDM2A		RPS10	15804.2	0.54918	0.100319	5.47433	4.39172e-08	2.89333e-06	1.85565	RPS10
5676	2515.55	-0.184639	0.0587707	-3.14168	0.00167982	0.0148494	5.53958	chr14:102139221-102140095	39.3911	1.00234	42.6904	1.11303	chr14	102139221	102140095	WDR20	ENSG00000140153	0	promoter	4050.33	-0.0890169	0.0804544	-1.10643	0.268542	0.589446	1.57954	WDR20		TIMM10	1303.34	0.549061	0.12037	4.56146	5.07985e-06	0.000125145	2.25644	TIMM10
5675	2515.55	-0.184639	0.0587707	-3.14168	0.00167982	0.0148494	5.53958	chr14:102139221-102140095	39.3911	1.00234	42.6904	1.11303	chr14	102139221	102140095	HSP90AA1	ENSG00000080824	0	promoter	74291.2	0.273889	0.0968384	2.82831	0.00467949	0.031629	1.85565	HSP90AA1		FOXD3-AS1	1921.09	0.548524	0.10511	5.21858	1.80297e-07	8.82019e-06	1.92972	FOXD3-AS1
23609	2105.24	-0.184752	0.0653477	-2.82721	0.00469551	0.0317184	5.39501	chr8:144103901-144104744	35.3162	0.835597	38.4473	0.930517	chr8	144103901	144104744	MAF1	ENSG00000179632	-339	promoter	1122.03	0.659239	0.107371	6.13985	8.26019e-10	7.69494e-08	2.39524	MAF1		MIDN	5757.31	0.547929	0.0790254	6.93358	4.10336e-12	8.59595e-10	2.20748	MIDN
23607	2105.24	-0.184752	0.0653477	-2.82721	0.00469551	0.0317184	5.39501	chr8:144103901-144104744	35.3162	0.835597	38.4473	0.930517	chr8	144103901	144104744	SHARPIN	ENSG00000179526	-145	promoter	788.988	-0.130717	0.119932	-1.08992	0.275747	0.459872	2.41624	SHARPIN		TRIAP1	922.78	0.547574	0.122912	4.455	8.38937e-06	0.000133705	3.42236	TRIAP1
13144	2485.77	-0.184895	0.0663825	-2.7853	0.00534781	0.0347431	5.40454	chr2:159286338-159287261	38.8993	0.98267	42.5607	1.09913	chr2	159286338	159287261	WDSUB1	ENSG00000196151	0	promoter	1000.57	0.0898706	0.118884	0.755955	0.449676	0.52165	3.22532	WDSUB1		CD3EAP	2303.19	0.54674	0.0924671	5.91281	3.36329e-09	3.29506e-07	1.80938	CD3EAP
13872	2765.63	-0.184901	0.0581484	-3.17981	0.0014737	0.0137636	5.38377	chr2:224585161-224586038	41.7799	1.0993	45.5438	1.22253	chr2	224585161	224586038	CUL3	ENSG00000036257	0	promoter	12448.1	0.0884331	0.0733187	1.20615	0.227761	0.431057	2.20748	CUL3		IRS2	1283.62	0.546613	0.100813	5.42205	5.89205e-08	2.88526e-06	2.50615	IRS2
2473	3352.5	-0.184953	0.0523739	-3.5314	0.000413373	0.00531912	5.38377	chr11:64304898-64305768	48.0796	1.33396	51.7139	1.48268	chr11	64304898	64305768	ESRRA	ENSG00000173153	-678	promoter	1452.31	0.123409	0.0966795	1.27648	0.201786	0.37661	2.44546	ESRRA		BOP1	1700.93	0.545705	0.10358	5.26844	1.37589e-07	5.81973e-06	2.45722	BOP1
3464	1723.36	-0.184955	0.069829	-2.64868	0.00808061	0.0454826	5.53958	chr12:112381979-112382795	28.9696	0.686417	32.3328	0.762831	chr12	112381979	112382795	HECTD4	ENSG00000173064	0	promoter	6529.11	-0.114755	0.0748984	-1.53214	0.125489	0.294472	2.20748	HECTD4		GPX4	4142.41	0.545221	0.0933162	5.84273	5.13529e-09	3.60454e-07	2.45722	GPX4
5272	1970.19	-0.184993	0.0653019	-2.83289	0.00461294	0.0307886	5.53958	chr13:27620168-27620979	32.1077	0.784309	36.0756	0.871781	chr13	27620168	27620979	LNX2	ENSG00000139517	0	promoter	1882.02	0.0232633	0.0908109	0.256173	0.797817	1	1.80938	LNX2		SCAND1	2261.07	0.545091	0.107697	5.06133	4.16347e-07	1.83097e-05	1.80938	SCAND1
5274	1970.19	-0.184993	0.0653019	-2.83289	0.00461294	0.0307886	5.53958	chr13:27620168-27620979	32.1077	0.784309	36.0756	0.871781	chr13	27620168	27620979	POLR1D	ENSG00000186184	-975	promoter	4103.98	0.213073	0.0931721	2.28688	0.0222031	0.0807836	2.45722	POLR1D		KLF13	592.105	0.545043	0.129374	4.21292	2.52089e-05	0.000540075	1.83645	KLF13
4048	1865.88	-0.185068	0.0702516	-2.63436	0.00842959	0.0476536	5.39501	chr12:2958820-2959746	31.0539	0.739813	34.2968	0.824532	chr12	2958820	2959746	TEAD4	ENSG00000197905	-198	promoter	4560.56	-0.0589091	0.0809732	-0.727514	0.466911	0.524762	3.31145	TEAD4		KHSRP	6881.27	0.543831	0.0814422	6.6775	2.43045e-11	4.13306e-09	2.20748	KHSRP
15623	1908.97	-0.185069	0.0672736	-2.75099	0.00594158	0.0374376	5.39501	chr3:142149059-142149910	31.4286	0.757845	34.2968	0.844358	chr3	142149059	142149910	TFDP2	ENSG00000114126	0	promoter	6931.34	0.118489	0.0768495	1.54183	0.123115	0.325723	1.86232	TFDP2		LAMTOR5	1468.9	0.542867	0.123001	4.41351	1.01707e-05	0.000226928	2.23452	LAMTOR5
2875	1997.02	-0.185124	0.0667364	-2.77396	0.00553788	0.0357169	5.38377	chr11:73307277-73308090	33.911	0.793208	36.7982	0.883824	chr11	73307277	73308090	ARHGEF17	ENSG00000110237	-186	promoter	332.448	0.267831	0.159648	1.67763	0.0934188	0.220032	2.52935	ARHGEF17		CENPBD1	241.921	0.542541	0.18368	2.95373	0.00313959	0.0186603	2.54553	CENPBD1
20096	2135.99	-0.185154	0.0660293	-2.80412	0.00504535	0.0327411	5.53958	chr6:116100468-116101322	33.911	0.846838	37.0576	0.944969	chr6	116100468	116101322	NT5DC1	ENSG00000178425	0	promoter	8070.2	0.148727	0.0797552	1.86479	0.0622103	0.205595	1.85565	NT5DC1		ARL2BP	424.522	0.542123	0.14591	3.71545	0.000202841	0.00287936	1.83645	ARL2BP
15336	1786.16	-0.185279	0.0685287	-2.70367	0.00685789	0.0414302	5.38377	chr3:123960932-123961820	28.6885	0.709836	31.9437	0.790069	chr3	123960932	123961820	CCDC14	ENSG00000175455	0	promoter	8988.8	-0.0630273	0.072733	-0.866556	0.386185	0.421346	3.88127	CCDC14		ATXN1L	422.507	0.541519	0.145113	3.7317	0.000190195	0.00217497	2.44546	ATXN1L
19626	2114.45	-0.185509	0.0637953	-2.90787	0.00363894	0.0231778	6.46774	chr5:60843872-60844760	34.6136	0.840047	37.4653	0.93552	chr5	60843872	60844760	ELOVL7	ENSG00000164181	-334	promoter	1621.49	0.174876	0.0960608	1.82047	0.0686869	0.181434	2.45722	ELOVL7		HIST1H2BH	690.982	0.541501	0.129441	4.18339	2.87193e-05	0.000478577	2.44546	HIST1H2BH
12947	2211.7	-0.185648	0.0682403	-2.7205	0.00651836	0.0392355	5.53958	chr2:127387650-127388348	36.8384	0.875176	39.559	0.978692	chr2	127387650	127388348	MAP3K2	ENSG00000169967	0	promoter	4268.93	0.102558	0.0813996	1.25993	0.207694	0.313777	3.31145	MAP3K2		HSPBP1	1539.7	0.540889	0.0958823	5.64118	1.68886e-08	9.92616e-07	2.44546	HSPBP1
3090	1997.76	-0.185722	0.0654146	-2.83916	0.00452328	0.0309141	5.39501	chr11:85854617-85855538	31.7564	0.793677	34.7786	0.88401	chr11	85854617	85855538	CCDC83	ENSG00000150676	0	promoter	22.7356	-0.332375	0.568063	-0.585101	0.55848	1	0	CCDC83		AL358472.4	295.664	0.539323	0.17736	3.04084	0.00235921	0.0158782	2.36928	AL358472.4
1703	1871.52	-0.18573	0.0669196	-2.77542	0.00551303	0.0355139	5.40454	chr11:130314338-130315143	31.8501	0.745433	35.4086	0.828423	chr11	130314338	130315143	ZBTB44	ENSG00000196323	0	promoter	11641.2	0.00346814	0.0730636	0.0474674	0.962141	0.977758	2.45722	ZBTB44		NUAK1	2221.92	0.539029	0.0945966	5.69819	1.21086e-08	9.0596e-07	1.92972	NUAK1
1744	2793.51	-0.185779	0.0563051	-3.29951	0.000968522	0.010023	5.40454	chr11:13668068-13668953	41.6393	1.11077	45.3956	1.23587	chr11	13668068	13668953	FAR1	ENSG00000197601	0	promoter	9868.62	0.0824756	0.0719611	1.14611	0.251748	0.321321	3.88127	FAR1		AC068724.3	680.698	0.538384	0.131183	4.10406	4.05961e-05	0.000503278	3.22532	AC068724.3
4016	1769.05	-0.185821	0.070495	-2.63594	0.00839041	0.0475721	5.38377	chr12:27013940-27014834	28.9227	0.702342	32.0178	0.782101	chr12	27013940	27014834	TM7SF3	ENSG00000064115	-926	promoter	2772.02	-0.180616	0.0880049	-2.05234	0.0401366	0.134734	2.19903	TM7SF3		VRTN	4853.51	0.537809	0.0773127	6.95629	3.49352e-12	5.10036e-10	3.31145	VRTN
16914	2724.45	-0.186008	0.0567226	-3.27926	0.00104081	0.0103678	5.53958	chr3:66500736-66501646	40.9602	1.08431	44.5247	1.20567	chr3	66500736	66501646	LRIG1	ENSG00000144749	0	promoter	11290.5	0.122505	0.0785694	1.5592	0.11895	0.204024	3.58092	LRIG1		COL11A1	4280.67	0.536296	0.0781438	6.86293	6.74614e-12	1.21669e-09	2.45722	COL11A1
9756	2158.51	-0.186056	0.0634148	-2.93394	0.00334684	0.0244148	5.53958	chr1:11272701-11273552	34.4262	0.858314	38.262	0.95479	chr1	11272701	11273552	UBIAD1	ENSG00000120942	-382	promoter	1325.82	-0.110497	0.101234	-1.0915	0.275055	0.481594	2.23452	UBIAD1		NFKBIB	1105.52	0.536134	0.105158	5.09838	3.42568e-07	1.1569e-05	2.50615	NFKBIB
9717	1741.86	-0.186114	0.0695713	-2.67516	0.00746931	0.0387671	6.46774	chr1:110963572-110964391	29.1803	0.694145	32.8331	0.771354	chr1	110963572	110964391	LRIF1	ENSG00000121931	0	promoter	982.669	0.118916	0.109462	1.08637	0.277315	0.385865	3.22532	LRIF1		MIS18A	2522.08	0.535226	0.093091	5.74949	8.95141e-09	5.78297e-07	2.45722	MIS18A
5830	1930.45	-0.186269	0.067677	-2.75233	0.00591737	0.0373737	5.38377	chr14:21476575-21477482	31.7096	0.770726	34.8712	0.854734	chr14	21476575	21477482	RAB2B	ENSG00000129472	0	promoter	1450.02	-0.094404	0.0996184	-0.947657	0.343304	0.554144	2.23452	RAB2B		TADA2B	391.084	0.534166	0.149532	3.57225	0.00035393	0.00347732	2.52935	TADA2B
5831	1930.45	-0.186269	0.067677	-2.75233	0.00591737	0.0373737	5.38377	chr14:21476575-21477482	31.7096	0.770726	34.8712	0.854734	chr14	21476575	21477482	TOX4	ENSG00000092203	0	promoter	1389.63	0.0432907	0.103285	0.419137	0.675116	0.775415	2.50615	TOX4		GLRX5	1946.93	0.533672	0.10508	5.07873	3.79972e-07	1.58069e-05	1.98195	GLRX5
17764	2620.16	-0.18633	0.0580057	-3.21227	0.00131688	0.0110316	6.46774	chr4:25376673-25377592	40	1.04239	43.0054	1.16009	chr4	25376673	25377592	ANAPC4	ENSG00000053900	0	promoter	2670.98	0.0226925	0.0859435	0.26404	0.791749	0.808404	2.74032	ANAPC4		GRWD1	1492.94	0.533647	0.0999215	5.34067	9.26049e-08	4.43902e-06	2.25644	GRWD1
5857	2218.92	-0.186716	0.0628833	-2.96925	0.00298525	0.0201253	6.46774	chr14:22929055-22929919	35.4801	0.881265	38.2991	0.982398	chr14	22929055	22929919	PRMT5	ENSG00000100462	-912	promoter	1791.9	0.227683	0.110189	2.0663	0.0387999	0.121682	2.45722	PRMT5		PIGBOS1	295.692	0.533514	0.170858	3.12255	0.00179289	0.0130134	2.36928	PIGBOS1
10256	1617.39	-0.186739	0.0714682	-2.6129	0.00897787	0.0488742	5.53958	chr1:155978272-155979167	28.0796	0.643325	30.7764	0.716139	chr1	155978272	155979167	ARHGEF2	ENSG00000116584	-112	promoter	1714.45	-0.258943	0.0944255	-2.7423	0.00610107	0.0367463	1.98195	ARHGEF2		TMSB4X	14856.9	0.533204	0.0954598	5.58564	2.32839e-08	1.69647e-06	1.85565	TMSB4X
11073	1925.13	-0.186768	0.0685686	-2.72382	0.00645318	0.0349564	6.46774	chr1:209937652-209938565	32.3185	0.765574	35.3344	0.851399	chr1	209937652	209938565	SYT14	ENSG00000143469	0	promoter	8978.65	-0.0547253	0.073771	-0.741827	0.458192	0.739292	1.85565	SYT14		KCNJ14	846.318	0.533036	0.115807	4.6028	4.1684e-06	8.07003e-05	3.22532	KCNJ14
1399	1830.1	-0.186781	0.0692972	-2.69536	0.00703134	0.0420462	5.39501	chr11:117098078-117098914	29.9063	0.725527	34.1301	0.809524	chr11	117098078	117098914	SIK3	ENSG00000160584	0	promoter	18204.4	0.0266836	0.0697084	0.382789	0.701876	0.855709	2.20748	SIK3		ASB6	313.549	0.533026	0.168334	3.16647	0.00154299	0.0110352	2.52935	ASB6
17858	1822.03	-0.186798	0.0692494	-2.69747	0.0069869	0.0411488	5.53958	chr4:39044345-39045156	30.6792	0.725761	34.0004	0.8073	chr4	39044345	39045156	KLHL5	ENSG00000109790	0	promoter	2105.04	-0.053187	0.0920942	-0.577529	0.563582	0.800536	1.98195	KLHL5		KBTBD8	577.171	0.532845	0.131268	4.05922	4.92368e-05	0.000948858	1.78805	KBTBD8
3133	2458.96	-0.186817	0.0619267	-3.01674	0.00255509	0.0180369	6.46774	chr11:87037361-87038258	37.2365	0.976347	40.5966	1.08912	chr11	87037361	87038258	TMEM135	ENSG00000166575	0	promoter	10567	0.160395	0.0749518	2.13998	0.0323567	0.115368	2.20748	TMEM135		ZNF672	479.584	0.532414	0.138357	3.84812	0.000119029	0.00188543	1.83962	ZNF672
18451	1688.48	-0.186823	0.0702047	-2.66112	0.00778805	0.0442917	5.53958	chr5:111223816-111224716	29.3208	0.670726	31.0728	0.747267	chr5	111223816	111224716	CAMK4	ENSG00000152495	0	promoter	2708.37	-0.0638889	0.0883374	-0.723238	0.469534	0.592936	2.74032	CAMK4		MRPL23	340.204	0.531982	0.172824	3.07817	0.00208277	0.0163548	2.01561	MRPL23
19838	2674.6	-0.187029	0.0653188	-2.86333	0.00419217	0.0293378	5.40454	chr5:81971619-81972497	40.7494	1.06183	44.3765	1.18566	chr5	81971619	81972497	ATG10	ENSG00000152348	0	promoter	5279.69	0.0612855	0.0834213	0.734651	0.462552	0.670878	2.20748	ATG10		CXXC5	2510.9	0.531967	0.0889622	5.97969	2.23562e-09	1.91946e-07	2.19903	CXXC5
19149	1869.8	-0.187062	0.0687782	-2.71978	0.00653249	0.0392622	5.53958	chr5:168291275-168292063	32.178	0.74637	35.4271	0.828053	chr5	168291275	168292063	WWC1	ENSG00000113645	-183	promoter	6380.92	0.0757226	0.0745473	1.01577	0.309741	0.644221	1.57954	WWC1		SNHG7	3778.97	0.530381	0.0844949	6.27708	3.45e-10	3.34761e-08	2.74032	SNHG7
17271	2694.25	-0.187079	0.057136	-3.27427	0.00105934	0.0107179	5.40454	chr4:122732181-122733065	40.2108	1.07143	44.08	1.19251	chr4	122732181	122733065	BBS12	ENSG00000181004	0	promoter	71.8311	-0.161764	0.318881	-0.507286	0.611954	1	0.043599	BBS12		RAB11FIP1	2804.44	0.530366	0.0845087	6.27588	3.47673e-10	3.67047e-08	2.45722	RAB11FIP1
14748	1946.01	-0.187186	0.0673006	-2.78134	0.00541348	0.0350928	5.39501	chr2:70900035-70900937	31.8501	0.771897	35.5383	0.86159	chr2	70900035	70900937	VAX2	ENSG00000116035	0	promoter	6.96029	0.0292772	0.992951	0.0294851	0.976478	1	0	VAX2		PITPNA-AS1	516.354	0.530253	0.154506	3.43193	0.000599309	0.00540408	2.44546	PITPNA-AS1
5275	1899.66	-0.187225	0.0711464	-2.63155	0.00849973	0.0479732	5.38377	chr13:27621398-27622228	31.2412	0.751288	34.723	0.840096	chr13	27621398	27622228	POLR1D	ENSG00000186184	0	promoter	4103.98	0.213073	0.0931721	2.28688	0.0222031	0.0807836	2.45722	POLR1D		SNRPD3	4030.98	0.528922	0.105834	4.99765	5.80343e-07	1.86535e-05	2.45722	SNRPD3
5273	1899.66	-0.187225	0.0711464	-2.63155	0.00849973	0.0479732	5.38377	chr13:27621398-27622228	31.2412	0.751288	34.723	0.840096	chr13	27621398	27622228	LNX2	ENSG00000139517	-869	promoter	1882.02	0.0232633	0.0908109	0.256173	0.797817	1	1.80938	LNX2		LIMCH1	495.256	0.528735	0.138586	3.81522	0.000136063	0.00214723	1.78805	LIMCH1
19944	2265.74	-0.187547	0.0666126	-2.81549	0.00487035	0.0325272	5.40454	chr5:98773039-98773940	35.9251	0.899532	39.9481	1.00426	chr5	98773039	98773940	RGMB	ENSG00000174136	0	promoter	1458.38	0.0430289	0.106291	0.404821	0.685609	0.832978	2.25644	RGMB		SOX12	1562.75	0.528308	0.094716	5.57781	2.43565e-08	1.34828e-06	2.50615	SOX12
25452	2946.16	-0.187661	0.0575479	-3.26094	0.00111042	0.0108918	5.53958	chr9:77176885-77177806	42.9508	1.16698	46.8594	1.30387	chr9	77176885	77177806	VPS13A	ENSG00000197969	0	promoter	11567.6	0.12394	0.0713754	1.73645	0.0824835	0.149658	3.88127	VPS13A		HEXIM1	1169.37	0.528291	0.105421	5.01125	5.40786e-07	1.76845e-05	2.44546	HEXIM1
11959	2534.16	-0.187662	0.0585005	-3.20787	0.00133721	0.0127636	5.40454	chr1:39408406-39409301	39.3208	1.00726	42.8942	1.1221	chr1	39408406	39409301	MACF1	ENSG00000127603	-202	promoter	37199.3	0.0124403	0.0689005	0.180555	0.856717	0.69172	3.88127	MACF1		C1orf122	1524.62	0.528184	0.111045	4.75649	1.96988e-06	5.23595e-05	2.50615	C1orf122
5957	2025.39	-0.187663	0.0655279	-2.86387	0.00418503	0.0293378	5.39501	chr14:26597903-26598767	32.8337	0.80445	35.8533	0.896239	chr14	26597903	26598767	NOVA1	ENSG00000139910	-821	promoter	6683.73	0.0760483	0.0743215	1.02323	0.306197	0.519641	2.20748	NOVA1		H3F3B	9775.94	0.527888	0.0892511	5.91464	3.32603e-09	3.19504e-07	1.85565	H3F3B
4338	2562.14	-0.187721	0.0616653	-3.04419	0.00233309	0.0192042	5.40454	chr12:51424503-51425429	37.377	1.01592	42.0048	1.13322	chr12	51424503	51425429	SLC4A8	ENSG00000050438	0	promoter	2246	-0.134297	0.0899701	-1.49269	0.135519	0.353762	1.80938	SLC4A8		SNX18	687.856	0.527731	0.1226	4.3045	1.67363e-05	0.000238191	3.41246	SNX18
4294	2220.1	-0.187746	0.0622701	-3.01503	0.00256957	0.018109	6.46774	chr12:50084859-50085734	34.7073	0.88267	37.9841	0.982768	chr12	50084859	50085734	SMARCD1	ENSG00000066117	0	promoter	2974.01	0.228775	0.0918948	2.48953	0.0127911	0.0579409	2.20748	SMARCD1		ATP5F1E	5769.28	0.527451	0.106095	4.97152	6.64307e-07	2.06371e-05	2.45722	ATP5F1E
19218	1764.47	-0.187865	0.070455	-2.66646	0.0076655	0.0446044	5.39501	chr5:173616275-173617066	30.5386	0.700468	33.1666	0.781731	chr5	173616275	173617066	BOD1	ENSG00000145919	0	promoter	1620.47	0.353671	0.0942685	3.75174	0.000175609	0.00204422	2.45722	BOD1		ZNRD2	1178.55	0.527293	0.134537	3.91933	8.87963e-05	0.00121948	2.39524	ZNRD2
2100	1764	-0.187896	0.0723551	-2.59686	0.00940794	0.0453744	6.46774	chr11:45146773-45147672	29.5082	0.701171	32.2216	0.780248	chr11	45146773	45147672	PRDM11	ENSG00000019485	0	promoter	588.433	0.0853871	0.130003	0.656809	0.511304	0.674967	2.41391	PRDM11		CISD3	342.035	0.527159	0.158164	3.33299	0.000859184	0.00738885	2.36928	CISD3
22839	1890.39	-0.18793	0.0669276	-2.80796	0.00498564	0.0330931	5.39501	chr7:66740283-66741103	32.2248	0.75082	34.6118	0.836761	chr7	66740283	66741103	RABGEF1	ENSG00000154710	0	promoter	6885.48	-0.141916	0.0776966	-1.82655	0.0677679	0.218006	1.86232	RABGEF1		ZNF205	506.979	0.527143	0.139018	3.7919	0.000149499	0.00225479	1.83645	ZNF205
16555	1862.9	-0.187979	0.0690902	-2.72077	0.00651305	0.0351868	6.46774	chr3:47475483-47476361	30.726	0.74192	33.111	0.825829	chr3	47475483	47476361	SCAP	ENSG00000114650	0	promoter	3258.39	-0.238261	0.084413	-2.82257	0.0047641	0.0282572	2.20748	SCAP		RPS27L	1760.42	0.527017	0.111944	4.70788	2.50312e-06	6.7394e-05	2.3561	RPS27L
950	1812.13	-0.188175	0.0678193	-2.77465	0.00552614	0.0313118	6.46774	chr10:74176210-74177120	29.719	0.720375	32.5922	0.802668	chr10	74176210	74177120	ADK	ENSG00000156110	0	promoter	28404	-0.0823408	0.0700893	-1.1748	0.240075	0.310862	3.88127	ADK		MRPS34	5803.48	0.526628	0.102731	5.12628	2.95526e-07	8.44981e-06	3.31145	MRPS34
11612	2362.82	-0.18824	0.0612668	-3.07246	0.00212301	0.0179843	5.39501	chr1:26233664-26234542	36.3232	0.939578	40.3187	1.04706	chr1	26233664	26234542	CEP85	ENSG00000130695	0	promoter	2135.04	-0.151814	0.0920545	-1.64917	0.0991124	0.287803	1.80938	CEP85		AHNAK	311.026	0.526511	0.167214	3.14872	0.00163989	0.0119639	2.41391	AHNAK
2201	2723.13	-0.18832	0.0579266	-3.25102	0.00114992	0.0111917	5.53958	chr11:506794-507592	43.4192	1.08056	46.3035	1.20623	chr11	506794	507592	RNH1	ENSG00000023191	-913	promoter	1290.79	0.00264565	0.103037	0.0256767	0.979515	1	2.39524	RNH1		OAZ1	6126.63	0.525691	0.0912409	5.76157	8.33331e-09	4.27111e-07	3.31145	OAZ1
11942	1866.44	-0.188322	0.068222	-2.76043	0.00577253	0.0367266	5.38377	chr1:3856847-3857747	31.452	0.740047	34.2412	0.82657	chr1	3856847	3857747	DFFB	ENSG00000169598	0	promoter	393.523	0.0715406	0.150677	0.474793	0.634935	0.765539	2.41391	DFFB		FIZ1	289.123	0.525543	0.17182	3.05869	0.00222308	0.0144609	2.54553	FIZ1
11941	1866.44	-0.188322	0.068222	-2.76043	0.00577253	0.0367266	5.38377	chr1:3856847-3857747	31.452	0.740047	34.2412	0.82657	chr1	3856847	3857747	CEP104	ENSG00000116198	0	promoter	981.571	-0.0439112	0.108936	-0.403092	0.686881	0.793998	2.44546	CEP104		RASL11B	242.138	0.525415	0.189804	2.7682	0.00563661	0.0289994	2.52935	RASL11B
20305	2489.62	-0.188365	0.0619815	-3.03905	0.00237325	0.0194818	5.38377	chr6:138403807-138404703	38.6183	0.98548	41.9678	1.10191	chr6	138403807	138404703	HEBP2	ENSG00000051620	0	promoter	1171.94	0.0208966	0.107174	0.194979	0.84541	0.949311	2.25644	HEBP2		CEBPB	530.873	0.525329	0.143518	3.66037	0.000251854	0.00271583	2.44546	CEBPB
648	2413.21	-0.188412	0.0613971	-3.06875	0.00214959	0.018169	5.38377	chr10:43408689-43409603	38.2201	0.956909	41.3748	1.068	chr10	43408689	43409603	HNRNPF	ENSG00000169813	-870	promoter	7610.8	0.100773	0.0799449	1.26053	0.207477	0.407064	2.20748	HNRNPF		NIP7	1843.02	0.525132	0.0975207	5.38483	7.25142e-08	4.34957e-06	1.80938	NIP7
25442	1932.9	-0.188474	0.0676308	-2.78681	0.00532295	0.0339991	5.53958	chr9:76393979-76394855	32.4824	0.766042	35.4641	0.856031	chr9	76393979	76394855	RFK	ENSG00000135002	-213	promoter	470.341	0.229561	0.140113	1.6384	0.101338	0.289022	1.83645	RFK		AC092718.4	229.215	0.525044	0.187571	2.79917	0.00512334	0.045977	1.21393	AC092718.4
13634	2359.01	-0.188486	0.0627323	-3.0046	0.00265929	0.0211168	5.40454	chr2:207529397-207530277	37.4239	0.93466	41.6157	1.04391	chr2	207529397	207530277	CREB1	ENSG00000118260	0	promoter	9352.79	-0.185486	0.0728445	-2.54633	0.0108863	0.047758	2.45722	CREB1		ABHD17A	698.165	0.525036	0.123024	4.26775	1.97457e-05	0.000348508	2.44546	ABHD17A
24898	2695.33	-0.188728	0.0570581	-3.30765	0.000940821	0.00964198	5.53958	chr9:132354659-132355555	39.719	1.07166	44.1727	1.19418	chr9	132354659	132355555	SETX	ENSG00000107290	0	promoter	10053.5	0.0356244	0.0720385	0.494519	0.62094	0.568161	3.88127	SETX		MCRIP1	775.23	0.524927	0.127379	4.121	3.77227e-05	0.000453373	3.41246	MCRIP1
5425	3052.65	-0.188866	0.056077	-3.36798	0.000757212	0.00833396	5.39501	chr13:45340937-45341844	44.4965	1.2096	48.249	1.35205	chr13	45340937	45341844	TPT1	ENSG00000133112	-679	promoter	22320.2	0.159768	0.0761908	2.09695	0.0359983	0.0874972	3.58092	TPT1		MAGEF1	1209.57	0.524781	0.104968	4.99943	5.74999e-07	1.97354e-05	2.25644	MAGEF1
6230	1669.5	-0.189092	0.0712281	-2.65474	0.00793698	0.0456779	5.40454	chr14:59919557-59920423	27.9859	0.662295	30.9987	0.73967	chr14	59919557	59920423	LRRC9	ENSG00000131951	0	promoter	578.413	-0.046147	0.135545	-0.340456	0.733513	0.986811	1.83645	LRRC9		TK1	1528.16	0.524406	0.102707	5.10586	3.29301e-07	1.13008e-05	2.50615	TK1
11310	1767.7	-0.189392	0.0685869	-2.76134	0.00575643	0.0365692	5.40454	chr1:228457417-228458262	30.0468	0.702108	33.5001	0.783028	chr1	228457417	228458262	H2BU1	ENSG00000196890	0	promoter	33.591	0.451427	0.478178	0.944057	0.34514	1	0.0540362	HIST3H2BB		SAPCD2	1467.2	0.524376	0.101964	5.14274	2.70761e-07	9.86832e-06	2.44546	SAPCD2
11309	1767.7	-0.189392	0.0685869	-2.76134	0.00575643	0.0365692	5.40454	chr1:228457417-228458262	30.0468	0.702108	33.5001	0.783028	chr1	228457417	228458262	H2AW	ENSG00000181218	0	promoter	406.911	0.466512	0.163282	2.8571	0.00427534	0.0244011	2.41391	HIST3H2A		SUV39H1	235.715	0.523733	0.195004	2.68575	0.00723662	0.0411464	2.01561	SUV39H1
1211	2145.42	-0.189421	0.0635323	-2.98149	0.00286854	0.0195572	6.46774	chr10:99430386-99431285	33.7237	0.85363	37.7432	0.951084	chr10	99430386	99431285	GOT1	ENSG00000120053	0	promoter	1829.81	0.0921508	0.100079	0.920781	0.357165	0.647198	1.80938	GOT1		AC145207.5	390.632	0.523537	0.160724	3.25738	0.00112448	0.0103373	2.01561	AC145207.5
14731	3366.45	-0.189447	0.0563967	-3.35919	0.000781713	0.00749291	6.46774	chr2:69914342-69915248	47.822	1.33162	52.3439	1.49009	chr2	69914342	69915248	MXD1	ENSG00000059728	0	promoter	599.05	0.209731	0.12883	1.62796	0.103533	0.293071	1.83645	MXD1		TLE4	3640.04	0.523525	0.081619	6.41425	1.41515e-10	1.7015e-08	2.45722	TLE4
901	1692.44	-0.189454	0.0704114	-2.69067	0.00713081	0.0374644	6.46774	chr10:72215653-72216566	28.1733	0.671429	30.4614	0.74949	chr10	72215653	72216566	ANAPC16	ENSG00000166295	0	promoter	3013.85	-0.326614	0.0836934	-3.9025	9.52038e-05	0.00138003	2.19903	ANAPC16		KCTD5	593.61	0.523418	0.129998	4.02636	5.66462e-05	0.00106411	1.78805	KCTD5
900	1692.44	-0.189454	0.0704114	-2.69067	0.00713081	0.0374644	6.46774	chr10:72215653-72216566	28.1733	0.671429	30.4614	0.74949	chr10	72215653	72216566	ASCC1	ENSG00000138303	0	promoter	2252.38	-0.0463758	0.0909351	-0.509988	0.61006	0.758354	2.3561	ASCC1		COMMD4	2041.54	0.522233	0.0959946	5.44024	5.32089e-08	3.3068e-06	1.92972	COMMD4
3668	3410.27	-0.189535	0.053096	-3.56967	0.000357432	0.0047855	5.40454	chr12:122225756-122226667	47.8923	1.35433	52.103	1.51177	chr12	122225756	122226667	DIABLO	ENSG00000184047	0	promoter	160.491	-0.0320323	0.226182	-0.141622	0.887379	1	0.849831	DIABLO		HPDL	322.866	0.521707	0.163344	3.19391	0.0014036	0.0121961	2.01561	HPDL
23231	2755.25	-0.189616	0.0593152	-3.19676	0.00138982	0.013163	5.39501	chr8:101205322-101206152	42.9508	1.09157	46.915	1.21957	chr8	101205322	101206152	ZNF706	ENSG00000120963	-621	promoter	1628.3	0.301386	0.10686	2.82038	0.00479664	0.030751	1.98195	ZNF706		TOMM7	7241.21	0.521685	0.1032	5.05508	4.30211e-07	1.45861e-05	2.45722	TOMM7
4688	1894.78	-0.189621	0.0673934	-2.81365	0.00489832	0.0320929	5.53958	chr12:63779525-63780398	30.6557	0.754801	34.7601	0.839726	chr12	63779525	63780398	RXYLT1	ENSG00000118600	0	promoter	1006.96	-0.348491	0.109693	-3.17697	0.0014882	0.0110204	2.44546	RXYLT1		TSSC4	715.67	0.521636	0.123753	4.21512	2.49645e-05	0.000320597	3.42236	TSSC4
14073	1835.25	-0.18965	0.0735524	-2.57843	0.00992503	0.0471234	6.46774	chr2:238426443-238427371	30.2108	0.724356	32.8886	0.812303	chr2	238426443	238427371	ASB1	ENSG00000065802	0	promoter	790.421	0.124996	0.116247	1.07526	0.282257	0.466157	2.41624	ASB1		CDKN1B	506.965	0.521431	0.135439	3.84994	0.000118146	0.00151602	2.41391	CDKN1B
16466	1708.8	-0.189843	0.069967	-2.71332	0.00666122	0.0405865	5.39501	chr3:44584422-44585307	28.8993	0.679625	31.2396	0.757087	chr3	44584422	44585307	ZNF660	ENSG00000144792	0	promoter	690.895	0.0930708	0.126852	0.733694	0.463135	0.512035	3.42236	ZNF660		E2F4	991.863	0.521415	0.112949	4.61636	3.90528e-06	9.6216e-05	2.41624	E2F4
16467	1708.8	-0.189843	0.069967	-2.71332	0.00666122	0.0405865	5.39501	chr3:44584422-44585307	28.8993	0.679625	31.2396	0.757087	chr3	44584422	44585307	ZNF197	ENSG00000186448	0	promoter	2082.13	-0.198321	0.09338	-2.1238	0.0336865	0.130416	1.92972	ZNF197		AC093323.1	492.949	0.520964	0.151539	3.43782	0.000586427	0.00536443	2.41391	AC093323.1
21269	2410.96	-0.189927	0.0616205	-3.0822	0.00205478	0.0175259	5.40454	chr6:43628845-43629705	38.3607	0.960656	42.0789	1.06837	chr6	43628845	43629705	MAD2L1BP	ENSG00000124688	0	promoter	567.689	0.50385	0.143494	3.51129	0.000445937	0.00546702	1.78805	MAD2L1BP		GFER	503.514	0.520607	0.136474	3.8147	0.00013635	0.00214756	1.78805	GFER
21267	2410.96	-0.189927	0.0616205	-3.0822	0.00205478	0.0175259	5.40454	chr6:43628845-43629705	38.3607	0.960656	42.0789	1.06837	chr6	43628845	43629705	GTPBP2	ENSG00000172432	0	promoter	635.357	0.056018	0.13106	0.427423	0.669071	0.931688	1.83962	GTPBP2		SERF2	12781.3	0.519955	0.103562	5.02069	5.14852e-07	1.13172e-05	3.88127	SERF2
16092	1889.83	-0.189933	0.0672296	-2.82513	0.0047261	0.0318727	5.39501	chr3:188153681-188154623	31.5457	0.749883	34.1486	0.836946	chr3	188153681	188154623	LPP	ENSG00000145012	0	promoter	27467	0.127538	0.0690881	1.84601	0.0648901	0.187701	2.20748	LPP		DCK	531.078	0.519313	0.143179	3.62702	0.00028671	0.00377928	1.83645	DCK
2830	2700.61	-0.190022	0.0589558	-3.22312	0.00126802	0.0123107	5.38377	chr11:72080108-72081134	40.1171	1.06932	43.6909	1.19603	chr11	72080108	72081134	LRTOMT	ENSG00000184154	0	promoter	114.047	-0.468176	0.257198	-1.82029	0.0687147	0.558774	0.441131	LRTOMT		FASN	8788.13	0.518566	0.104847	4.94592	7.57851e-07	2.31553e-05	2.45722	FASN
2829	2700.61	-0.190022	0.0589558	-3.22312	0.00126802	0.0123107	5.38377	chr11:72080108-72081134	40.1171	1.06932	43.6909	1.19603	chr11	72080108	72081134	NUMA1	ENSG00000137497	0	promoter	2915.72	0.0451956	0.0834562	0.541549	0.588129	0.726099	2.45722	NUMA1		RTL8C	671.747	0.518542	0.138279	3.74997	0.000176855	0.00165841	3.22532	RTL8C
22058	1866.45	-0.190095	0.0677487	-2.80589	0.00501782	0.033201	5.40454	chr7:139483348-139484178	31.4286	0.742623	34.2042	0.827682	chr7	139483348	139484178	KLRG2	ENSG00000188883	0	promoter	933.926	-0.40553	0.111669	-3.63155	0.00028173	0.00300034	2.41624	KLRG2		LIN28A	15591.2	0.518417	0.0724865	7.15191	8.55793e-13	1.33782e-10	3.58092	LIN28A
2162	1638.36	-0.190285	0.0722554	-2.6335	0.0084509	0.0477283	5.39501	chr11:47214479-47215292	29.2974	0.652459	31.9807	0.7267	chr11	47214479	47215292	DDB2	ENSG00000134574	0	promoter	1415.71	0.0607801	0.104496	0.581648	0.560804	0.707556	2.44546	DDB2		NT5DC2	4076.51	0.518184	0.0907141	5.71228	1.11474e-08	7.52946e-07	2.20748	NT5DC2
841	3162.15	-0.190394	0.0543108	-3.50563	0.000455523	0.00570866	5.38377	chr10:69123653-69124576	45.5504	1.25667	50.0093	1.40226	chr10	69123653	69124576	VPS26A	ENSG00000122958	0	promoter	2533.09	-0.089351	0.0878711	-1.01684	0.309229	0.488737	2.45722	VPS26A		TP53INP1	249.868	0.517814	0.184697	2.80358	0.00505381	0.0276732	2.41391	TP53INP1
949	2276.29	-0.190399	0.0614958	-3.09613	0.00196062	0.0169616	5.38377	chr10:74150644-74151472	38.2904	0.903513	41.6342	1.00852	chr10	74150644	74151472	ADK	ENSG00000156110	0	promoter	28404	-0.0823408	0.0700893	-1.1748	0.240075	0.310862	3.88127	ADK		NFKBIA	764.058	0.517516	0.120907	4.28028	1.8666e-05	0.000258589	3.42236	NFKBIA
948	2276.29	-0.190399	0.0614958	-3.09613	0.00196062	0.0169616	5.38377	chr10:74150644-74151472	38.2904	0.903513	41.6342	1.00852	chr10	74150644	74151472	AP3M1	ENSG00000185009	0	promoter	1539.97	-0.0744618	0.0956006	-0.778884	0.436048	0.614947	2.39524	AP3M1		PLEKHJ1	2821.67	0.517472	0.0902224	5.73551	9.72177e-09	6.65988e-07	2.20748	PLEKHJ1
18635	2571.97	-0.190418	0.0619007	-3.07619	0.00209663	0.017824	5.39501	chr5:132963260-132964164	39.4614	1.01686	43.413	1.13897	chr5	132963260	132964164	AFF4	ENSG00000072364	0	promoter	8600.99	0.0223293	0.0724954	0.30801	0.758075	0.897678	2.20748	AFF4		TIGD5	312.424	0.517137	0.171865	3.00897	0.00262138	0.0163951	2.52935	TIGD5
19755	1998.96	-0.190468	0.0654867	-2.9085	0.00363169	0.02642	5.39501	chr5:75511327-75512219	32.8103	0.792974	35.5753	0.886048	chr5	75511327	75512219	CERT1	ENSG00000113163	-127	promoter	6946.59	0.0559232	0.0746053	0.749588	0.453503	0.66321	2.20748	CERT1		TLNRD1	769.134	0.515015	0.117055	4.39976	1.0837e-05	0.000168116	3.42236	TLNRD1
19757	1998.96	-0.190468	0.0654867	-2.9085	0.00363169	0.02642	5.39501	chr5:75511327-75512219	32.8103	0.792974	35.5753	0.886048	chr5	75511327	75512219	POLK	ENSG00000122008	0	promoter	1880.62	-0.276547	0.0915864	-3.01952	0.00253172	0.0163235	2.45722	POLK		FEM1B	2701.45	0.514874	0.086098	5.98009	2.23021e-09	1.91946e-07	2.19903	FEM1B
14138	1591.32	-0.190577	0.0720823	-2.64388	0.00819613	0.046721	5.40454	chr2:241150092-241150912	27.377	0.632787	29.9611	0.705577	chr2	241150092	241150912	PPP1R7	ENSG00000115685	-562	promoter	1216.39	0.0261703	0.109228	0.239593	0.810646	0.865495	2.50615	PPP1R7		SF3B5	2197.94	0.514094	0.100912	5.09449	3.49683e-07	1.46605e-05	1.98195	SF3B5
14136	1591.32	-0.190577	0.0720823	-2.64388	0.00819613	0.046721	5.40454	chr2:241150092-241150912	27.377	0.632787	29.9611	0.705577	chr2	241150092	241150912	PASK	ENSG00000115687	-657	promoter	868.417	0.186809	0.120366	1.55201	0.12066	0.269746	2.41624	PASK		EXOC8	368.365	0.513179	0.161536	3.17686	0.00148878	0.0106944	2.54553	EXOC8
13328	2690.33	-0.190716	0.0580603	-3.28479	0.00102058	0.0102296	5.53958	chr2:175167940-175168809	40.9602	1.06979	44.7471	1.19326	chr2	175167940	175168809	ATF2	ENSG00000115966	0	promoter	6858.22	0.0844978	0.0742811	1.13754	0.255313	0.570843	1.57954	ATF2		MID1IP1	1820.02	0.51252	0.0947302	5.41031	6.29159e-08	3.76573e-06	1.92972	MID1IP1
12331	1827.22	-0.190789	0.067492	-2.82683	0.00470106	0.031713	5.40454	chr1:59296323-59297263	29.9532	0.725761	33.2777	0.809894	chr1	59296323	59297263	FGGY	ENSG00000172456	0	promoter	1774.26	-0.0453811	0.0928136	-0.488949	0.624878	0.76877	2.3561	FGGY		THOC6	762.925	0.512169	0.124748	4.10563	4.03211e-05	0.000479501	3.42236	THOC6
4788	1790.78	-0.191171	0.0707982	-2.70023	0.00692919	0.0416438	5.39501	chr12:6937546-6938400	29.9297	0.71171	33.0369	0.794701	chr12	6937546	6938400	ATN1	ENSG00000111676	-707	promoter	1761.67	0.14249	0.0933111	1.52704	0.126751	0.275651	2.45722	ATN1		LMNB2	3181.26	0.511437	0.0840972	6.08149	1.19068e-09	1.02393e-07	2.45722	LMNB2
15644	2252.76	-0.191207	0.0632054	-3.02516	0.00248498	0.0176688	6.46774	chr3:14402061-14402923	35.363	0.891803	39.7443	0.998332	chr3	14402061	14402923	SLC6A6	ENSG00000131389	0	promoter	4461.96	0.00902511	0.0801028	0.112669	0.910293	0.784324	3.31145	SLC6A6		SIPA1	323.692	0.51138	0.172978	2.95634	0.00311316	0.0219522	2.01561	SIPA1
9250	2055.86	-0.191219	0.0696855	-2.74402	0.0060691	0.0380872	5.38377	chr16:970596-971460	33.2319	0.811944	37.0206	0.910135	chr16	970596	971460	LMF1	ENSG00000103227	0	promoter	384.464	-0.310586	0.153308	-2.02589	0.0427756	0.133691	2.36928	LMF1		MRPS24	2783.18	0.510981	0.112144	4.55647	5.20203e-06	0.00011851	2.45722	MRPS24
8410	1793.24	-0.191224	0.0703868	-2.71675	0.00659255	0.0402204	5.40454	chr16:30996920-30997805	30.0234	0.71007	32.6107	0.794145	chr16	30996920	30997805	STX1B	ENSG00000099365	0	promoter	289.078	-0.292974	0.177687	-1.64882	0.0991851	0.228418	2.54553	STX1B		CDC26	1117.44	0.510233	0.118624	4.30127	1.69819e-05	0.000329409	2.25644	CDC26
14583	1746.87	-0.191252	0.0692902	-2.76016	0.00577727	0.0323138	6.46774	chr2:54455816-54456648	30.4684	0.694848	33.5742	0.774504	chr2	54455816	54456648	SPTBN1	ENSG00000115306	-613	promoter	16803.5	-0.124127	0.0802233	-1.54727	0.121798	0.196681	3.88127	SPTBN1		RPS15	36693	0.509565	0.0985272	5.17182	2.31826e-07	9.47187e-06	2.20748	RPS15
19715	2088.23	-0.191379	0.0678281	-2.82153	0.00477949	0.0315242	5.53958	chr5:72816218-72817074	33.7002	0.824824	37.4467	0.925144	chr5	72816218	72817074	TNPO1	ENSG00000083312	0	promoter	17801.3	0.256366	0.0701556	3.65425	0.000257937	0.00192949	3.88127	TNPO1		ROGDI	272.894	0.509064	0.174343	2.9199	0.00350143	0.0209711	2.41391	ROGDI
6961	1953.36	-0.191489	0.0681046	-2.81169	0.00492817	0.0327665	5.40454	chr15:40807140-40808008	31.8501	0.77541	35.5568	0.866778	chr15	40807140	40808008	ZFYVE19	ENSG00000166140	-911	promoter	253.483	0.063162	0.178731	0.353392	0.723795	0.803622	2.52935	ZFYVE19		SNHG5	19947	0.508645	0.0752788	6.75681	1.41065e-11	1.58863e-09	3.88127	SNHG5
6960	1953.36	-0.191489	0.0681046	-2.81169	0.00492817	0.0327665	5.40454	chr15:40807140-40808008	31.8501	0.77541	35.5568	0.866778	chr15	40807140	40808008	DNAJC17	ENSG00000104129	0	promoter	1211.52	-0.313774	0.102602	-3.05816	0.00222698	0.0148936	2.44546	DNAJC17		UQCR11	3371.02	0.508528	0.100802	5.04482	4.53951e-07	1.66756e-05	2.19903	UQCR11
15590	2105.69	-0.191598	0.0646775	-2.96236	0.00305293	0.0228636	5.53958	chr3:140941345-140942177	33.9813	0.834192	36.6315	0.932926	chr3	140941345	140942177	SLC25A36	ENSG00000114120	-285	promoter	6484.69	0.0702126	0.0759699	0.924217	0.355374	0.533427	2.45722	SLC25A36		SPATA2	318.043	0.508188	0.162699	3.12348	0.00178725	0.0123406	2.52935	SPATA2
18793	1585.01	-0.191684	0.0725479	-2.64217	0.0082377	0.0460629	5.53958	chr5:140926086-140927006	27.2365	0.630211	30.6467	0.703168	chr5	140926086	140927006	PCDHAC1	ENSG00000248383	0	promoter	103.466	-0.0102189	0.271207	-0.0376794	0.969943	1	0.466872	PCDHAC1		CTU2	492.797	0.507675	0.144667	3.50926	0.000449353	0.00436743	2.41391	CTU2
17054	1620.85	-0.191724	0.0713162	-2.68837	0.00718021	0.0425844	5.40454	chr3:98593179-98594051	28.0328	0.64356	30.4799	0.718547	chr3	98593179	98594051	CPOX	ENSG00000080819	0	promoter	831.604	-0.0784567	0.117701	-0.666578	0.505042	0.540749	3.41246	CPOX		ID3	3175.93	0.507467	0.0934263	5.43173	5.581e-08	3.04417e-06	2.20748	ID3
24349	2240.01	-0.191934	0.0629617	-3.04842	0.0023005	0.0166759	6.46774	chr8:92965436-92966306	35.5035	0.886885	38.7067	0.992959	chr8	92965436	92966306	TRIQK	ENSG00000205133	0	promoter	1470.87	0.147817	0.0976217	1.51418	0.129979	0.296986	2.25644	TRIQK		BCL7C	890.63	0.507205	0.118816	4.26882	1.96511e-05	0.000269006	3.41246	BCL7C
21984	1799.2	-0.191996	0.0718766	-2.67119	0.00755838	0.0390371	6.46774	chr7:131556268-131557157	30.3044	0.710539	33.148	0.79711	chr7	131556268	131557157	PODXL	ENSG00000128567	0	promoter	16236.8	-0.0406801	0.0710912	-0.572224	0.56717	0.536556	3.88127	PODXL		HIST1H2BN	335.514	0.507179	0.163338	3.10508	0.00190228	0.0152548	2.01561	HIST1H2BN
5132	2075.13	-0.192068	0.0688381	-2.79015	0.00526843	0.0303729	6.46774	chr13:110712737-110713423	37.1663	0.822248	39.7628	0.921067	chr13	110712737	110713423	ING1	ENSG00000153487	-277	promoter	739.567	0.505381	0.118229	4.2746	1.91482e-05	0.000344033	2.41624	ING1		MRFAP1	4030.73	0.506311	0.0879746	5.7552	8.6539e-09	4.36576e-07	3.31145	MRFAP1
5131	2075.13	-0.192068	0.0688381	-2.79015	0.00526843	0.0303729	6.46774	chr13:110712737-110713423	37.1663	0.822248	39.7628	0.921067	chr13	110712737	110713423	CARS2	ENSG00000134905	-251	promoter	2103.74	0.00805838	0.0901904	0.0893486	0.928805	1	1.80938	CARS2		HASPIN	262.775	0.506248	0.177412	2.85351	0.00432391	0.0249707	2.36928	HASPIN
10025	2524.67	-0.192167	0.0623742	-3.08088	0.00206392	0.0172713	5.53958	chr1:150876240-150877094	38.6417	0.997892	42.4125	1.1184	chr1	150876240	150877094	ARNT	ENSG00000143437	0	promoter	1672.15	-0.147877	0.0944327	-1.56595	0.11736	0.261692	2.45722	ARNT		LINC01618	272.785	0.506023	0.175471	2.8838	0.00392905	0.0228389	2.41391	LINC01618
17709	2059.63	-0.192252	0.0665729	-2.88784	0.00387893	0.0271647	5.53958	chr4:2008757-2009693	33.63	0.81452	37.1132	0.912544	chr4	2008757	2009693	NELFA	ENSG00000185049	0	promoter	2252.3	0.106351	0.0872341	1.21915	0.222789	0.481594	1.80938	NELFA		HCFC1	3428.47	0.505902	0.0832843	6.0744	1.24455e-09	1.16814e-07	2.20748	HCFC1
2538	1753.62	-0.192359	0.0708228	-2.71605	0.00660652	0.0355342	6.46774	chr11:65117337-65118210	29.274	0.694848	32.4069	0.776913	chr11	65117337	65118210	ZNHIT2	ENSG00000174276	0	promoter	334.658	0.575108	0.163479	3.51793	0.000434929	0.0043164	2.36928	ZNHIT2		YKT6	1223.49	0.505826	0.108437	4.66469	3.09085e-06	8.454e-05	2.25644	YKT6
22165	3185	-0.192406	0.0546929	-3.51793	0.000434921	0.00550816	5.40454	chr7:149028302-149029187	45.7143	1.26557	50.2501	1.41356	chr7	149028302	149029187	PDIA4	ENSG00000155660	0	promoter	8457.07	-0.245488	0.0871248	-2.81766	0.00483749	0.0187711	3.88127	PDIA4		PIM1	814.019	0.505672	0.116712	4.33264	1.47333e-05	0.000227388	3.22532	PIM1
13633	2199.68	-0.192514	0.0680857	-2.82753	0.00469091	0.0317102	5.39501	chr2:207166007-207166692	36.5808	0.874005	40.1705	0.977024	chr2	207166007	207166692	KLF7	ENSG00000118263	-436	promoter	3879.83	0.234599	0.0808918	2.90015	0.00372982	0.0236179	2.19903	KLF7		PDE4DIP	718.672	0.505461	0.119606	4.22606	2.3782e-05	0.00030931	3.42236	PDE4DIP
3965	1634.42	-0.19255	0.0713309	-2.6994	0.00694654	0.0416871	5.39501	chr12:22045990-22046868	26.9087	0.648946	29.887	0.724662	chr12	22045990	22046868	CMAS	ENSG00000111726	0	promoter	2102.85	-0.0470544	0.0927628	-0.507255	0.611976	0.854362	1.92972	CMAS		ING1	739.567	0.505381	0.118229	4.2746	1.91482e-05	0.000344033	2.41624	ING1
10134	1822.59	-0.192666	0.0687425	-2.80271	0.00506745	0.0335414	5.38377	chr1:153727456-153728334	29.9532	0.721546	33.2222	0.808227	chr1	153727456	153728334	INTS3	ENSG00000143624	-149	promoter	1729.58	-0.168214	0.0952393	-1.76623	0.0773576	0.232947	1.92972	INTS3		DUSP23	762.207	0.505282	0.145534	3.47192	0.000516745	0.00481946	2.44546	DUSP23
23946	1673.89	-0.192674	0.0717334	-2.68597	0.00723185	0.0420899	5.53958	chr8:38176307-38177218	28.7588	0.666276	31.9807	0.742449	chr8	38176307	38177218	LSM1	ENSG00000175324	0	promoter	1242.91	0.270204	0.108359	2.49359	0.0126457	0.0525638	2.50615	LSM1		PREB	496.787	0.505211	0.138136	3.65734	0.00025485	0.00352	1.78805	PREB
23947	1673.89	-0.192674	0.0717334	-2.68597	0.00723185	0.0420899	5.53958	chr8:38176307-38177218	28.7588	0.666276	31.9807	0.742449	chr8	38176307	38177218	BAG4	ENSG00000156735	0	promoter	2971.82	0.130363	0.0864436	1.50807	0.131538	0.262487	2.74032	BAG4		TIMM8A	775.938	0.504918	0.121122	4.16867	3.06389e-05	0.00039988	3.22532	TIMM8A
6344	1598.9	-0.192749	0.073601	-2.61883	0.00882319	0.0433648	6.46774	chr14:67599756-67600653	26.3232	0.632553	29.2755	0.709098	chr14	67599756	67600653	PIGH	ENSG00000100564	0	promoter	249.614	-0.421056	0.186665	-2.25568	0.0240906	0.0871716	2.41391	PIGH		C17orf58	292.12	0.504747	0.169917	2.97055	0.00297264	0.0186401	2.41391	C17orf58
22227	2271.62	-0.192766	0.0619962	-3.10933	0.00187515	0.0163705	5.40454	chr7:151057618-151058536	35.6909	0.900703	38.7808	1.00778	chr7	151057618	151058536	SLC4A2	ENSG00000164889	0	promoter	1547.02	0.105806	0.0983776	1.07551	0.282146	0.462576	2.44546	SLC4A2		RAC3	2550.27	0.504111	0.0971291	5.19011	2.1017e-07	8.935e-06	2.20748	RAC3
22225	2271.62	-0.192766	0.0619962	-3.10933	0.00187515	0.0163705	5.40454	chr7:151057618-151058536	35.6909	0.900703	38.7808	1.00778	chr7	151057618	151058536	CDK5	ENSG00000164885	0	promoter	222.612	0.497461	0.204987	2.42679	0.015233	0.103408	1.21081	CDK5		MAPK8IP1	341.207	0.503869	0.167955	3.00002	0.00269965	0.0167028	2.54553	MAPK8IP1
13415	2034.24	-0.192787	0.065488	-2.94385	0.00324157	0.0238457	5.53958	chr2:182715756-182716619	33.0679	0.809368	36.2794	0.902353	chr2	182715756	182716619	DNAJC10	ENSG00000077232	0	promoter	7982.81	-0.0668638	0.0769412	-0.869025	0.384833	0.442805	3.58092	DNAJC10		MAD2L1BP	567.689	0.50385	0.143494	3.51129	0.000445937	0.00546702	1.78805	MAD2L1BP
9699	2021.45	-0.192811	0.0649577	-2.96825	0.00299499	0.0229433	5.40454	chr1:110209767-110210636	33.1148	0.801171	35.9644	0.896239	chr1	110209767	110210636	KCNC4	ENSG00000116396	-856	promoter	212.988	0.236171	0.194037	1.21714	0.223549	0.765539	0.849831	KCNC4		CDK9	781.609	0.503277	0.119274	4.21951	2.44833e-05	0.000316638	3.41246	CDK9
6451	3504.91	-0.192884	0.0510732	-3.77661	0.000158976	0.00264066	5.38377	chr14:74084175-74085110	49.3208	1.3904	52.9553	1.55457	chr14	74084175	74085110	LIN52	ENSG00000205659	-395	promoter	7169.76	-0.0894638	0.0762667	-1.17304	0.24078	0.497281	1.86232	LIN52		HNRNPA1P48	863.491	0.503207	0.126165	3.98847	6.65e-05	0.000708578	3.42236	HNRNPA1P48
6450	3504.91	-0.192884	0.0510732	-3.77661	0.000158976	0.00264066	5.38377	chr14:74084175-74085110	49.3208	1.3904	52.9553	1.55457	chr14	74084175	74085110	ALDH6A1	ENSG00000119711	0	promoter	653.415	-0.008674	0.127958	-0.0677878	0.945955	1	1.78805	ALDH6A1		CDK2AP1	3223.11	0.502626	0.0915362	5.49101	3.99648e-08	2.09258e-06	2.45722	CDK2AP1
16037	1740.23	-0.193295	0.0738874	-2.61608	0.00889462	0.0493991	5.40454	chr3:184711592-184712473	29.2272	0.691569	31.6287	0.771169	chr3	184711592	184712473	MAGEF1	ENSG00000177383	0	promoter	1209.57	0.524781	0.104968	4.99943	5.74999e-07	1.97354e-05	2.25644	MAGEF1		DNPH1	1060.53	0.502545	0.11897	4.22413	2.39869e-05	0.000410194	2.44546	DNPH1
11425	1662.27	-0.193367	0.071052	-2.72148	0.00649897	0.039831	5.40454	chr1:23742939-23743806	28.3372	0.66089	31.3322	0.737817	chr1	23742939	23743806	ELOA	ENSG00000011007	-228	promoter	2699.09	0.263175	0.0889471	2.95878	0.00308861	0.0204639	2.19903	ELOA		ING2	821.859	0.502543	0.120678	4.16433	3.12264e-05	0.000514693	2.41624	ING2
19534	2266.1	-0.193468	0.0626303	-3.08906	0.00200794	0.0172576	5.39501	chr5:41903752-41904665	35.7143	0.896721	38.0952	1.00482	chr5	41903752	41904665	C5orf51	ENSG00000205765	0	promoter	1150.02	0.0417169	0.108779	0.3835	0.701349	0.804776	2.44546	C5orf51		POLD4	243.918	0.502026	0.182566	2.74984	0.00596245	0.031626	2.36928	POLD4
15703	2001.3	-0.193502	0.06742	-2.87009	0.00410354	0.0289115	5.39501	chr3:149657686-149658558	33.7237	0.790867	36.7612	0.887159	chr3	149657686	149658558	WWTR1	ENSG00000018408	-251	promoter	5171.34	0.028753	0.0805131	0.357122	0.721001	0.686686	3.31145	WWTR1		KLHL21	487.446	0.501935	0.144514	3.47327	0.00051416	0.00616616	1.78805	KLHL21
17788	2218.06	-0.193526	0.0702537	-2.75467	0.00587517	0.0371034	5.40454	chr4:2843353-2844262	35.4098	0.87822	39.2996	0.982212	chr4	2843353	2844262	ADD1	ENSG00000087274	-139	promoter	4366.97	0.110175	0.0802129	1.37354	0.169586	0.274266	3.31145	ADD1		C19orf33	278.592	0.501617	0.175936	2.85113	0.00435636	0.0247513	2.41391	C19orf33
18702	1745.25	-0.193537	0.0706164	-2.74068	0.00613125	0.0383737	5.38377	chr5:138032719-138033517	30.281	0.690632	33.7039	0.774319	chr5	138032719	138033517	FAM13B	ENSG00000031003	0	promoter	8681.1	-0.0199385	0.0747973	-0.266567	0.789802	0.659181	3.88127	FAM13B		SCRIB	1201.83	0.501541	0.105474	4.75512	1.98325e-06	5.77958e-05	2.23452	SCRIB
12675	1758.78	-0.193564	0.0699671	-2.7665	0.00566611	0.0355614	5.53958	chr1:93909165-93909976	29.9297	0.697892	33.3889	0.780804	chr1	93909165	93909976	GCLM	ENSG00000023909	-375	promoter	2388.34	0.115344	0.0861578	1.33876	0.18065	0.399934	1.98195	GCLM		RPL35A	28602.2	0.501042	0.0960666	5.21557	1.83253e-07	5.37135e-06	3.58092	RPL35A
18381	3029.37	-0.193571	0.054254	-3.56786	0.00035991	0.00472921	5.53958	chr4:98995160-98995999	44.6604	1.20234	48.8234	1.34389	chr4	98995160	98995999	METAP1	ENSG00000164024	0	promoter	5435.73	0.245688	0.0762794	3.22089	0.00127792	0.00774926	3.31145	METAP1		DEDD2	373.368	0.501009	0.159925	3.13278	0.00173158	0.0126738	2.36928	DEDD2
8396	1625.16	-0.193587	0.0714281	-2.71023	0.0067237	0.0408158	5.39501	chr16:30761788-30762656	27.5878	0.644028	30.554	0.720956	chr16	30761788	30762656	RNF40	ENSG00000103549	0	promoter	977.493	0.293567	0.10775	2.72452	0.00643954	0.0255384	3.41246	RNF40		ATP5F1D	4345.89	0.500689	0.104489	4.79181	1.65287e-06	6.65128e-05	1.57954	ATP5F1D
8395	1625.16	-0.193587	0.0714281	-2.71023	0.0067237	0.0408158	5.39501	chr16:30761788-30762656	27.5878	0.644028	30.554	0.720956	chr16	30761788	30762656	CCDC189	ENSG00000196118	-40	promoter	81.1935	-0.016475	0.302358	-0.0544883	0.956546	1	0.359223	CCDC189		TAGLN2	920.497	0.50012	0.144666	3.45708	0.000546069	0.00383663	3.42236	TAGLN2
4560	1750.21	-0.193667	0.0693381	-2.79308	0.00522083	0.0301683	6.46774	chr12:56636555-56637372	29.6956	0.693443	32.8145	0.776543	chr12	56636555	56637372	BAZ2A	ENSG00000076108	-237	promoter	3323.21	0.389941	0.081146	4.80542	1.54426e-06	4.77769e-05	2.19903	BAZ2A		DOK4	290.559	0.49918	0.174257	2.86462	0.00417505	0.0242985	2.36928	DOK4
16851	2576.59	-0.193753	0.0584116	-3.31703	0.00090981	0.0095739	5.40454	chr3:58491523-58492409	38.6885	1.02319	42.8942	1.14304	chr3	58491523	58492409	KCTD6	ENSG00000168301	0	promoter	530.195	0.190652	0.134806	1.41427	0.157283	0.385206	1.83645	KCTD6		EID2	499.426	0.498785	0.154072	3.23735	0.00120645	0.00948117	2.41391	EID2
6942	1730.83	-0.193838	0.0709097	-2.73359	0.00626476	0.0389344	5.38377	chr15:40405315-40406183	28.9227	0.684309	31.6102	0.767463	chr15	40405315	40406183	IVD	ENSG00000128928	0	promoter	3058.34	0.0116901	0.0824152	0.141844	0.887203	0.989972	2.20748	IVD		CCDC115	236.969	0.498774	0.192174	2.59543	0.00944722	0.0440087	2.36928	CCDC115
21099	1886.83	-0.193939	0.0679739	-2.85314	0.00432894	0.0300177	5.40454	chr6:36196884-36197535	32.0141	0.74918	35.8718	0.836761	chr6	36196884	36197535	BRPF3	ENSG00000096070	0	promoter	1163.93	-0.0270442	0.103294	-0.261817	0.793462	0.867013	2.44546	BRPF3		NHP2	3614.77	0.49844	0.115321	4.32221	1.54476e-05	0.000310985	2.20748	NHP2
21733	2223.28	-0.193946	0.0640066	-3.03009	0.00244479	0.0198736	5.39501	chr7:105521740-105522583	35.6909	0.884309	39.3923	0.986289	chr7	105521740	105522583	PUS7	ENSG00000091127	0	promoter	9961	-0.0969996	0.072239	-1.34276	0.179349	0.348225	2.45722	PUS7		NUDT3	1792.03	0.498305	0.0965926	5.15883	2.48494e-07	9.47969e-06	2.3561	NUDT3
15539	1821.81	-0.194076	0.0729349	-2.66095	0.00779202	0.0443065	5.53958	chr3:134374172-134375032	31.0304	0.721077	34.1301	0.809153	chr3	134374172	134375032	AMOTL2	ENSG00000114019	-384	promoter	1115.54	1.17287	0.128703	9.11302	8.01237e-20	1.43016e-16	2.23452	AMOTL2		IDI1	5230.5	0.4982	0.0982571	5.07037	3.97036e-07	1.3532e-05	2.45722	IDI1
8582	1953.82	-0.194085	0.0743144	-2.61168	0.00900989	0.0499363	5.38377	chr16:4936859-4937725	31.8501	0.769321	35.353	0.866778	chr16	4936859	4937725	PPL	ENSG00000118898	0	promoter	830.902	-0.0388669	0.119906	-0.324145	0.745828	0.688569	3.41246	PPL		PHEX	563.472	0.498055	0.144505	3.44662	0.000567638	0.00518297	2.44546	PHEX
5474	2042.89	-0.194116	0.070896	-2.73805	0.00618051	0.0338529	6.46774	chr13:49690972-49691863	32.7166	0.807963	36.02	0.907356	chr13	49690972	49691863	EBPL	ENSG00000123179	0	promoter	4255.34	-0.386684	0.0877925	-4.40453	1.06014e-05	0.000235934	2.20748	EBPL		TUBA1C	8109.63	0.496902	0.0944304	5.2621	1.4242e-07	4.10821e-06	3.88127	TUBA1C
13500	1877.75	-0.194194	0.0675688	-2.87402	0.00405285	0.0286909	5.38377	chr2:196639216-196640096	30.445	0.743091	33.463	0.83287	chr2	196639216	196640096	CCDC150	ENSG00000144395	0	promoter	5988.09	-0.158616	0.0753133	-2.10609	0.0351969	0.138218	1.86232	CCDC150		CDK2AP2	442.591	0.496799	0.144756	3.43198	0.000599199	0.00546614	2.41391	CDK2AP2
24597	1524.87	-0.194399	0.0734497	-2.6467	0.00812824	0.0464526	5.40454	chr9:121201446-121202245	27.26	0.604215	30.1464	0.676487	chr9	121201446	121202245	RAB14	ENSG00000119396	0	promoter	1982.57	0.141222	0.0897711	1.57313	0.115688	0.304653	1.92972	RAB14		MRPL14	2822.74	0.495752	0.110744	4.47656	7.58568e-06	0.000149706	2.74032	MRPL14
12601	2856.31	-0.194455	0.0583729	-3.33125	0.000864572	0.00926841	5.38377	chr1:88992414-88993342	41.3115	1.12881	45.2103	1.26737	chr1	88992414	88993342	KYAT3	ENSG00000137944	0	promoter	3349.57	-0.28092	0.0836437	-3.35853	0.000783574	0.00728828	2.19903	KYAT3		MED11	469.514	0.495743	0.142397	3.48141	0.000498779	0.00468876	2.44546	MED11
12602	2856.31	-0.194455	0.0583729	-3.33125	0.000864572	0.00926841	5.38377	chr1:88992414-88993342	41.3115	1.12881	45.2103	1.26737	chr1	88992414	88993342	RBMXL1	ENSG00000213516	0	promoter	1620.67	0.252535	0.0951396	2.65437	0.00794578	0.0474026	1.80938	RBMXL1		ATXN7L3B	1927.82	0.495621	0.0929225	5.3337	9.62299e-08	4.2648e-06	2.45722	ATXN7L3B
11324	2703.2	-0.194458	0.0588174	-3.30613	0.00094595	0.00984849	5.40454	chr1:230066650-230067540	41.2881	1.07494	44.71	1.20067	chr1	230066650	230067540	GALNT2	ENSG00000143641	0	promoter	5814.88	0.0058058	0.0761037	0.076288	0.93919	1	1.86232	GALNT2		ARPC5L	2720.83	0.495349	0.0926823	5.34459	9.06201e-08	4.51568e-06	2.15598	ARPC5L
5589	2461.99	-0.194494	0.0608403	-3.1968	0.00138961	0.0131749	5.38377	chr13:95676590-95677513	38.2436	0.976815	41.801	1.0919	chr13	95676590	95677513	DNAJC3	ENSG00000102580	0	promoter	3435.38	-0.0446825	0.0825434	-0.541321	0.588286	0.772334	2.19903	DNAJC3		TUBB4B	6819.12	0.495112	0.0961677	5.14842	2.62683e-07	7.74045e-06	3.31145	TUBB4B
14879	1952.28	-0.194579	0.0685031	-2.84045	0.00450504	0.0308721	5.38377	chr2:85132747-85133693	30.9133	0.777518	35.0565	0.867334	chr2	85132747	85133693	TCF7L1	ENSG00000152284	-675	promoter	30481.4	-0.0357137	0.0740536	-0.482269	0.629615	0.572317	3.88127	TCF7L1		UBFD1	1838.06	0.495056	0.0910216	5.43889	5.36139e-08	2.70895e-06	2.45722	UBFD1
4140	1557.92	-0.194631	0.0728879	-2.67027	0.00757894	0.0443223	5.38377	chr12:43551808-43552663	26.8384	0.617564	29.6276	0.691125	chr12	43551808	43552663	ADAMTS20	ENSG00000173157	0	promoter	3859.63	0.1075	0.082603	1.3014	0.19312	0.339473	2.74032	ADAMTS20		ZNF687	437.219	0.494181	0.148735	3.32256	0.000891953	0.00926396	1.83962	ZNF687
21350	2489.53	-0.194755	0.0667017	-2.91979	0.00350262	0.0252096	5.53958	chr6:52576688-52577578	38.6417	0.980328	41.9678	1.10376	chr6	52576688	52577578	TRAM2	ENSG00000065308	0	promoter	1749.17	-0.0168157	0.0923619	-0.182063	0.855533	0.930849	2.3561	TRAM2		IMPDH1	610.326	0.494077	0.127716	3.86855	0.000109486	0.00141922	2.44546	IMPDH1
15417	1710.95	-0.194826	0.0734992	-2.65072	0.00803209	0.0452864	5.53958	chr3:128123421-128124297	28.7354	0.674941	31.4063	0.75894	chr3	128123421	128124297	RUVBL1	ENSG00000175792	0	promoter	3695.84	-0.0724456	0.0884596	-0.818969	0.412804	0.626484	2.19903	RUVBL1		TMEM203	850.026	0.493544	0.113229	4.3588	1.30775e-05	0.000196592	3.41246	TMEM203
11685	2160.26	-0.194922	0.0651864	-2.99022	0.00278778	0.0191853	6.46774	chr1:27959541-27960444	34.192	0.853396	38.1508	0.958495	chr1	27959541	27960444	XKR8	ENSG00000158156	0	promoter	375.317	-0.109631	0.166597	-0.658061	0.510499	0.750338	2.01561	XKR8		S100A13	1063.94	0.493245	0.119026	4.144	3.41294e-05	0.000581467	2.25644	S100A13
8155	1924.23	-0.194934	0.0667106	-2.92209	0.0034769	0.0250978	5.53958	chr16:23149080-23149898	31.1475	0.761593	34.9268	0.853622	chr16	23149080	23149898	USP31	ENSG00000103404	0	promoter	3632.15	0.165039	0.0804851	2.05056	0.0403102	0.125047	2.45722	USP31		RPL17	39199.5	0.49322	0.0851261	5.794	6.87307e-09	4.6005e-07	2.45722	RPL17
1479	1679.49	-0.195092	0.0734132	-2.65745	0.00787331	0.0454833	5.39501	chr11:118911894-118912780	28.9696	0.662763	32.0919	0.745043	chr11	118911894	118912780	BCL9L	ENSG00000186174	-990	promoter	1195.37	0.456788	0.101869	4.48405	7.32379e-06	0.000156715	2.50615	BCL9L		MRPL55	1071.28	0.493018	0.127266	3.87392	0.000107097	0.00148692	2.25644	MRPL55
6392	1922.29	-0.195129	0.0671546	-2.90567	0.0036647	0.0265959	5.39501	chr14:70907043-70907911	31.5222	0.760422	34.9083	0.852696	chr14	70907043	70907911	PCNX1	ENSG00000100731	0	promoter	15655.7	0.0982011	0.0725774	1.35305	0.176038	0.368526	2.20748	PCNX1		FABP3	450.298	0.492425	0.182503	2.69818	0.00697199	0.0433993	1.78805	FABP3
4958	2238.89	-0.195133	0.0636843	-3.06406	0.00218352	0.0183238	5.40454	chr12:8949410-8950331	35.8782	0.88829	38.8734	0.994627	chr12	8949410	8950331	M6PR	ENSG00000003056	0	promoter	3500.17	-0.480755	0.0805963	-5.96498	2.44669e-09	1.71621e-07	2.74032	M6PR		TBC1D10B	422.011	0.492421	0.147965	3.32796	0.000874834	0.00931447	1.78805	TBC1D10B
4963	2238.89	-0.195133	0.0636843	-3.06406	0.00218352	0.0183238	5.40454	chr12:8949410-8950331	35.8782	0.88829	38.8734	0.994627	chr12	8949410	8950331	KLRG1	ENSG00000139187	0	promoter	1157.83	-0.36213	0.1147	-3.15719	0.00159295	0.0117695	2.39524	KLRG1		HDGF	4640.23	0.492032	0.0819732	6.00235	1.94483e-09	1.20127e-07	3.31145	HDGF
14254	2300.92	-0.195204	0.0645135	-3.02579	0.00247982	0.0200459	5.40454	chr2:27050310-27051167	38.4543	0.908197	42.0604	1.02094	chr2	27050310	27051167	AGBL5	ENSG00000084693	-738	promoter	741.345	-0.269105	0.125099	-2.15113	0.0314658	0.0857311	3.22532	AGBL5		NDUFS6	7902.81	0.49193	0.104645	4.70096	2.58945e-06	8.57915e-05	1.85565	NDUFS6
12450	2373.7	-0.195296	0.0681782	-2.86449	0.00417678	0.0292612	5.40454	chr1:66929847-66930702	36.7916	0.934426	40.0037	1.05244	chr1	66929847	66930702	MIER1	ENSG00000198160	0	promoter	5768.79	0.161298	0.0760459	2.12107	0.0339162	0.150679	1.57954	MIER1		APRT	4402.07	0.49145	0.103502	4.74824	2.05193e-06	4.28888e-05	3.31145	APRT
17916	2667.54	-0.195305	0.0573725	-3.40416	0.000663675	0.00662029	6.46774	chr4:42656783-42657692	40.8431	1.05761	44.7656	1.18436	chr4	42656783	42657692	ATP8A1	ENSG00000124406	0	promoter	3099.73	0.0814145	0.083376	0.976475	0.328829	0.474346	2.74032	ATP8A1		SLC6A16	875.829	0.491379	0.120945	4.06284	4.84786e-05	0.000719615	2.44546	SLC6A16
14961	1844.67	-0.195374	0.0675345	-2.89295	0.00381638	0.0273539	5.39501	chr2:88691195-88692104	30.5855	0.730445	33.9818	0.818603	chr2	88691195	88692104	RPIA	ENSG00000153574	0	promoter	1203.8	0.170365	0.103673	1.6433	0.100322	0.240149	2.39524	RPIA		DYRK2	1769.48	0.491273	0.095655	5.13589	2.80814e-07	1.04766e-05	2.3561	DYRK2
22607	2503.79	-0.195405	0.062726	-3.11521	0.00183812	0.0161705	5.38377	chr7:39949233-39950097	38.1499	0.988759	42.9868	1.11154	chr7	39949233	39950097	CDK13	ENSG00000065883	-921	promoter	10419	-0.0234839	0.0723791	-0.324457	0.745592	0.668375	3.58092	CDK13		FJX1	529.791	0.491237	0.144209	3.40644	0.000658171	0.00588629	2.41391	FJX1
8336	2042.75	-0.19544	0.0642718	-3.04084	0.00235919	0.0193719	5.39501	chr16:30065150-30066010	33.4426	0.809602	37.317	0.9068	chr16	30065150	30066010	ALDOA	ENSG00000149925	-177	promoter	232.124	0.0757519	0.194499	0.389472	0.696927	1	1.21081	ALDOA		MATK	291.532	0.490845	0.173731	2.82532	0.00472341	0.03009	2.01561	MATK
19393	2258.28	-0.195486	0.0619217	-3.15699	0.00159409	0.0145738	5.38377	chr5:181221816-181222630	36.9087	0.895785	40.9301	1.00222	chr5	181221816	181222630	TRIM41	ENSG00000146063	-660	promoter	593.374	0.0406231	0.130333	0.311688	0.755278	0.847427	2.41391	TRIM41		RPS8	53411.2	0.490551	0.0854253	5.74246	9.33133e-09	5.99858e-07	2.45722	RPS8
23621	1780.32	-0.195607	0.0689625	-2.83642	0.00456223	0.0311439	5.38377	chr8:144291101-144291973	30.1405	0.70726	32.5181	0.790439	chr8	144291101	144291973	HSF1	ENSG00000185122	-607	promoter	2103.46	-0.0281126	0.0901797	-0.311739	0.755239	0.838147	2.45722	HSF1		CENPX	1521.08	0.489905	0.112968	4.33667	1.44657e-05	0.000294029	2.23452	CENPX
23619	1780.32	-0.195607	0.0689625	-2.83642	0.00456223	0.0311439	5.38377	chr8:144291101-144291973	30.1405	0.70726	32.5181	0.790439	chr8	144291101	144291973	BOP1	ENSG00000261236	0	promoter	1700.93	0.545705	0.10358	5.26844	1.37589e-07	5.81973e-06	2.45722	BOP1		PDCD5	2769.57	0.489601	0.116308	4.20952	2.55911e-05	0.000474845	2.19903	PDCD5
10551	2534.36	-0.195633	0.0611895	-3.19717	0.00138783	0.0131511	5.39501	chr1:167935923-167936701	40.6323	1.00234	43.8206	1.12396	chr1	167935923	167936701	MPC2	ENSG00000143158	0	promoter	890.362	0.193031	0.12189	1.58365	0.113273	0.212678	3.22532	MPC2		RANGRF	566.318	0.489309	0.134152	3.64742	0.000264885	0.00355507	1.83645	RANGRF
10552	2534.36	-0.195633	0.0611895	-3.19717	0.00138783	0.0131511	5.39501	chr1:167935923-167936701	40.6323	1.00234	43.8206	1.12396	chr1	167935923	167936701	DCAF6	ENSG00000143164	-452	promoter	8407.35	0.179118	0.0758054	2.36286	0.0181346	0.0526354	3.58092	DCAF6		ARHGDIA	1703.82	0.48918	0.0979759	4.99287	5.94901e-07	1.96502e-05	2.3561	ARHGDIA
10078	2129.54	-0.19567	0.0657342	-2.97669	0.00291379	0.0221237	5.53958	chr1:151510921-151511792	34.8009	0.840984	37.6135	0.944599	chr1	151510921	151511792	CGN	ENSG00000143375	0	promoter	2266.31	0.0153301	0.0872329	0.175737	0.8605	1	1.92972	CGN		TRIM28	13870.2	0.489081	0.0926145	5.28083	1.28603e-07	6.88611e-06	1.85565	TRIM28
1688	1944.05	-0.195797	0.0703119	-2.78469	0.00535782	0.0347861	5.40454	chr11:129279134-129280006	32.5059	0.766511	35.1492	0.862146	chr11	129279134	129280006	ARHGAP32	ENSG00000134909	0	promoter	6613.5	0.154824	0.0756768	2.04585	0.0407709	0.101855	3.31145	ARHGAP32		FBXO45	799.807	0.488964	0.11648	4.19783	2.69485e-05	0.000453274	2.44546	FBXO45
24530	1867.25	-0.195836	0.0696086	-2.81338	0.00490231	0.0326931	5.39501	chr9:113376643-113377522	30.4215	0.737237	34.3895	0.828238	chr9	113376643	113377522	HDHD3	ENSG00000119431	-468	promoter	500.03	-0.135129	0.141924	-0.952122	0.341035	0.622125	1.83645	HDHD3		RPS16	32510.2	0.488957	0.0926526	5.27731	1.31095e-07	4.10821e-06	3.58092	RPS16
7796	1997.97	-0.195891	0.0691661	-2.83219	0.00462308	0.0313775	5.39501	chr15:90102067-90102950	32.4356	0.78829	35.8718	0.886974	chr15	90102067	90102950	IDH2	ENSG00000182054	0	promoter	601.922	-0.164562	0.131634	-1.25015	0.211245	0.389608	2.41391	IDH2		NDUFAB1	3896.84	0.48895	0.111253	4.39492	1.10813e-05	0.000242155	2.19903	NDUFAB1
11994	2350.59	-0.195921	0.0616486	-3.17803	0.0014828	0.0135553	5.53958	chr1:40691408-40692302	37.9391	0.934426	41.2637	1.04391	chr1	40691408	40692302	NFYC	ENSG00000066136	0	promoter	3396.51	-0.123601	0.0844549	-1.46352	0.143326	0.299173	2.45722	NFYC		ARHGAP10	1354.14	0.488796	0.101837	4.7998	1.58822e-06	4.81509e-05	2.23452	ARHGAP10
7039	2684.33	-0.195979	0.0580736	-3.37467	0.00073905	0.00819307	5.39501	chr15:43510432-43511327	40.0703	1.0623	45.1362	1.19196	chr15	43510432	43511327	TP53BP1	ENSG00000067369	0	promoter	5021.11	-0.0927472	0.0773286	-1.19939	0.230376	0.483149	1.86232	TP53BP1		ACTG1	25908.2	0.488756	0.0929868	5.25618	1.47077e-07	6.18077e-06	2.45722	ACTG1
7040	2684.33	-0.195979	0.0580736	-3.37467	0.00073905	0.00819307	5.39501	chr15:43510432-43511327	40.0703	1.0623	45.1362	1.19196	chr15	43510432	43511327	MAP1A	ENSG00000166963	0	promoter	451.689	0.23014	0.149103	1.5435	0.122709	0.327796	1.83962	MAP1A		EPN1	1821.28	0.488409	0.092273	5.29309	1.20266e-07	6.22573e-06	1.98195	EPN1
25160	1564.04	-0.195983	0.0755002	-2.5958	0.00943719	0.0454827	6.46774	chr9:214529-215442	26.1593	0.617096	28.9976	0.694089	chr9	214529	215442	DOCK8	ENSG00000107099	0	promoter	264.259	0.0688246	0.181591	0.379008	0.704682	0.790341	2.52935	DOCK8		FAM217B	1797.48	0.488194	0.094419	5.1705	2.33463e-07	1.06053e-05	1.92972	FAM217B
16678	1867.97	-0.195985	0.0688719	-2.84565	0.0044321	0.0305137	5.40454	chr3:50292065-50292936	30.7963	0.740749	33.2963	0.830091	chr3	50292065	50292936	IFRD2	ENSG00000214706	-16	promoter	1395.93	0.367458	0.106701	3.44381	0.000573584	0.00560612	2.23452	IFRD2		MRGBP	451.015	0.48774	0.154391	3.15912	0.00158247	0.0116403	2.41391	MRGBP
2739	2229.76	-0.196064	0.0680838	-2.87975	0.00397994	0.0247374	6.46774	chr11:68121100-68122002	35.2225	0.87822	38.7252	0.989439	chr11	68121100	68122002	CHKA	ENSG00000110721	-272	promoter	6943.72	-0.0713132	0.0759194	-0.939327	0.347563	0.525407	2.45722	CHKA		ADNP2	5649.31	0.487671	0.0771471	6.32131	2.59352e-10	2.92851e-08	2.45722	ADNP2
17360	1842.06	-0.196071	0.068652	-2.85602	0.00428994	0.0298848	5.38377	chr4:143513048-143513927	31.0539	0.728337	33.8521	0.817862	chr4	143513048	143513927	SMARCA5	ENSG00000153147	0	promoter	14151.6	0.179742	0.0827546	2.17198	0.0298568	0.100754	2.45722	SMARCA5		ZBTB39	529.322	0.487388	0.136721	3.56483	0.000364094	0.00468443	1.78805	ZBTB39
22671	2981.38	-0.196205	0.0587836	-3.33775	0.00084461	0.00907874	5.40454	chr7:44748202-44749078	44.3794	1.17775	48.0082	1.32425	chr7	44748202	44749078	ZMIZ2	ENSG00000122515	0	promoter	787.478	-0.0177633	0.118356	-0.150084	0.880698	0.780989	3.22532	ZMIZ2		CBX2	879.223	0.487223	0.121804	4.00007	6.3324e-05	0.000714324	3.22532	CBX2
13050	2851.72	-0.196245	0.0603089	-3.254	0.00113793	0.0113472	5.38377	chr2:144332048-144332934	43.2787	1.13044	46.8408	1.26774	chr2	144332048	144332934	GTDC1	ENSG00000121964	0	promoter	6266.74	0.0325437	0.0752964	0.432207	0.665591	0.92129	1.86232	GTDC1		SLC25A11	773.943	0.487155	0.126655	3.84632	0.000119907	0.00151602	2.44546	SLC25A11
23825	1562.16	-0.196354	0.0730311	-2.68863	0.0071746	0.0376259	6.46774	chr8:23682479-23683329	27.7049	0.618267	29.7573	0.693719	chr8	23682479	23683329	NKX3-1	ENSG00000167034	0	promoter	45.2994	1.49561	0.424396	3.52408	0.000424954	0.159108	0.0183475	NKX3-1		MRPL12	3153.97	0.486879	0.104482	4.65991	3.16346e-06	8.05467e-05	2.45722	MRPL12
21211	1586.86	-0.196413	0.0725138	-2.70863	0.0067561	0.0410072	5.38377	chr6:42563606-42564454	27.1897	0.630211	30.0537	0.705021	chr6	42563606	42564454	UBR2	ENSG00000024048	0	promoter	6094.67	0.050835	0.0752661	0.675404	0.499419	0.701951	2.20748	UBR2		SPRY1	1441.78	0.486602	0.112028	4.3436	1.40169e-05	0.000271798	2.39524	SPRY1
19219	2043.24	-0.196526	0.0652872	-3.01017	0.002611	0.020819	5.40454	chr5:173887682-173888561	33.0445	0.807963	35.7791	0.9068	chr5	173887682	173888561	CPEB4	ENSG00000113742	-970	promoter	1525.28	0.169212	0.0967084	1.74972	0.0801674	0.202246	2.44546	CPEB4		MCRIP2	1023.5	0.486577	0.107974	4.50641	6.59325e-06	0.000115446	3.22532	MCRIP2
16589	2449.75	-0.196529	0.0594993	-3.30305	0.000956397	0.00993383	5.39501	chr3:48635122-48635997	38.7119	0.97096	42.2086	1.08764	chr3	48635122	48635997	SLC26A6	ENSG00000225697	-795	promoter	808.8	-0.135759	0.117271	-1.15765	0.247006	0.358934	3.22532	SLC26A6		PILRA	494.902	0.486523	0.150116	3.24098	0.00119119	0.0092941	2.44546	PILRA
16153	2779.02	-0.196541	0.0576766	-3.40763	0.000655288	0.00752475	5.39501	chr3:195270822-195271863	41.6393	1.09836	45.2844	1.23346	chr3	195270822	195271863	XXYLT1	ENSG00000173950	0	promoter	5921.93	-0.130991	0.075972	-1.7242	0.0846726	0.283235	1.57954	XXYLT1		RPS3	40806.2	0.485652	0.0883726	5.4955	3.89609e-08	2.0566e-06	2.45722	RPS3
18611	1906.19	-0.196552	0.0675499	-2.90972	0.00361749	0.0258272	5.53958	chr5:132369300-132370176	30.8197	0.753864	34.2042	0.846581	chr5	132369300	132370176	SLC22A5	ENSG00000197375	-100	promoter	193.791	-0.145185	0.222557	-0.65235	0.514175	1	1.21393	SLC22A5		HCFC1R1	904.367	0.485017	0.114505	4.23577	2.27772e-05	0.000300815	3.41246	HCFC1R1
10499	1675.67	-0.196581	0.0743492	-2.64402	0.00819283	0.0412603	6.46774	chr1:16352047-16352927	28.7354	0.666276	31.3878	0.743746	chr1	16352047	16352927	SZRD1	ENSG00000055070	0	promoter	2539.07	0.290779	0.0890418	3.26565	0.00109214	0.00866845	2.45722	SZRD1		RAVER1	1684.23	0.484945	0.0940356	5.15704	2.50883e-07	9.36155e-06	2.45722	RAVER1
10498	1675.67	-0.196581	0.0743492	-2.64402	0.00819283	0.0412603	6.46774	chr1:16352047-16352927	28.7354	0.666276	31.3878	0.743746	chr1	16352047	16352927	FBXO42	ENSG00000037637	0	promoter	3423	-0.106896	0.0812807	-1.31515	0.188459	0.389328	2.15598	FBXO42		ISG20L2	1889.39	0.484543	0.0947764	5.11249	3.17948e-07	1.14597e-05	2.3561	ISG20L2
14101	2229.93	-0.19663	0.0674304	-2.91605	0.00354494	0.0259069	5.40454	chr2:240560704-240561451	36.1124	0.878688	39.8555	0.989994	chr2	240560704	240561451	DUSP28	ENSG00000188542	0	promoter	56.707	0.339896	0.381066	0.891962	0.372413	1	0.043599	DUSP28		LAGE3	744.868	0.483968	0.133958	3.61284	0.000302866	0.00314881	2.44546	LAGE3
14099	2229.93	-0.19663	0.0674304	-2.91605	0.00354494	0.0259069	5.40454	chr2:240560704-240561451	36.1124	0.878688	39.8555	0.989994	chr2	240560704	240561451	ANKMY1	ENSG00000144504	0	promoter	449.95	-0.242809	0.14322	-1.69536	0.0900073	0.266371	1.83645	ANKMY1		C17orf49	842.168	0.483144	0.132039	3.65911	0.000253094	0.00275084	2.41624	C17orf49
22320	2726.07	-0.196635	0.0572378	-3.4354	0.000591671	0.00605529	6.46774	chr7:158704484-158705398	41.1944	1.08173	44.5247	1.21049	chr7	158704484	158705398	NCAPG2	ENSG00000146918	-780	promoter	7659.61	0.047104	0.0743112	0.633875	0.526163	0.51239	3.88127	NCAPG2		MCL1	3047.16	0.483011	0.0845835	5.71046	1.1267e-08	7.57483e-07	2.20748	MCL1
71	1905.47	-0.196873	0.068222	-2.88577	0.0039046	0.0272968	5.53958	chr10:102420747-102421674	31.8501	0.752459	34.3895	0.845655	chr10	102420747	102421674	PSD	ENSG00000059915	-813	promoter	74.2107	-0.180128	0.321647	-0.560017	0.575468	1	0.0183475	PSD		EPS8L1	344.608	0.482998	0.166848	2.89485	0.00379346	0.0215078	2.52935	EPS8L1
75	1905.47	-0.196873	0.068222	-2.88577	0.0039046	0.0272968	5.53958	chr10:102420747-102421674	31.8501	0.752459	34.3895	0.845655	chr10	102420747	102421674	FBXL15	ENSG00000107872	0	promoter	436.462	0.262884	0.153162	1.71638	0.0860922	0.212992	2.44546	FBXL15		R3HCC1	515.805	0.482834	0.143651	3.36116	0.000776151	0.00674076	2.41391	R3HCC1
11496	2735.61	-0.196878	0.0637082	-3.0903	0.00199951	0.017201	5.39501	chr1:244451618-244452495	40.5152	1.07728	44.1356	1.21345	chr1	244451618	244452495	ADSS2	ENSG00000035687	0	promoter	5158.2	0.100484	0.0772289	1.30111	0.193219	0.389609	2.20748	ADSS		RPS20	32845.3	0.482703	0.084103	5.73942	9.49998e-09	6.01762e-07	2.45722	RPS20
14662	2177.04	-0.196887	0.0678066	-2.90366	0.0036883	0.0267278	5.38377	chr2:63588294-63589131	36.5808	0.859016	39.7814	0.967204	chr2	63588294	63589131	WDPCP	ENSG00000143951	-28	promoter	22782.5	0.0296671	0.0797975	0.37178	0.710057	0.808451	2.45722	WDPCP		TMSB15A	478.89	0.482587	0.155775	3.09797	0.00194851	0.0135018	2.44546	TMSB15A
14664	2177.04	-0.196887	0.0678066	-2.90366	0.0036883	0.0267278	5.38377	chr2:63588294-63589131	36.5808	0.859016	39.7814	0.967204	chr2	63588294	63589131	MDH1	ENSG00000014641	-20	promoter	6218.37	0.0473019	0.0905193	0.522562	0.601279	0.864552	1.86232	MDH1		ZBTB14	358.048	0.482488	0.156448	3.08402	0.00204222	0.0136203	2.52935	ZBTB14
4030	2058.85	-0.196911	0.0653	-3.01548	0.00256572	0.0201726	5.53958	chr12:2812239-2813129	33.3489	0.814988	36.5203	0.914767	chr12	2812239	2813129	ITFG2	ENSG00000111203	0	promoter	2115.86	-0.0784602	0.0880761	-0.890823	0.373024	0.564827	2.3561	ITFG2		SOX11	982.473	0.482345	0.118069	4.08526	4.40267e-05	0.000513097	3.42236	SOX11
20788	1524.09	-0.196934	0.0750182	-2.62515	0.00866109	0.0428044	6.46774	chr6:291808-292600	27.8689	0.601873	31.2025	0.676672	chr6	291808	292600	DUSP22	ENSG00000112679	0	promoter	534.645	0.0632984	0.135566	0.46692	0.640557	0.922171	1.78805	DUSP22		MRPL28	1464.18	0.482118	0.10895	4.42512	9.63879e-06	0.000201225	2.44546	MRPL28
250	1561.44	-0.197019	0.0745103	-2.64419	0.00818868	0.0458811	5.53958	chr10:119206943-119207770	28.993	0.616393	31.0543	0.692978	chr10	119206943	119207770	GRK5	ENSG00000198873	0	promoter	525.406	-0.159026	0.134456	-1.18274	0.236913	0.418496	2.41391	GRK5		TXN2	1034.95	0.481962	0.107197	4.49605	6.92282e-06	0.000114772	3.41246	TXN2
23526	2003.18	-0.197065	0.0663208	-2.97139	0.00296451	0.0228019	5.40454	chr8:142402792-142403697	33.5363	0.791803	36.2609	0.889012	chr8	142402792	142403697	TSNARE1	ENSG00000171045	0	promoter	1295.87	-0.0528918	0.102718	-0.51492	0.606609	0.73042	2.50615	TSNARE1		BRMS1	667.52	0.48158	0.128059	3.76061	0.000169503	0.00201476	2.41624	BRMS1
19605	2538.86	-0.197119	0.0587164	-3.35714	0.000787526	0.00858473	5.40454	chr5:56909423-56910271	40.0234	1.00562	43.8392	1.12729	chr5	56909423	56910271	SETD9	ENSG00000155542	-641	promoter	260.284	0.0159505	0.177305	0.0899605	0.928319	0.966398	2.41391	SETD9		SMARCD2	1264.17	0.481512	0.105114	4.58086	4.63066e-06	0.00010828	2.44546	SMARCD2
11511	1789.12	-0.197123	0.0743781	-2.65028	0.00804256	0.0460793	5.40454	chr1:24502438-24503296	30.1405	0.704918	33.2036	0.793404	chr1	24502438	24503296	RCAN3	ENSG00000117602	0	promoter	1101.59	-0.0823771	0.106796	-0.771347	0.440501	0.642303	2.25644	RCAN3		RRAGC	859.893	0.480257	0.113561	4.22907	2.34657e-05	0.000402664	2.44546	RRAGC
10085	1692.92	-0.1972	0.0720839	-2.7357	0.00622484	0.0387469	5.39501	chr1:151611695-151612524	28.548	0.669087	31.851	0.751158	chr1	151611695	151612524	SNX27	ENSG00000143376	0	promoter	4255.62	0.155637	0.0808236	1.92564	0.0541489	0.186372	1.86232	SNX27		RPP21	1473.99	0.480092	0.128406	3.73887	0.000184852	0.00216769	2.39524	RPP21
11168	2109	-0.197305	0.0664787	-2.96794	0.00299799	0.0201836	6.46774	chr1:2194604-2195447	33.7939	0.833021	38.1508	0.935705	chr1	2194604	2195447	FAAP20	ENSG00000162585	-496	promoter	2573.86	0.612186	0.0947228	6.46292	1.02701e-10	1.44757e-08	2.15598	FAAP20		SNHG16	5897.16	0.479931	0.0766644	6.26015	3.84595e-10	5.05743e-08	1.86232	SNHG16
21744	2868.01	-0.197332	0.0561306	-3.51558	0.000438791	0.00556035	5.38377	chr7:106284805-106285645	43.1382	1.13864	47.5264	1.27441	chr7	106284805	106285645	NAMPT	ENSG00000105835	-173	promoter	4440.06	0.0695903	0.0795639	0.874646	0.381767	0.595946	2.20748	NAMPT		CDT1	1422.01	0.479832	0.103557	4.63352	3.59498e-06	8.91858e-05	2.44546	CDT1
21574	1773.94	-0.197332	0.068784	-2.86887	0.00411945	0.0253459	6.46774	chr6:99349275-99350117	30.5386	0.703513	32.6478	0.787845	chr6	99349275	99350117	FAXC	ENSG00000146267	0	promoter	993.252	0.00765967	0.107586	0.0711956	0.943242	0.975345	2.41624	FAXC		UBXN6	410.565	0.479547	0.161424	2.97074	0.00297088	0.0227524	1.83645	UBXN6
8296	2055.65	-0.197356	0.0652022	-3.02682	0.0024714	0.0200489	5.38377	chr16:2968714-2969588	33.8407	0.812412	36.2794	0.912915	chr16	2968714	2969588	PKMYT1	ENSG00000127564	0	promoter	1081.1	0.0407615	0.121366	0.335856	0.73698	0.81635	2.50615	PKMYT1		LSM7	6094.52	0.478866	0.103587	4.62285	3.78495e-06	9.25595e-05	2.45722	LSM7
8299	2055.65	-0.197356	0.0652022	-3.02682	0.0024714	0.0200489	5.38377	chr16:2968714-2969588	33.8407	0.812412	36.2794	0.912915	chr16	2968714	2969588	PAQR4	ENSG00000162073	0	promoter	651.376	0.0331449	0.12732	0.260327	0.794612	0.867703	2.44546	PAQR4		GSK3A	805.002	0.478618	0.115862	4.13093	3.61304e-05	0.000458252	3.22532	GSK3A
19913	1715.51	-0.197537	0.0694968	-2.8424	0.00447755	0.0307295	5.39501	chr5:95646402-95647276	28.6183	0.679391	30.9061	0.76209	chr5	95646402	95647276	RFESD	ENSG00000175449	-769	promoter	67.6247	0.122579	0.336831	0.36392	0.715918	1	0.0816233	RFESD		GEMIN4	897.978	0.478497	0.120917	3.95723	7.58254e-05	0.0010596	2.41624	GEMIN4
8529	2758.62	-0.197671	0.0607595	-3.25334	0.00114059	0.0113483	5.39501	chr16:4615994-4616895	41.007	1.08735	45.0065	1.22457	chr16	4615994	4616895	MGRN1	ENSG00000102858	0	promoter	1677.87	-0.265418	0.09741	-2.72475	0.006435	0.0383557	1.98195	MGRN1		BAG5	1657.88	0.478052	0.0981618	4.87004	1.11577e-06	3.3654e-05	2.3561	BAG5
8528	2758.62	-0.197671	0.0607595	-3.25334	0.00114059	0.0113483	5.39501	chr16:4615994-4616895	41.007	1.08735	45.0065	1.22457	chr16	4615994	4616895	UBALD1	ENSG00000153443	-967	promoter	999.522	0.394992	0.108156	3.65205	0.000260155	0.00214723	3.42236	UBALD1		UROD	1330.8	0.477797	0.114876	4.15925	3.1929e-05	0.000518166	2.44546	UROD
3274	2211.67	-0.197738	0.062289	-3.17452	0.00150086	0.0139063	5.40454	chr12:104137813-104138683	35.082	0.87541	39.1143	0.982212	chr12	104137813	104138683	NFYB	ENSG00000120837	0	promoter	1517.53	0.142346	0.0984511	1.44585	0.148218	0.326314	2.23452	NFYB		SCAF1	1199.22	0.47749	0.108808	4.38836	1.14209e-05	0.000242859	2.25644	SCAF1
1333	1724.65	-0.197782	0.0707743	-2.79455	0.00519718	0.0340165	5.40454	chr11:111878716-111879613	28.8993	0.68103	31.4434	0.765796	chr11	111878716	111879613	FDXACB1	ENSG00000255561	0	promoter	52.0192	-0.296254	0.385501	-0.768491	0.442196	1	0.043599	FDXACB1		MTLN	775.078	0.477435	0.13395	3.56429	0.000364846	0.00368069	2.41624	MTLN
1334	1724.65	-0.197782	0.0707743	-2.79455	0.00519718	0.0340165	5.40454	chr11:111878716-111879613	28.8993	0.68103	31.4434	0.765796	chr11	111878716	111879613	C11orf1	ENSG00000137720	0	promoter	307.783	0.236661	0.172194	1.37438	0.169322	0.342917	2.36928	C11orf1		PYURF	1127.32	0.477335	0.113271	4.21408	2.50794e-05	0.000426724	2.44546	PYURF
23071	1817.16	-0.197791	0.069391	-2.85038	0.00436667	0.0302242	5.39501	chr7:87933832-87934687	30.6089	0.721311	33.1666	0.808041	chr7	87933832	87934687	ADAM22	ENSG00000008277	-69	promoter	6462	0.0400312	0.0779156	0.513777	0.607408	0.617786	3.31145	ADAM22		TNNT2	286.249	0.477111	0.172941	2.7588	0.00580136	0.0349993	2.01561	TNNT2
17262	1565.81	-0.197825	0.0731038	-2.70609	0.00680816	0.040448	5.53958	chr4:121823513-121824338	27.1194	0.619438	29.887	0.695201	chr4	121823513	121824338	CCNA2	ENSG00000145386	0	promoter	2678.35	0.100035	0.0911457	1.09753	0.272409	0.490045	2.15598	CCNA2		WIZ	647.533	0.477015	0.132426	3.60212	0.000315635	0.0040785	1.83962	WIZ
25264	1861.89	-0.197831	0.0729452	-2.71205	0.00668693	0.0399317	5.53958	chr9:35489496-35490368	31.0304	0.7363	34.7601	0.825829	chr9	35489496	35490368	RUSC2	ENSG00000198853	0	promoter	879.034	-0.340152	0.112974	-3.01089	0.00260483	0.0136203	3.22532	RUSC2		TRIM8	567.971	0.476766	0.133451	3.57258	0.00035348	0.00457094	1.78805	TRIM8
4364	1816.3	-0.197831	0.0692803	-2.85551	0.00429671	0.0293378	5.53958	chr12:52069320-52070216	30.1639	0.721546	33.0369	0.80693	chr12	52069320	52070216	ATG101	ENSG00000123395	0	promoter	753.49	0.23134	0.126841	1.82386	0.0681739	0.149247	3.22532	ATG101		FOXO4	524.625	0.476582	0.133897	3.55932	0.000371814	0.00466441	1.83645	FOXO4
14680	1589.15	-0.197927	0.0721775	-2.74223	0.0061024	0.0381237	5.40454	chr2:65227346-65228212	27.0726	0.628806	30.0908	0.705762	chr2	65227346	65228212	ACTR2	ENSG00000138071	0	promoter	5554.52	-0.0626357	0.0763184	-0.820715	0.411809	0.692143	1.86232	ACTR2		OOEP	437.297	0.476219	0.164377	2.89711	0.00376615	0.0271858	1.83645	OOEP
13943	3044.9	-0.197934	0.0614019	-3.22358	0.001266	0.0122817	5.39501	chr2:231707860-231708784	44.0515	1.19883	48.9902	1.3526	chr2	231707860	231708784	PTMA	ENSG00000187514	-997	promoter	82899.2	0.258637	0.0850197	3.04209	0.00234943	0.016729	2.20748	PTMA		PHLDA1	1023.41	0.476101	0.108177	4.40112	1.07692e-05	0.00022396	2.41624	PHLDA1
21446	2409.31	-0.197964	0.0684401	-2.89251	0.00382175	0.027409	5.38377	chr6:73520870-73521741	37.9859	0.947073	42.0048	1.06948	chr6	73520870	73521741	EEF1A1	ENSG00000156508	-811	promoter	95493.9	0.354351	0.0818099	4.3314	1.48166e-05	0.000346159	1.85565	EEF1A1		CTDSP2	995.255	0.475695	0.109246	4.35433	1.33472e-05	0.000199424	3.42236	CTDSP2
20778	1756.13	-0.198141	0.0723143	-2.74	0.00614397	0.0337392	6.46774	chr6:2841202-2842128	29.2272	0.694145	31.6102	0.780804	chr6	2841202	2842128	SERPINB1	ENSG00000021355	0	promoter	361.298	-0.0281146	0.156421	-0.179737	0.857359	0.890473	2.52935	SERPINB1		TIMM10B	865.758	0.475678	0.1159	4.1042	4.05723e-05	0.000481262	3.42236	TIMM10B
4212	1449.21	-0.198184	0.0754573	-2.62644	0.00862824	0.0483496	5.40454	chr12:48118930-48119839	24.5433	0.574941	27.5153	0.644247	chr12	48118930	48119839	PFKM	ENSG00000152556	0	promoter	1033.57	0.0309404	0.112556	0.27489	0.783401	0.707062	3.42236	PFKM		LRRC58	2245.25	0.475491	0.0913877	5.20301	1.96091e-07	9.15051e-06	1.98195	LRRC58
6560	1601.11	-0.198187	0.0718471	-2.75846	0.00580752	0.0368288	5.39501	chr14:81436063-81436889	27.377	0.63466	29.6646	0.711321	chr14	81436063	81436889	STON2	ENSG00000140022	0	promoter	4237.4	-0.0826143	0.0798791	-1.03424	0.301023	0.570843	1.86232	STON2		TIMM8B	3071.37	0.475209	0.113065	4.20298	2.63425e-05	0.000402664	2.74032	TIMM8B
21015	2277.73	-0.198229	0.0622621	-3.18378	0.00145366	0.0136286	5.38377	chr6:33317415-33318337	36.5574	0.90445	40.0778	1.0126	chr6	33317415	33318337	ZBTB22	ENSG00000236104	0	promoter	101.552	0.274648	0.277087	0.9912	0.321588	1	0.464439	ZBTB22		ZNF428	775.327	0.474762	0.126122	3.76432	0.000167003	0.00151462	3.42236	ZNF428
10686	1588.59	-0.198413	0.0726004	-2.73295	0.00627707	0.0389344	5.39501	chr1:179081614-179082463	26.8384	0.630679	30.0537	0.706133	chr1	179081614	179082463	TOR3A	ENSG00000186283	0	promoter	759.74	0.145081	0.117138	1.23855	0.21551	0.328122	3.22532	TOR3A		ATF3	454.692	0.474431	0.141263	3.35849	0.000783685	0.00859028	1.78805	ATF3
25241	1637.6	-0.198436	0.0739891	-2.68197	0.00731908	0.0432793	5.38377	chr9:34646302-34647170	27.4707	0.64637	31.1469	0.727812	chr9	34646302	34647170	GALT	ENSG00000213930	0	promoter	292.293	-0.160851	0.169557	-0.948657	0.342795	0.53352	2.36928	GALT		GNA11	994.518	0.473457	0.111395	4.25027	2.13517e-05	0.000286021	3.42236	GNA11
111	2939.96	-0.198492	0.0552716	-3.59121	0.000329144	0.004525	5.38377	chr10:103917893-103918790	42.2014	1.16347	46.7111	1.30591	chr10	103917893	103918790	STN1	ENSG00000107960	-224	promoter	247.534	-0.0568896	0.181226	-0.313915	0.753586	0.855862	2.36928	STN1		PCYT2	627.819	0.472897	0.129614	3.6485	0.000263774	0.00362141	1.78805	PCYT2
16615	1556.38	-0.198532	0.0726102	-2.73421	0.006253	0.0388131	5.40454	chr3:49104325-49105245	26.4403	0.616159	30.1093	0.691495	chr3	49104325	49105245	QARS1	ENSG00000172053	-457	promoter	2490.4	0.149406	0.0956504	1.562	0.118287	0.26296	2.45722	QARS		ADAMTS5	680.454	0.472563	0.124475	3.79644	0.000146792	0.00178501	2.44546	ADAMTS5
20535	1692.79	-0.198553	0.0703405	-2.82275	0.00476144	0.0320956	5.38377	chr6:16128605-16129430	28.267	0.669321	32.0919	0.751899	chr6	16128605	16129430	MYLIP	ENSG00000007944	0	promoter	1248.26	0.468446	0.100804	4.64711	3.36618e-06	8.47906e-05	2.44546	MYLIP		GABARAPL1	526.265	0.472029	0.136023	3.47022	0.000520033	0.0060845	1.83645	GABARAPL1
16592	2096.05	-0.198557	0.0659968	-3.00859	0.00262462	0.0208921	5.40454	chr3:48685420-48686351	34.3326	0.829508	37.0391	0.930517	chr3	48685420	48686351	NCKIPSD	ENSG00000213672	0	promoter	633.417	0.157715	0.126143	1.25029	0.211192	0.387077	2.44546	NCKIPSD		ISCA2	723.595	0.471978	0.137309	3.43735	0.000587444	0.00429215	3.22532	ISCA2
4695	1497.99	-0.198614	0.0748604	-2.65312	0.00797506	0.0458247	5.40454	chr12:64451695-64452597	25.5504	0.592506	27.997	0.665184	chr12	64451695	64452597	TBK1	ENSG00000183735	0	promoter	4021.24	-0.0626541	0.0799037	-0.784121	0.432969	0.783021	1.57954	TBK1		CKS1B	3473.22	0.471837	0.107085	4.40618	1.05209e-05	0.000235584	2.19903	CKS1B
4085	2025.52	-0.198661	0.0667551	-2.97597	0.00292061	0.0225423	5.40454	chr12:32678914-32679719	33.0913	0.8	37.0762	0.899203	chr12	32678914	32679719	DNM1L	ENSG00000087470	0	promoter	5852.6	-0.011147	0.0755283	-0.147587	0.882669	0.770739	3.31145	DNM1L		FOXD3	432.895	0.471499	0.151837	3.1053	0.00190084	0.0163548	1.83962	FOXD3
304	1699.75	-0.198693	0.069938	-2.84098	0.00449747	0.0308597	5.38377	chr10:123153909-123154691	28.7822	0.672365	32.2772	0.755234	chr10	123153909	123154691	BUB3	ENSG00000154473	-168	promoter	4010.94	0.0557255	0.0796598	0.699543	0.484213	0.689513	2.20748	BUB3		CRACR2B	307.07	0.471315	0.17295	2.72516	0.00642706	0.0329923	2.41391	CRACR2B
11170	2714.26	-0.198702	0.0599825	-3.31268	0.000924082	0.00971474	5.38377	chr1:2204661-2205569	42.2248	1.07049	45.5253	1.20586	chr1	2204661	2205569	FAAP20	ENSG00000162585	-779	promoter	2573.86	0.612186	0.0947228	6.46292	1.02701e-10	1.44757e-08	2.15598	FAAP20		CHRAC1	941.828	0.471036	0.109351	4.30757	1.65061e-05	0.000235934	3.41246	CHRAC1
2790	2546.43	-0.198716	0.0593825	-3.34637	0.000818759	0.00867733	5.53958	chr11:70270136-70271016	39.2037	1.00609	43.5427	1.13137	chr11	70270136	70271016	PPFIA1	ENSG00000131626	-906	promoter	9694.6	-0.0166148	0.0748484	-0.221979	0.82433	0.885373	2.45722	PPFIA1		MRPL36	1255.99	0.470914	0.12545	3.75381	0.000174166	0.00206971	2.39524	MRPL36
17295	1586.7	-0.198742	0.0740605	-2.68351	0.00728534	0.0380683	6.46774	chr4:128810767-128811632	27.7986	0.628571	29.9426	0.705762	chr4	128810767	128811632	JADE1	ENSG00000077684	-212	promoter	16692	0.13061	0.0767689	1.70134	0.0888791	0.23371	2.20748	JADE1		ACD	370.653	0.4705	0.158445	2.96949	0.00298297	0.0188871	2.36928	ACD
17011	1505.91	-0.198799	0.0757951	-2.62284	0.00871996	0.0488724	5.38377	chr3:9397248-9397710	29.9063	0.595082	32.7034	0.66852	chr3	9397248	9397710	SETD5	ENSG00000168137	-194	promoter	17530	-0.13243	0.0707889	-1.87078	0.0613755	0.121818	3.88127	SETD5		NR3C2	1175.13	0.470437	0.105861	4.44392	8.83359e-06	0.000201501	2.23452	NR3C2
14456	2133.19	-0.198916	0.0641548	-3.10056	0.00193157	0.0167635	5.39501	chr2:42168885-42169756	34.6604	0.843091	37.2429	0.948119	chr2	42168885	42169756	EML4	ENSG00000143924	0	promoter	15105.1	0.0684149	0.0702548	0.973811	0.330151	0.383901	3.88127	EML4		STX10	433.942	0.470336	0.152334	3.08752	0.00201832	0.0138313	2.44546	STX10
4428	2205.3	-0.198933	0.062123	-3.20225	0.00136359	0.0129718	5.39501	chr12:53492679-53493589	34.7541	0.873302	38.2064	0.980174	chr12	53492679	53493589	MAP3K12	ENSG00000139625	0	promoter	497.31	-0.184965	0.150484	-1.22913	0.219022	0.472194	1.83962	MAP3K12		FAM241B	366.43	0.469724	0.159706	2.94118	0.00326966	0.0198711	2.41391	FAM241B
10320	1549.48	-0.198938	0.072772	-2.73372	0.00626233	0.0388306	5.40454	chr1:156705840-156706712	27.8689	0.614051	30.6837	0.688716	chr1	156705840	156706712	CRABP2	ENSG00000143320	-257	promoter	710.231	0.570591	0.12948	4.40678	1.04918e-05	0.000218881	2.41624	CRABP2		HIGD2A	1657	0.469205	0.122834	3.81981	0.000133553	0.00209723	1.80938	HIGD2A
3115	1871.93	-0.19902	0.0715891	-2.78003	0.00543543	0.0352495	5.38377	chr11:910543-911418	31.2178	0.737471	34.3339	0.830832	chr11	910543	911418	CHID1	ENSG00000177830	0	promoter	1829.39	-0.554052	0.0975411	-5.68019	1.34542e-08	8.05109e-07	2.45722	CHID1		CHST2	265.295	0.469168	0.182502	2.57075	0.0101479	0.0458795	2.41391	CHST2
11870	2119.93	-0.199128	0.0653049	-3.04921	0.00229446	0.0190416	5.38377	chr1:35930556-35931491	34.4262	0.836534	37.4282	0.941449	chr1	35930556	35931491	AGO3	ENSG00000126070	0	promoter	9843.99	-0.0268686	0.0743755	-0.361256	0.717908	0.620911	3.88127	AGO3		PRDX5	3366.89	0.469053	0.102279	4.58601	4.51804e-06	9.70513e-05	2.74032	PRDX5
14837	2281.49	-0.199234	0.0676763	-2.94392	0.0032408	0.0242794	5.40454	chr2:74507172-74508124	35.9719	0.898127	39.6887	1.0126	chr2	74507172	74508124	PCGF1	ENSG00000115289	-21	promoter	95.4486	0.277809	0.281776	0.985921	0.324172	1	0.464439	PCGF1		MYLIP	1248.26	0.468446	0.100804	4.64711	3.36618e-06	8.47906e-05	2.44546	MYLIP
24953	1438.95	-0.199303	0.0757401	-2.63141	0.00850308	0.0422981	6.46774	chr9:134325869-134326730	25.6909	0.568852	27.96	0.639244	chr9	134325869	134326730	RXRA	ENSG00000186350	0	promoter	619.41	0.417484	0.127403	3.27687	0.00104965	0.0104995	1.83962	RXRA		MAP1LC3B	1224.82	0.468116	0.107071	4.37199	1.23117e-05	0.000260068	2.23452	MAP1LC3B
8590	1930.05	-0.199428	0.0707062	-2.82052	0.00479465	0.0315981	5.53958	chr16:50024759-50025634	30.1639	0.759719	34.9453	0.857328	chr16	50024759	50025634	CNEP1R1	ENSG00000205423	-526	promoter	546.029	-0.38851	0.13183	-2.94705	0.00320817	0.0241305	1.83645	CNEP1R1		SIAH1	2610.22	0.466934	0.0858452	5.43926	5.35033e-08	2.96311e-06	2.19903	SIAH1
2515	1879.37	-0.199429	0.0688783	-2.89537	0.00378706	0.0272607	5.38377	chr11:64916915-64917799	30.6089	0.742389	34.0004	0.835649	chr11	64916915	64917799	PPP2R5B	ENSG00000068971	0	promoter	111.904	-0.167013	0.263818	-0.633063	0.526693	1	0.441131	PPP2R5B		TSEN34	478.692	0.466759	0.140298	3.3269	0.000878165	0.00915915	1.83962	TSEN34
2514	1879.37	-0.199429	0.0688783	-2.89537	0.00378706	0.0272607	5.38377	chr11:64916915-64917799	30.6089	0.742389	34.0004	0.835649	chr11	64916915	64917799	ATG2A	ENSG00000110046	0	promoter	492.484	0.18802	0.13923	1.35043	0.176879	0.349015	2.41391	ATG2A		HIST3H2A	406.911	0.466512	0.163282	2.8571	0.00427534	0.0244011	2.41391	HIST3H2A
19235	1712.23	-0.199467	0.0703607	-2.83492	0.00458377	0.0306791	5.53958	chr5:175796584-175797462	28.9696	0.676581	32.444	0.760608	chr5	175796584	175797462	CPLX2	ENSG00000145920	0	promoter	473.022	-0.29558	0.148314	-1.99293	0.046269	0.171837	1.78805	CPLX2		NSMF	691.659	0.466495	0.122717	3.80139	0.000143888	0.0014178	3.22532	NSMF
20059	2057	-0.199498	0.0657989	-3.03193	0.00242996	0.0198188	5.38377	chr6:11093438-11094264	33.911	0.814052	37.7988	0.914953	chr6	11093438	11094264	SMIM13	ENSG00000224531	0	promoter	1192.39	-0.0512027	0.102468	-0.499697	0.617289	0.749098	2.44546	SMIM13		CCDC106	293.964	0.466168	0.173149	2.69229	0.00709625	0.0342119	2.54553	CCDC106
21021	2511.43	-0.199523	0.0608882	-3.27688	0.00104962	0.0106867	5.38377	chr6:33417774-33418705	37.7283	0.991101	43.098	1.11543	chr6	33417774	33418705	CUTA	ENSG00000112514	-231	promoter	4699.6	-0.155425	0.227091	-0.68442	0.49371	0.847067	1.57954	CUTA		PLAGL2	838.767	0.466077	0.118005	3.94963	7.82721e-05	0.00107391	2.44546	PLAGL2
21022	2511.43	-0.199523	0.0608882	-3.27688	0.00104962	0.0106867	5.38377	chr6:33417774-33418705	37.7283	0.991101	43.098	1.11543	chr6	33417774	33418705	SYNGAP1	ENSG00000197283	-956	promoter	2144.64	-0.184587	0.0959929	-1.92292	0.05449	0.154223	2.45722	SYNGAP1		TRAPPC2L	1284	0.466072	0.111254	4.18927	2.79857e-05	0.00050204	2.23452	TRAPPC2L
2660	1968.94	-0.199583	0.0657816	-3.03402	0.0024132	0.0193179	5.53958	chr11:66616150-66616916	33.911	0.77822	36.7056	0.875116	chr11	66616150	66616916	RBM14	ENSG00000239306	-227	promoter	1752.23	0.192015	0.0970744	1.97802	0.047927	0.174589	1.80938	RBM14		TRMT61A	490.733	0.466062	0.146227	3.18724	0.00143639	0.0135766	1.78805	TRMT61A
5695	2408.96	-0.199702	0.0620348	-3.21919	0.00128551	0.0123905	5.40454	chr14:102592034-102592938	37.7049	0.951054	41.801	1.06985	chr14	102592034	102592938	RCOR1	ENSG00000089902	0	promoter	8267.55	0.02932	0.072834	0.40256	0.687272	0.635465	3.58092	RCOR1		VGLL3	1131.57	0.465912	0.121547	3.83318	0.000126498	0.00157795	2.44546	VGLL3
10606	2184.98	-0.199746	0.0667974	-2.99033	0.0027868	0.0191813	6.46774	chr1:171781013-171781927	34.2623	0.863232	37.7247	0.969983	chr1	171781013	171781927	EEF1AKNMT	ENSG00000010165	0	promoter	1205.25	0.115553	0.110348	1.04717	0.295022	0.503802	2.23452	EEF1AKNMT		EGLN3	805.938	0.464692	0.117259	3.96296	7.40257e-05	0.0010375	2.41624	EGLN3
3503	1914.74	-0.19977	0.0674569	-2.96144	0.00306204	0.023327	5.39501	chr12:113358141-113359018	31.007	0.755738	34.5192	0.850843	chr12	113358141	113359018	PLBD2	ENSG00000151176	0	promoter	1447.34	-0.242069	0.100763	-2.40237	0.0162892	0.0652638	2.39524	PLBD2		TAX1BP3	658.897	0.464379	0.125399	3.7032	0.000212897	0.00240819	2.41624	TAX1BP3
1037	2672.23	-0.19979	0.0621701	-3.2136	0.00131083	0.0126147	5.38377	chr10:84328126-84328996	41.2412	1.05222	44.5062	1.18751	chr10	84328126	84328996	CCSER2	ENSG00000107771	0	promoter	8953.38	0.101557	0.0741764	1.36913	0.170959	0.248095	3.88127	CCSER2		RPL11	36220.3	0.464281	0.09342	4.96982	6.70155e-07	2.07196e-05	2.45722	RPL11
12707	2307.44	-0.19982	0.061744	-3.23627	0.00121105	0.0118439	5.40454	chr1:9823642-9824538	36.6979	0.91171	40.4299	1.0252	chr1	9823642	9824538	CLSTN1	ENSG00000171603	0	promoter	4778.78	-0.200281	0.0777094	-2.5773	0.00995748	0.0361382	3.31145	CLSTN1		BAG3	309.142	0.464265	0.170494	2.72307	0.00646788	0.0380065	2.01561	BAG3
8460	2373.35	-0.1999	0.0649283	-3.07877	0.00207855	0.0177047	5.39501	chr16:3400634-3401564	36.0187	0.93466	40.1334	1.05485	chr16	3400634	3401564	ZNF174	ENSG00000103343	-410	promoter	286.563	0.155278	0.17722	0.876188	0.380928	0.629059	2.01561	ZNF174		EIF1AD	474.48	0.46408	0.13909	3.33654	0.000848292	0.0089281	1.83962	EIF1AD
8459	2373.35	-0.1999	0.0649283	-3.07877	0.00207855	0.0177047	5.39501	chr16:3400634-3401564	36.0187	0.93466	40.1334	1.05485	chr16	3400634	3401564	ZSCAN32	ENSG00000140987	0	promoter	448.322	-0.254946	0.147324	-1.73051	0.0835389	0.25345	1.83962	ZSCAN32		ZMYND19	787.064	0.463642	0.123261	3.76145	0.000168929	0.00152467	3.42236	ZMYND19
21495	1467.61	-0.199932	0.0752774	-2.65594	0.00790874	0.0456274	5.39501	chr6:83067438-83068371	24.6136	0.581967	27.5338	0.6524	chr6	83067438	83068371	DOP1A	ENSG00000083097	0	promoter	4156.77	-0.132373	0.0794973	-1.66513	0.0958865	0.306825	1.57954	DOP1A		RPL41	73165.1	0.46324	0.0915825	5.05817	4.23296e-07	1.04194e-05	3.58092	RPL41
23496	2010.97	-0.199996	0.0727871	-2.74768	0.00600181	0.0376458	5.40454	chr8:140511414-140512178	33.7939	0.790164	37.9841	0.893645	chr8	140511414	140512178	CHRAC1	ENSG00000104472	0	promoter	941.828	0.471036	0.109351	4.30757	1.65061e-05	0.000235934	3.41246	CHRAC1		ZNF844	505.367	0.462745	0.135748	3.40884	0.00065239	0.00726757	1.83962	ZNF844
12630	1903.98	-0.20007	0.0675233	-2.96298	0.0030468	0.0232086	5.40454	chr1:91404107-91405021	30.281	0.751522	34.1301	0.846211	chr1	91404107	91405021	HFM1	ENSG00000162669	0	promoter	1857.25	-0.13831	0.0927146	-1.49178	0.135756	0.296986	2.3561	HFM1		RBM42	1266.15	0.462604	0.112012	4.12995	3.62843e-05	0.00060649	2.25644	RBM42
10856	1811.92	-0.200088	0.0692718	-2.88845	0.00387146	0.0242598	6.46774	chr1:201376278-201377217	29.8595	0.716628	32.3884	0.806003	chr1	201376278	201377217	TNNT2	ENSG00000118194	-910	promoter	286.249	0.477111	0.172941	2.7588	0.00580136	0.0349993	2.01561	TNNT2		SH3BGRL3	1307.14	0.462289	0.121091	3.81772	0.000134693	0.00166426	2.44546	SH3BGRL3
3637	2222.19	-0.20009	0.0623487	-3.2092	0.00133103	0.0111207	6.46774	chr12:121626117-121626936	35.644	0.880328	39.207	0.987771	chr12	121626117	121626936	ORAI1	ENSG00000276045	0	promoter	798.583	-0.244103	0.121407	-2.01062	0.0443657	0.105662	3.42236	ORAI1		SEC61B	4710.37	0.462022	0.106836	4.32459	1.52819e-05	0.00030894	2.20748	SEC61B
20357	1884.05	-0.200238	0.0689003	-2.9062	0.00365842	0.023264	6.46774	chr6:144284645-144285551	30.1405	0.743326	33.2407	0.837688	chr6	144284645	144285551	UTRN	ENSG00000152818	-150	promoter	22387.6	0.100145	0.0694807	1.44134	0.149489	0.239531	3.58092	UTRN		PRPF19	2169.33	0.461875	0.0893468	5.16947	2.34765e-07	1.06352e-05	1.92972	PRPF19
9205	1326.9	-0.200272	0.0785969	-2.54809	0.0108314	0.0499538	6.46774	chr16:84841576-84842465	22.9274	0.525527	25.6068	0.589772	chr16	84841576	84842465	CRISPLD2	ENSG00000103196	0	promoter	219.882	-0.00951473	0.192999	-0.0492994	0.960681	1	1.21393	CRISPLD2		SATB1	1258.6	0.461817	0.104961	4.39988	1.08311e-05	0.000226507	2.39524	SATB1
15612	1831.29	-0.200397	0.0681567	-2.94024	0.00327959	0.0215423	6.46774	chr3:141486765-141487457	32.1311	0.726229	36.2794	0.814712	chr3	141486765	141487457	RASA2	ENSG00000155903	0	promoter	6173.24	0.0452765	0.0776614	0.582998	0.559895	0.916337	1.57954	RASA2		CLP1	563.147	0.461642	0.14436	3.19785	0.00138458	0.0105425	2.41391	CLP1
19576	1556.69	-0.200401	0.0736072	-2.72258	0.00647747	0.0397879	5.39501	chr5:54310193-54311038	27.3302	0.615457	29.6461	0.692422	chr5	54310193	54311038	ARL15	ENSG00000185305	0	promoter	12898.1	-0.038592	0.0740669	-0.521043	0.602337	0.735735	2.45722	ARL15		ZNF689	527.878	0.459803	0.133038	3.45618	0.000547891	0.00504622	2.44546	ZNF689
23841	2265.28	-0.200409	0.0642215	-3.12059	0.00180489	0.0139545	6.46774	chr8:26291091-26291931	35.6674	0.894614	39.7072	1.00611	chr8	26291091	26291931	PPP2R2A	ENSG00000221914	-354	promoter	11184.2	0.156494	0.0715067	2.18852	0.0286317	0.0692707	3.88127	PPP2R2A		GCNT4	1671.99	0.459655	0.11006	4.17639	2.96178e-05	0.000589073	1.92972	GCNT4
18373	1719.27	-0.200435	0.0695908	-2.8802	0.00397427	0.0282501	5.38377	chr4:98260824-98261650	29.6956	0.679625	33.4445	0.764313	chr4	98260824	98261650	RAP1GDS1	ENSG00000138698	0	promoter	7638.13	-0.0233456	0.0746271	-0.31283	0.75441	0.64044	3.88127	RAP1GDS1		PAXX	898.175	0.459594	0.124218	3.69989	0.000215691	0.00240819	2.44546	PAXX
3568	2098.3	-0.200538	0.0649173	-3.08913	0.00200743	0.0172555	5.39501	chr12:119876881-119877771	33.6066	0.830211	36.7982	0.93237	chr12	119876881	119877771	CIT	ENSG00000122966	0	promoter	5516.17	0.0416195	0.0772294	0.538908	0.589951	0.606393	3.31145	CIT		KCTD14	308.79	0.459493	0.166396	2.76144	0.00575478	0.0292997	2.54553	KCTD14
15968	1956.71	-0.200646	0.068769	-2.91768	0.0035265	0.0258803	5.38377	chr3:180912097-180912914	32.623	0.774707	35.5197	0.871039	chr3	180912097	180912914	FXR1	ENSG00000114416	0	promoter	13465.9	0.180501	0.0714329	2.52687	0.0115085	0.0608704	1.85565	FXR1		TRIB3	311.078	0.459482	0.169361	2.71304	0.00666694	0.0344404	2.36928	TRIB3
20208	1937.97	-0.200754	0.0674263	-2.97739	0.00290717	0.0197493	6.46774	chr6:128520221-128521108	31.4754	0.765105	35.3159	0.861034	chr6	128520221	128521108	PTPRK	ENSG00000152894	0	promoter	19687.1	-0.0449254	0.0700554	-0.641284	0.521338	0.535599	3.58092	PTPRK		ZFAS1	24619.7	0.459364	0.070435	6.52182	6.94606e-11	9.11086e-09	2.45722	ZFAS1
11787	2520.19	-0.200903	0.0586627	-3.42471	0.000615463	0.00716318	5.40454	chr1:32351058-32351992	38.3138	0.996721	42.5422	1.12062	chr1	32351058	32351992	TSSK3	ENSG00000162526	-737	promoter	39.6358	-0.178599	0.424855	-0.420377	0.67421	1	0.0554806	TSSK3		AC005261.1	2177.28	0.458998	0.0882793	5.19938	1.99953e-07	9.27694e-06	1.98195	AC005261.1
21911	1641.83	-0.201013	0.0718018	-2.79956	0.00511725	0.0336944	5.39501	chr7:127588030-127588760	28.6417	0.648946	31.499	0.730406	chr7	127588030	127588760	ARF5	ENSG00000004059	-285	promoter	339.423	0.177999	0.162565	1.09494	0.273545	0.462576	2.36928	ARF5		EIF3B	7483.69	0.458917	0.0788889	5.81726	5.98193e-09	5.2213e-07	1.85565	EIF3B
13551	2232.37	-0.201048	0.0649723	-3.09436	0.00197236	0.014911	6.46774	chr2:200963152-200964015	35.644	0.882904	39.3737	0.9937	chr2	200963152	200964015	ORC2	ENSG00000115942	0	promoter	7490.63	-0.0963703	0.0739361	-1.30343	0.192429	0.364147	2.45722	ORC2		TOMM40	6104.52	0.458876	0.0890027	5.15576	2.5261e-07	9.39281e-06	2.45722	TOMM40
7594	1360.11	-0.201161	0.077982	-2.57958	0.00989197	0.0470143	6.46774	chr15:75903525-75904371	24.0749	0.537237	26.7371	0.604966	chr15	75903525	75904371	FBXO22	ENSG00000167196	0	promoter	5861.47	0.0113323	0.0776966	0.145853	0.884038	1	1.86232	FBXO22		MIEN1	345.819	0.458479	0.158558	2.89156	0.00383335	0.0227524	2.36928	MIEN1
15961	1828.97	-0.201274	0.0687394	-2.92808	0.00341066	0.0247457	5.53958	chr3:180036590-180037466	30.0937	0.723653	34.0189	0.813971	chr3	180036590	180037466	PEX5L	ENSG00000114757	0	promoter	3400.7	-0.322908	0.267067	-1.20909	0.226629	0.430757	2.19903	PEX5L		SLC25A39	2066.99	0.45835	0.0920389	4.97996	6.35966e-07	2.3978e-05	1.98195	SLC25A39
13604	2079.35	-0.20148	0.0657703	-3.06338	0.0021885	0.0183791	5.39501	chr2:203534961-203535833	33.7002	0.82178	37.4097	0.924032	chr2	203534961	203535833	RAPH1	ENSG00000173166	0	promoter	3335.78	0.0667737	0.0820362	0.813954	0.415672	0.629059	2.19903	RAPH1		EDC4	959.874	0.458325	0.108828	4.21148	2.53707e-05	0.000435113	2.41624	EDC4
54	1790.15	-0.201481	0.0690275	-2.91885	0.00351326	0.0252636	5.53958	chr10:102055650-102056515	29.3443	0.706557	32.9257	0.795813	chr10	102055650	102056515	ARMH3	ENSG00000120029	0	promoter	4790.53	-0.0026977	0.0830201	-0.0324945	0.974078	1	1.57954	ARMH3		TMEM141	716.489	0.458304	0.129905	3.528	0.000418708	0.00407772	2.44546	TMEM141
24524	2108.57	-0.20152	0.0664276	-3.03367	0.00241596	0.0197266	5.38377	chr9:113275070-113275975	33.8876	0.834426	36.5388	0.937002	chr9	113275070	113275975	CDC26	ENSG00000176386	0	promoter	1117.44	0.510233	0.118624	4.30127	1.69819e-05	0.000329409	2.25644	CDC26		HECTD3	293.185	0.458257	0.16888	2.7135	0.00665763	0.0339978	2.41391	HECTD3
24525	2108.57	-0.20152	0.0664276	-3.03367	0.00241596	0.0197266	5.38377	chr9:113275070-113275975	33.8876	0.834426	36.5388	0.937002	chr9	113275070	113275975	PRPF4	ENSG00000136875	0	promoter	1725.93	0.156132	0.0989146	1.57845	0.114462	0.31568	1.80938	PRPF4		PELO	469.656	0.458096	0.145382	3.15098	0.00162725	0.0148915	1.78805	PELO
24859	2387.25	-0.20168	0.0600738	-3.35721	0.000787331	0.00860966	5.38377	chr9:130712375-130713231	37.377	0.944028	40.9672	1.0617	chr9	130712375	130713231	ABL1	ENSG00000097007	-749	promoter	8446.08	-0.262283	0.0742589	-3.53201	0.000412414	0.00401452	2.45722	ABL1		ZNF275	392.359	0.457702	0.149962	3.05212	0.00227232	0.0147135	2.54553	ZNF275
23083	1501.99	-0.201779	0.0760728	-2.65245	0.00799095	0.0458838	5.40454	chr7:90211312-90212189	26.8618	0.592272	29.0902	0.667408	chr7	90211312	90212189	STEAP2	ENSG00000157214	0	promoter	1272.33	-0.122981	0.100731	-1.22089	0.222128	0.393252	2.50615	STEAP2		TPRG1L	337.889	0.457281	0.164146	2.78582	0.00533929	0.0328501	2.01561	TPRG1L
21316	2049.75	-0.201794	0.0642371	-3.1414	0.0016814	0.0151533	5.38377	chr6:47477365-47478194	33.8642	0.811475	37.2244	0.911988	chr6	47477365	47478194	CD2AP	ENSG00000198087	0	promoter	17196.9	0.278642	0.0720651	3.86653	0.000110393	0.00153578	2.20748	CD2AP		FLNC	344.379	0.456926	0.171653	2.66192	0.00776968	0.0380844	2.41391	FLNC
8186	2599.66	-0.201838	0.0581785	-3.46928	0.000521849	0.00632869	5.39501	chr16:2428809-2429685	40.4215	1.02693	43.1351	1.1562	chr16	2428809	2429685	CCNF	ENSG00000162063	0	promoter	2103.94	-0.0135916	0.0922225	-0.147379	0.882833	1	1.92972	CCNF		BCL9L	1195.37	0.456788	0.101869	4.48405	7.32379e-06	0.000156715	2.50615	BCL9L
16179	1503.3	-0.201839	0.0743032	-2.71642	0.00659924	0.0355139	6.46774	chr3:196287339-196288271	25.6206	0.593443	27.8117	0.66852	chr3	196287339	196288271	PCYT1A	ENSG00000161217	-76	promoter	1538.94	-0.057268	0.0984483	-0.581706	0.560765	0.716266	2.39524	PCYT1A		UQCRFS1	3437.19	0.456207	0.0996918	4.57617	4.73568e-06	0.000120131	2.19903	UQCRFS1
21515	3276.51	-0.201903	0.055336	-3.64867	0.000263603	0.00335919	6.46774	chr6:85643128-85643986	47.6347	1.2911	52.0289	1.45655	chr6	85643128	85643986	SYNCRIP	ENSG00000135316	-242	promoter	15675	0.16621	0.07515	2.21171	0.026987	0.0703537	3.58092	SYNCRIP		KCTD17	283.581	0.456161	0.173115	2.63502	0.00841325	0.0388433	2.54553	KCTD17
24772	2357.5	-0.202041	0.0617684	-3.27094	0.00107192	0.0108033	5.40454	chr9:128339963-128340870	36.9321	0.930445	40.2446	1.04799	chr9	128339963	128340870	SLC27A4	ENSG00000167114	0	promoter	887.384	-0.0855642	0.119442	-0.716368	0.473764	0.518986	3.42236	SLC27A4		PNMA1	762.59	0.456038	0.122357	3.7271	0.000193697	0.00220727	2.44546	PNMA1
1212	3039.92	-0.20205	0.0564115	-3.58172	0.000341336	0.00464931	5.38377	chr10:99620306-99621148	45.1054	1.19859	49.0087	1.35223	chr10	99620306	99621148	SLC25A28	ENSG00000155287	-159	promoter	336.413	0.125705	0.161315	0.779257	0.435828	0.683782	2.01561	SLC25A28		ISYNA1	517.619	0.455951	0.144114	3.16382	0.00155713	0.0114923	2.41391	ISYNA1
16699	2279.38	-0.202091	0.0656997	-3.07598	0.00209812	0.0155756	6.46774	chr3:50611495-50612396	35.1991	0.897424	39.4664	1.01278	chr3	50611495	50612396	MAPKAPK3	ENSG00000114738	0	promoter	860.904	0.338873	0.118857	2.8511	0.00435678	0.0190436	3.42236	MAPKAPK3		ZBED1	1009.8	0.455921	0.107494	4.24136	2.22169e-05	0.000294812	3.41246	ZBED1
16698	2279.38	-0.202091	0.0656997	-3.07598	0.00209812	0.0155756	6.46774	chr3:50611495-50612396	35.1991	0.897424	39.4664	1.01278	chr3	50611495	50612396	CISH	ENSG00000114737	0	promoter	26.2728	0.7443	0.522225	1.42525	0.154086	1	0	CISH		TUBB2A	2073.59	0.455639	0.102653	4.43864	9.05297e-06	0.000241159	1.80938	TUBB2A
19604	1675.71	-0.20219	0.0725871	-2.78548	0.00534478	0.0341066	5.53958	chr5:56815002-56815919	28.6417	0.664169	31.9066	0.746341	chr5	56815002	56815919	MAP3K1	ENSG00000095015	0	promoter	2029.65	0.208666	0.0925197	2.25537	0.02411	0.107814	1.80938	MAP3K1		IPO4	1288.22	0.455503	0.113938	3.99783	6.39262e-05	0.000972011	2.25644	IPO4
16139	1754.16	-0.202205	0.0737841	-2.7405	0.00613463	0.0383351	5.39501	chr3:194486502-194487352	29.2506	0.689696	32.3884	0.779507	chr3	194486502	194487352	ATP13A3	ENSG00000133657	0	promoter	8218.3	0.18644	0.0739937	2.51968	0.0117462	0.0545058	2.20748	ATP13A3		AC012146.1	316.324	0.455452	0.171679	2.65292	0.00797982	0.0438321	2.01561	AC012146.1
18108	2090.23	-0.202223	0.0651722	-3.1029	0.00191636	0.0145777	6.46774	chr4:70993170-70994057	33.7471	0.827635	37.632	0.930702	chr4	70993170	70994057	DCK	ENSG00000156136	0	promoter	531.078	0.519313	0.143179	3.62702	0.00028671	0.00377928	1.83645	DCK		HIST1H3G	468.353	0.455268	0.147394	3.08877	0.00200984	0.0139271	2.41391	HIST1H3G
5918	1885.94	-0.202281	0.0683336	-2.9602	0.0030744	0.0205617	6.46774	chr14:24171431-24172358	30.281	0.744028	32.796	0.83917	chr14	24171431	24172358	REC8	ENSG00000100918	-391	promoter	351.024	0.18323	0.169846	1.0788	0.280676	0.470966	2.36928	REC8		RPL13	44315.3	0.454861	0.0838229	5.42646	5.74824e-08	2.07369e-06	3.58092	RPL13
17579	1778.25	-0.202345	0.073128	-2.767	0.00565756	0.0362141	5.39501	chr4:1712089-1712999	30.1874	0.700703	33.6854	0.791551	chr4	1712089	1712999	TACC3	ENSG00000013810	0	promoter	5123.82	0.103966	0.0776588	1.33876	0.180649	0.4603	1.57954	TACC3		MRPL20-AS1	278.155	0.454376	0.172151	2.63941	0.00830512	0.0405099	2.36928	MRPL20-AS1
17578	1778.25	-0.202345	0.073128	-2.767	0.00565756	0.0362141	5.39501	chr4:1712089-1712999	30.1874	0.700703	33.6854	0.791551	chr4	1712089	1712999	SLBP	ENSG00000163950	-71	promoter	1430.78	0.252802	0.0992114	2.54811	0.0108307	0.05063	2.25644	SLBP		RPL27	20933.4	0.453622	0.0948099	4.78454	1.71375e-06	5.20409e-05	2.20748	RPL27
3321	1529.71	-0.202352	0.0731856	-2.76492	0.00569374	0.0364079	5.38377	chr12:108129103-108130037	25.9016	0.604684	28.8123	0.680563	chr12	108129103	108130037	WSCD2	ENSG00000075035	0	promoter	110.234	-0.668858	0.266085	-2.5137	0.0119471	0.170146	0.468227	WSCD2		ARL6IP4	2339.04	0.453432	0.100328	4.51951	6.19842e-06	0.000178026	1.80938	ARL6IP4
916	1905.09	-0.20238	0.0695393	-2.9103	0.0036108	0.0257881	5.53958	chr10:73246734-73247635	30.3513	0.75082	34.1671	0.846581	chr10	73246734	73247635	DNAJC9	ENSG00000213551	-753	promoter	2249.04	0.247122	0.0881242	2.80424	0.00504347	0.0318332	1.98195	DNAJC9		MDFI	512.148	0.453405	0.139707	3.24539	0.0011729	0.011388	1.83962	MDFI
19700	1653.44	-0.202403	0.072528	-2.79069	0.00525965	0.0303349	6.46774	chr5:69492232-69493164	27.2131	0.652225	31.0172	0.735779	chr5	69492232	69493164	OCLN	ENSG00000197822	0	promoter	3057.35	-0.0495835	0.0841942	-0.588919	0.555916	0.701951	2.45722	OCLN		TMEM160	2800.87	0.453315	0.10011	4.52816	5.94995e-06	0.000132584	2.45722	TMEM160
12240	1811.82	-0.20255	0.0696609	-2.90766	0.00364147	0.0231885	6.46774	chr1:52055984-52056799	29.7658	0.714286	32.8701	0.805447	chr1	52055984	52056799	TXNDC12	ENSG00000117862	-808	promoter	4736.19	-0.352638	0.0816421	-4.31931	1.56516e-05	0.000290762	2.45722	TXNDC12		LZTS2	916.68	0.45271	0.109953	4.1173	3.8334e-05	0.000601038	2.41624	LZTS2
12242	1811.82	-0.20255	0.0696609	-2.90766	0.00364147	0.0231885	6.46774	chr1:52055984-52056799	29.7658	0.714286	32.8701	0.805447	chr1	52055984	52056799	BTF3L4	ENSG00000134717	0	promoter	5151.89	-0.0396247	0.0762435	-0.519713	0.603264	0.866242	1.86232	BTF3L4		DDX28	451.482	0.452477	0.146362	3.0915	0.0019915	0.0169701	1.83645	DDX28
1498	2151.08	-0.202553	0.0707488	-2.86298	0.00419672	0.0293616	5.40454	chr11:119121009-119121916	33.466	0.844965	37.4097	0.957013	chr11	119121009	119121916	HINFP	ENSG00000172273	0	promoter	726.208	-0.21934	0.119427	-1.83661	0.0662674	0.177437	2.44546	HINFP		PATZ1	1596.69	0.452343	0.0979844	4.61648	3.90302e-06	0.000111609	1.98195	PATZ1
3205	2134.46	-0.202561	0.0636287	-3.18348	0.00145514	0.0136237	5.39501	chr11:95789381-95790157	35.5269	0.842857	39.4293	0.949231	chr11	95789381	95790157	CEP57	ENSG00000166037	-502	promoter	6425.74	-0.0829682	0.077831	-1.066	0.286421	0.387413	3.31145	CEP57		PCIF1	337.575	0.452035	0.159128	2.84071	0.00450133	0.0244867	2.52935	PCIF1
3203	2134.46	-0.202561	0.0636287	-3.18348	0.00145514	0.0136237	5.39501	chr11:95789381-95790157	35.5269	0.842857	39.4293	0.949231	chr11	95789381	95790157	FAM76B	ENSG00000077458	-277	promoter	1584.61	0.217041	0.0941286	2.30579	0.0211224	0.0977663	1.80938	FAM76B		RPL21	31288	0.451987	0.0876736	5.15534	2.53167e-07	9.39281e-06	2.45722	RPL21
21068	1536.36	-0.202575	0.0774777	-2.61462	0.00893257	0.0495553	5.40454	chr6:34888896-34889716	26.5808	0.603981	29.7202	0.682972	chr6	34888896	34889716	ANKS1A	ENSG00000064999	0	promoter	6740.93	-0.0541458	0.0749407	-0.722516	0.469977	0.748986	1.86232	ANKS1A		MT1G	563.524	0.451782	0.152733	2.95798	0.00309661	0.023505	1.83645	MT1G
21066	1536.36	-0.202575	0.0774777	-2.61462	0.00893257	0.0495553	5.40454	chr6:34888896-34889716	26.5808	0.603981	29.7202	0.682972	chr6	34888896	34889716	TAF11	ENSG00000064995	-869	promoter	2235.34	0.044819	0.091787	0.488294	0.625342	0.851491	1.98195	TAF11		ZNF281	5500.51	0.451708	0.0792617	5.69894	1.20552e-08	5.78297e-07	3.31145	ZNF281
23246	2173.06	-0.202585	0.0628555	-3.22303	0.00126842	0.0107185	6.46774	chr8:102863995-102864834	34.8478	0.860656	38.6696	0.967204	chr8	102863995	102864834	AZIN1	ENSG00000155096	0	promoter	10148.1	0.220503	0.0776828	2.8385	0.00453259	0.0309195	1.85565	AZIN1		SLFN12	654.243	0.450607	0.126844	3.55246	0.000381654	0.00476378	1.83645	SLFN12
515	1838.48	-0.202726	0.068206	-2.97226	0.00295615	0.0199866	6.46774	chr10:23438575-23439466	30.5386	0.725293	33.3519	0.817862	chr10	23438575	23439466	OTUD1	ENSG00000165312	0	promoter	63.886	0.940076	0.348229	2.69959	0.00694245	0.396	0.0774031	OTUD1		SAT1	486.771	0.450203	0.142027	3.16984	0.00152521	0.0113058	2.41391	SAT1
985	1785.65	-0.202777	0.0744423	-2.72395	0.00645063	0.0397281	5.38377	chr10:7787651-7788549	29.7892	0.701405	32.9998	0.793589	chr10	7787651	7788549	KIN	ENSG00000151657	0	promoter	2043.99	-0.109163	0.0917991	-1.18915	0.234379	0.421309	2.3561	KIN		BRPF1	696.147	0.450053	0.120793	3.72584	0.00019467	0.0017915	3.22532	BRPF1
986	1785.65	-0.202777	0.0744423	-2.72395	0.00645063	0.0397281	5.38377	chr10:7787651-7788549	29.7892	0.701405	32.9998	0.793589	chr10	7787651	7788549	ATP5F1C	ENSG00000165629	0	promoter	3671.5	-0.177972	0.0908533	-1.95889	0.0501255	0.157225	2.19903	ATP5F1C		PABPC1	53354.3	0.449692	0.0773777	5.81165	6.18599e-09	5.37214e-07	1.85565	PABPC1
20882	1360.28	-0.202778	0.0781943	-2.59326	0.00950722	0.0457112	6.46774	chr6:31546346-31547139	23.7471	0.538173	26.033	0.605707	chr6	31546346	31547139	NFKBIL1	ENSG00000204498	-522	promoter	218.378	-0.170456	0.192374	-0.886064	0.375583	0.842419	1.21081	NFKBIL1		ZNF574	486.562	0.449637	0.138072	3.25653	0.00112782	0.00902966	2.41391	ZNF574
20880	1360.28	-0.202778	0.0781943	-2.59326	0.00950722	0.0457112	6.46774	chr6:31546346-31547139	23.7471	0.538173	26.033	0.605707	chr6	31546346	31547139	ATP6V1G2	ENSG00000213760	0	promoter	52.6269	-0.15943	0.380265	-0.41926	0.675026	1	0.043599	ATP6V1G2		RCC1	5139.91	0.449222	0.0765257	5.87021	4.35252e-09	3.17524e-07	2.45722	RCC1
7028	1830.49	-0.202811	0.0692315	-2.92946	0.00339546	0.0251026	5.40454	chr15:43184982-43185803	30.726	0.721311	33.5372	0.814156	chr15	43184982	43185803	CCNDBP1	ENSG00000166946	-137	promoter	284.834	-0.0173074	0.182917	-0.0946192	0.924617	0.931	2.54553	CCNDBP1		MRPL34	1741.32	0.448904	0.0935215	4.80001	1.58657e-06	4.62076e-05	2.3561	MRPL34
21670	1952.02	-0.202838	0.0712697	-2.84606	0.00442635	0.0304805	5.40454	chr7:101244554-101245367	32.0609	0.769087	36.2238	0.869187	chr7	101244554	101245367	FIS1	ENSG00000214253	0	promoter	1510.79	0.386203	0.106448	3.62809	0.000285527	0.00294117	2.50615	FIS1		RNF103	363.416	0.448808	0.156593	2.86607	0.004156	0.0241982	2.36928	RNF103
19200	1549.34	-0.202888	0.0737123	-2.75244	0.00591536	0.0373682	5.38377	chr5:172454076-172454973	26.9789	0.612881	29.3496	0.689087	chr5	172454076	172454973	SH3PXD2B	ENSG00000174705	0	promoter	3698.37	0.0385926	0.0800397	0.482169	0.629686	0.75452	2.45722	SH3PXD2B		MLF2	2200.37	0.448623	0.0959056	4.67776	2.90023e-06	7.44284e-05	2.45722	MLF2
25414	2025.51	-0.203081	0.0729434	-2.7841	0.00536769	0.0342119	5.53958	chr9:71768444-71769270	32.8806	0.794614	37.7988	0.900315	chr9	71768444	71769270	CEMIP2	ENSG00000135048	-58	promoter	5396.59	-0.0685655	0.0824295	-0.831807	0.405518	0.686686	1.86232	CEMIP2		PLEKHA3	1174.89	0.44831	0.107332	4.17686	2.95562e-05	0.000489382	2.44546	PLEKHA3
11774	1656.21	-0.203108	0.0716006	-2.83668	0.00455852	0.0311229	5.38377	chr1:32179353-32180227	27.4941	0.653162	31.4619	0.736891	chr1	32179353	32180227	TXLNA	ENSG00000084652	0	promoter	1964.26	0.0261228	0.0910889	0.286783	0.774278	0.85098	2.45722	TXLNA		TPI1	9652.21	0.448268	0.0955738	4.69029	2.72821e-06	8.91858e-05	1.85565	TPI1
21758	1763.39	-0.203143	0.075831	-2.67889	0.00738659	0.0384507	6.46774	chr7:107743386-107744305	30.281	0.692974	33.426	0.783398	chr7	107743386	107744305	CBLL1	ENSG00000105879	-132	promoter	1330.41	-0.172524	0.101254	-1.70388	0.0884034	0.217064	2.44546	CBLL1		SNN	711.183	0.447918	0.119773	3.73973	0.000184219	0.00214756	2.41624	SNN
7466	1504.38	-0.203168	0.0743802	-2.73148	0.00630497	0.0343505	6.46774	chr15:70892065-70893007	27.0023	0.595785	29.3126	0.669446	chr15	70892065	70893007	LRRC49	ENSG00000137821	-233	promoter	1594.97	-0.00725871	0.101485	-0.0715252	0.94298	1	1.80938	LRRC49		PMVK	535.348	0.447548	0.139706	3.2035	0.00135769	0.0103054	2.44546	PMVK
7471	1504.38	-0.203168	0.0743802	-2.73148	0.00630497	0.0343505	6.46774	chr15:70892065-70893007	27.0023	0.595785	29.3126	0.669446	chr15	70892065	70893007	THAP10	ENSG00000129028	0	promoter	84.3934	-0.536006	0.307936	-1.74064	0.0817461	0.599839	0.468227	THAP10		RBIS	1873.31	0.447128	0.119537	3.7405	0.000183654	0.00217791	2.3561	RBIS
21564	1797.32	-0.203221	0.0692065	-2.93645	0.00331991	0.0217498	6.46774	chr6:96837153-96837992	30.6557	0.710304	34.0745	0.799333	chr6	96837153	96837992	GPR63	ENSG00000112218	0	promoter	3075.91	-0.132945	0.0863276	-1.54001	0.123558	0.292565	2.19903	GPR63		RPL36	21918.2	0.446977	0.0929914	4.80664	1.53485e-06	3.0942e-05	3.58092	RPL36
11080	1553.04	-0.203265	0.0752573	-2.70093	0.00691455	0.0366621	6.46774	chr1:211133777-211134606	26.1358	0.616628	29.3311	0.691866	chr1	211133777	211134606	KCNH1	ENSG00000143473	0	promoter	274.752	0.20575	0.177078	1.16192	0.245269	0.414033	2.54553	KCNH1		BAD	325.3	0.446692	0.16553	2.69855	0.00696412	0.0355394	2.36928	BAD
16581	2733.2	-0.203294	0.0589688	-3.44748	0.000565846	0.00672206	5.39501	chr3:48556551-48557458	40.4215	1.07752	44.4506	1.2153	chr3	48556551	48557458	PFKFB4	ENSG00000114268	0	promoter	1157.3	-0.182652	0.102465	-1.78259	0.0746534	0.195727	2.39524	PFKFB4		RHOF	286.635	0.446668	0.171798	2.59996	0.00932349	0.0431517	2.41391	RHOF
7736	2367.97	-0.203299	0.0613675	-3.31282	0.000923613	0.00968665	5.40454	chr15:84747992-84748926	36.9321	0.935363	41.0228	1.05429	chr15	84747992	84748926	ZNF592	ENSG00000166716	0	promoter	1996.33	0.0156573	0.0894752	0.17499	0.861087	0.910137	2.45722	ZNF592		VARS	2569.28	0.446544	0.0940935	4.74575	2.07731e-06	6.11204e-05	2.19903	VARS
1087	1506.84	-0.203339	0.0736896	-2.75939	0.00579088	0.0323734	6.46774	chr10:89535259-89536176	26.0187	0.596019	28.2194	0.670743	chr10	89535259	89536176	SLC16A12	ENSG00000152779	0	promoter	426.627	-0.520634	0.174073	-2.99089	0.00278165	0.0176342	2.44546	SLC16A12		STK11IP	413.142	0.445376	0.146389	3.04241	0.00234693	0.0154269	2.44546	STK11IP
23975	2903.03	-0.203339	0.0564481	-3.60223	0.000315497	0.00437497	5.40454	chr8:38996306-38997185	43.1616	1.14684	46.7482	1.29257	chr8	38996306	38997185	TM2D2	ENSG00000169490	-682	promoter	1493.85	-0.0616828	0.10933	-0.564191	0.572624	0.750932	2.25644	TM2D2		ARL2	1857.44	0.445259	0.101864	4.37111	1.23615e-05	0.000306715	1.80938	ARL2
23976	2903.03	-0.203339	0.0564481	-3.60223	0.000315497	0.00437497	5.40454	chr8:38996306-38997185	43.1616	1.14684	46.7482	1.29257	chr8	38996306	38997185	ADAM9	ENSG00000168615	0	promoter	3413.35	0.301094	0.0847208	3.55395	0.000379488	0.00409397	2.19903	ADAM9		LIMD2	1375.34	0.44522	0.0983025	4.52908	5.92408e-06	0.000132584	2.44546	LIMD2
4020	1952.65	-0.203362	0.0695982	-2.92195	0.00347851	0.0250982	5.53958	chr12:27523645-27524576	31.8735	0.76815	35.8162	0.868075	chr12	27523645	27524576	PPFIBP1	ENSG00000110841	0	promoter	4149.33	-0.0125071	0.0797911	-0.156748	0.875443	0.767445	3.31145	PPFIBP1		CLDN4	354.849	0.4444	0.156911	2.83218	0.00462312	0.0261382	2.36928	CLDN4
16762	1921.85	-0.203452	0.0680517	-2.98966	0.00279289	0.021847	5.40454	chr3:52685341-52686239	31.8735	0.758782	34.3895	0.854549	chr3	52685341	52686239	GNL3	ENSG00000163938	0	promoter	7697.47	0.164915	0.0800812	2.05935	0.0394609	0.14972	1.85565	GNL3		KLHL11	324.009	0.444148	0.161253	2.75435	0.00588089	0.0297364	2.54553	KLHL11
16761	1921.85	-0.203452	0.0680517	-2.98966	0.00279289	0.021847	5.40454	chr3:52685341-52686239	31.8735	0.758782	34.3895	0.854549	chr3	52685341	52686239	PBRM1	ENSG00000163939	0	promoter	11415.9	0.0399311	0.0712212	0.560664	0.575027	0.540989	3.88127	PBRM1		HES6	1087.98	0.443769	0.115515	3.84166	0.000122204	0.00156293	2.39524	HES6
16655	1684.34	-0.203465	0.0705422	-2.8843	0.0039229	0.0273598	5.53958	chr3:49903504-49904411	27.6112	0.664637	30.8319	0.74949	chr3	49903504	49904411	MST1R	ENSG00000164078	0	promoter	48.4277	-0.280659	0.385703	-0.727656	0.466824	1	0.0816233	MST1R		SYNE1	787.747	0.443748	0.142886	3.10561	0.0018989	0.010323	3.41246	SYNE1
13110	1747.36	-0.203477	0.0737826	-2.75779	0.0058194	0.0324865	6.46774	chr2:152718211-152719063	30.3981	0.686885	33.3333	0.776728	chr2	152718211	152719063	ARL6IP6	ENSG00000177917	0	promoter	4582.81	-0.105679	0.0781157	-1.35286	0.176102	0.368587	2.20748	ARL6IP6		NUP62	2500.36	0.443724	0.0859279	5.16391	2.41838e-07	9.15051e-06	2.45722	NUP62
13108	1747.36	-0.203477	0.0737826	-2.75779	0.0058194	0.0324865	6.46774	chr2:152718211-152719063	30.3981	0.686885	33.3333	0.776728	chr2	152718211	152719063	PRPF40A	ENSG00000196504	-754	promoter	20523	0.229404	0.076621	2.99401	0.00275338	0.0131833	3.58092	PRPF40A		AL591742.2	740.271	0.443342	0.133443	3.32232	0.000892731	0.00568142	3.42236	AL591742.2
16421	2129.17	-0.203541	0.0643695	-3.16208	0.00156649	0.0143894	5.38377	chr3:41961820-41962704	33.7939	0.839578	37.8729	0.947563	chr3	41961820	41962704	ULK4	ENSG00000168038	0	promoter	11520.7	0.0670956	0.0723073	0.927923	0.353447	0.632427	1.85565	ULK4		NUDCD2	1324.85	0.443167	0.101421	4.36957	1.24493e-05	0.00024317	2.44546	NUDCD2
4	1518.29	-0.203558	0.0757833	-2.68606	0.0072301	0.0427732	5.40454	chr10:100185564-100186456	25.7611	0.597658	29.8499	0.675375	chr10	100185564	100186456	ERLIN1	ENSG00000107566	0	promoter	1447.03	-0.136913	0.0968781	-1.41325	0.157582	0.314371	2.50615	ERLIN1		SAC3D1	902.884	0.442989	0.119766	3.69879	0.000216632	0.0019483	3.22532	SAC3D1
18699	2684.85	-0.203574	0.0579276	-3.51429	0.000440938	0.00546092	5.53958	chr5:137754189-137755074	40.9836	1.06347	45.3771	1.19566	chr5	137754189	137755074	HNRNPA0	ENSG00000177733	0	promoter	5827.44	0.706316	0.0807982	8.74173	2.29561e-18	3.57561e-15	1.86232	HNRNPA0		BAK1	408.828	0.442816	0.147741	2.99725	0.00272428	0.0168963	2.52935	BAK1
2546	1285.49	-0.20358	0.0793895	-2.56432	0.0103378	0.0473141	6.68534	chr11:65181855-65182474	24.3794	0.507962	27.1632	0.571984	chr11	65181855	65182474	CAPN1	ENSG00000014216	-862	promoter	2000.8	0.166485	0.0928572	1.79292	0.0729861	0.189022	2.45722	CAPN1		CZIB	559.407	0.442104	0.138816	3.18482	0.00144844	0.0134087	1.83962	CZIB
21743	1998.09	-0.203608	0.066794	-3.0483	0.00230137	0.0190495	5.39501	chr7:106111904-106112779	32.178	0.787119	35.3159	0.889012	chr7	106111904	106112779	SYPL1	ENSG00000008282	0	promoter	2412.39	-0.297435	0.0911383	-3.26355	0.00110025	0.00800458	2.74032	SYPL1		REST	4643.46	0.441839	0.0795576	5.5537	2.79689e-08	1.18722e-06	3.31145	REST
2635	2175.75	-0.203647	0.0651299	-3.12679	0.00176728	0.013749	6.46774	chr11:66288880-66289742	34.4731	0.861124	38.7993	0.96776	chr11	66288880	66289742	YIF1A	ENSG00000174851	0	promoter	1723.23	-0.236827	0.1247	-1.89917	0.0575422	0.189422	1.92972	YIF1A		RPS23	48111.5	0.441572	0.0884042	4.99492	5.88602e-07	2.04028e-05	2.20748	RPS23
60	2364.02	-0.203697	0.0721483	-2.82331	0.00475301	0.0320081	5.39501	chr10:102151759-102152679	37.0492	0.926698	41.3748	1.05225	chr10	102151759	102152679	NOLC1	ENSG00000166197	0	promoter	6988.76	0.227325	0.0888066	2.55977	0.0104741	0.056855	1.86232	NOLC1		BICRA	401.795	0.441355	0.148243	2.97723	0.00290863	0.0184135	2.41391	BICRA
21019	3171.2	-0.203736	0.0551813	-3.69211	0.0002224	0.0029629	6.46774	chr6:33410027-33410893	46.1593	1.25761	50.491	1.4119	chr6	33410027	33410893	PHF1	ENSG00000112511	-233	promoter	433.82	0.105228	0.155364	0.677298	0.498217	0.777378	1.83962	PHF1		NUDT1	1648.34	0.441252	0.122927	3.58954	0.000331262	0.0040785	1.92972	NUDT1
11713	2031.99	-0.203741	0.0658694	-3.0931	0.00198076	0.0170976	5.38377	chr1:29181549-29182394	32.5995	0.805152	36.3906	0.904391	chr1	29181549	29182394	SRSF4	ENSG00000116350	0	promoter	9300.97	0.0703643	0.0720998	0.97593	0.329099	0.543282	2.20748	SRSF4		PRDX1	19134.5	0.440968	0.0989291	4.45741	8.29547e-06	0.000127885	3.58092	PRDX1
22633	2491.75	-0.203819	0.0608373	-3.35023	0.000807433	0.00875904	5.39501	chr7:43582547-43583423	37.6347	0.984075	42.7089	1.10821	chr7	43582547	43583423	STK17A	ENSG00000164543	0	promoter	1277.63	0.0583686	0.100549	0.5805	0.561577	0.747282	2.23452	STK17A		PAGR1	1898.33	0.440312	0.0955416	4.60859	4.05418e-06	9.70513e-05	2.45722	PAGR1
23244	1995.93	-0.203924	0.0724667	-2.81404	0.00489231	0.0326334	5.40454	chr8:102655542-102656383	32.9274	0.784075	36.6685	0.886974	chr8	102655542	102656383	KLF10	ENSG00000155090	0	promoter	243.042	0.720258	0.187087	3.84986	0.000118184	0.00147469	2.52935	KLF10		MRPL43	1153.61	0.439994	0.111854	3.93364	8.36698e-05	0.00111082	2.50615	MRPL43
13104	1930.6	-0.203987	0.0674101	-3.02606	0.00247765	0.0196833	5.53958	chr2:152334825-152335662	31.4754	0.765574	34.3524	0.859737	chr2	152334825	152335662	FMNL2	ENSG00000157827	0	promoter	14305.7	0.0860305	0.0704713	1.22079	0.222166	0.295827	3.88127	FMNL2		UBA52	15390.1	0.439809	0.0941397	4.67188	2.98462e-06	7.62924e-05	2.45722	UBA52
12608	1762.21	-0.204029	0.0731478	-2.78927	0.00528269	0.0345345	5.38377	chr1:89524426-89525337	31.0304	0.692506	34.1857	0.783769	chr1	89524426	89525337	LRRC8B	ENSG00000197147	0	promoter	5659.85	0.151494	0.0759607	1.99437	0.0461115	0.148148	2.20748	LRRC8B		RPL28	36717.8	0.43976	0.0885241	4.96769	6.77536e-07	2.08485e-05	2.45722	RPL28
20396	2473.07	-0.204058	0.0597515	-3.41511	0.000637558	0.007379	5.38377	chr6:149863875-149864724	38.993	0.976581	43.5057	1.10117	chr6	149863875	149864724	LRP11	ENSG00000120256	0	promoter	1487.99	-0.0370117	0.0961154	-0.385076	0.700181	0.813627	2.39524	LRP11		C16orf72	1725.49	0.439261	0.0934908	4.69844	2.62154e-06	8.83944e-05	1.80938	C16orf72
8938	1944.82	-0.20408	0.0670686	-3.04285	0.00234346	0.0192594	5.40454	chr16:68084857-68085569	34.192	0.76815	38.4473	0.86511	chr16	68084857	68085569	NFATC3	ENSG00000072736	-292	promoter	6134.83	-0.112968	0.0766039	-1.4747	0.140293	0.241525	3.31145	NFATC3		ANAPC11	3546.53	0.438804	0.105467	4.16057	3.1745e-05	0.000473284	2.74032	ANAPC11
16288	2938.37	-0.204091	0.060055	-3.39841	0.000677795	0.00770752	5.40454	chr3:31532065-31532966	42.7166	1.15714	48.0452	1.30628	chr3	31532065	31532966	STT3B	ENSG00000163527	-659	promoter	11037.9	0.0654641	0.0719116	0.910342	0.362642	0.577113	2.20748	STT3B		RGS5	1553.45	0.438577	0.109632	4.00045	6.32222e-05	0.00096234	2.25644	RGS5
11404	2861.31	-0.20413	0.0558796	-3.65303	0.000259163	0.00371345	5.53958	chr1:235504074-235504983	42.904	1.13138	47.4708	1.27423	chr1	235504074	235504983	B3GALNT2	ENSG00000162885	0	promoter	4103.02	-0.224042	0.0808145	-2.7723	0.00556616	0.0234413	3.31145	B3GALNT2		EPB41L4A-AS1	2382.39	0.438204	0.0879051	4.98497	6.1972e-07	2.53565e-05	1.80938	EPB41L4A-AS1
11664	1425.45	-0.204274	0.0755551	-2.70364	0.00685845	0.0364594	6.46774	chr1:27366248-27367047	26.6511	0.563232	28.8679	0.634612	chr1	27366248	27367047	MAP3K6	ENSG00000142733	0	promoter	58.9215	0.298851	0.354931	0.841996	0.39979	1	0.0774031	MAP3K6		RARA	277.659	0.438199	0.172123	2.54585	0.0109013	0.0464943	2.54553	RARA
19314	1831.16	-0.204315	0.068942	-2.96358	0.00304079	0.0232082	5.39501	chr5:178203941-178204840	30	0.725293	33.2777	0.815082	chr5	178203941	178204840	HNRNPAB	ENSG00000197451	-728	promoter	13038.7	0.258153	0.084847	3.04257	0.00234565	0.0167261	2.20748	HNRNPAB		SLC25A6	9642.12	0.438182	0.080911	5.4156	6.10823e-08	3.3068e-06	2.20748	SLC25A6
6599	1743.45	-0.2044	0.0697411	-2.93085	0.00338038	0.0250982	5.38377	chr14:90396440-90397345	28.6183	0.688759	31.3322	0.776543	chr14	90396440	90397345	CALM1	ENSG00000198668	-917	promoter	12229	0.295918	0.097532	3.03406	0.00241285	0.0111816	3.88127	CALM1		ATP6V1G1	4935.03	0.438158	0.0903602	4.84902	1.24074e-06	5.23595e-05	1.57954	ATP6V1G1
20433	2357.29	-0.204433	0.0612118	-3.33976	0.00083851	0.00788544	6.46774	chr6:152982894-152983725	36.4871	0.930211	40.9672	1.04966	chr6	152982894	152983725	FBXO5	ENSG00000112029	0	promoter	3046.39	0.283268	0.0922991	3.06903	0.00214757	0.0144643	2.45722	FBXO5		SERPINB9	1043.28	0.438097	0.115968	3.77774	0.000158255	0.00192178	2.39524	SERPINB9
17337	2306.79	-0.204452	0.0626155	-3.26519	0.0010939	0.0110003	5.39501	chr4:140373158-140374043	36.6979	0.908665	39.8925	1.0265	chr4	140373158	140374043	SCOC	ENSG00000153130	0	promoter	677.521	0.383443	0.123667	3.10062	0.00193118	0.0134254	2.44546	SCOC		CHRNE	344.37	0.43805	0.173746	2.52121	0.0116951	0.0490951	2.54553	CHRNE
21858	1612.99	-0.204474	0.0737004	-2.77439	0.00553054	0.0356871	5.38377	chr7:120857361-120858258	27.26	0.638642	30.8134	0.718918	chr7	120857361	120858258	TSPAN12	ENSG00000106025	-237	promoter	673.432	0.0188561	0.13206	0.142784	0.886461	0.758354	3.42236	TSPAN12		PIP4P1	450.238	0.437289	0.144905	3.01776	0.0025465	0.020233	1.83962	PIP4P1
11129	2097.37	-0.20457	0.0680851	-3.00463	0.00265904	0.0207103	5.53958	chr1:214551415-214552248	34.6838	0.827869	38.0397	0.934779	chr1	214551415	214552248	PTPN14	ENSG00000152104	-192	promoter	13599.9	0.330829	0.0706316	4.68386	2.81521e-06	9.18553e-05	1.85565	PTPN14		HIC2	1376.63	0.4371	0.0999206	4.37448	1.21725e-05	0.000258589	2.23452	HIC2
6641	2071.63	-0.204643	0.0658694	-3.1068	0.00189125	0.0161705	5.53958	chr14:93115185-93116095	33.7002	0.816159	37.4467	0.922364	chr14	93115185	93116095	ITPK1	ENSG00000100605	0	promoter	3198.39	0.0394766	0.0847433	0.465837	0.641332	0.812597	2.19903	ITPK1		CALM3	2763.38	0.436398	0.0942317	4.63112	3.63693e-06	9.70513e-05	2.20748	CALM3
25240	2084.79	-0.204697	0.0677862	-3.01975	0.00252986	0.0179121	6.46774	chr9:34637420-34638316	33.7939	0.819672	36.7982	0.927923	chr9	34637420	34638316	GALT	ENSG00000213930	0	promoter	292.293	-0.160851	0.169557	-0.948657	0.342795	0.53352	2.36928	GALT		EIF4EBP2	2776.06	0.436112	0.0835116	5.22217	1.76835e-07	7.85923e-06	2.15598	EIF4EBP2
25239	2084.79	-0.204697	0.0677862	-3.01975	0.00252986	0.0179121	6.46774	chr9:34637420-34638316	33.7939	0.819672	36.7982	0.927923	chr9	34637420	34638316	SIGMAR1	ENSG00000147955	-8	promoter	2415.59	-0.444068	0.0916828	-4.84353	1.27551e-06	3.65629e-05	2.45722	SIGMAR1		NOP53	3644.91	0.436023	0.0872661	4.99648	5.83858e-07	2.03649e-05	2.19903	NOP53
36	2566.77	-0.204725	0.0609346	-3.35975	0.000780139	0.00851978	5.40454	chr10:101353639-101354481	39.555	1.01077	43.7836	1.14286	chr10	101353639	101354481	BTRC	ENSG00000166167	-53	promoter	6010.15	-0.0133534	0.0789455	-0.169147	0.865681	0.978419	2.20748	BTRC		CCNQ	314.367	0.43579	0.167408	2.60317	0.00923666	0.0490344	2.01561	CCNQ
11595	1451.23	-0.204785	0.0770335	-2.65839	0.00785144	0.0453374	5.40454	chr1:25905325-25905937	27.1194	0.571429	29.6646	0.645544	chr1	25905325	25905937	STMN1	ENSG00000117632	-197	promoter	6159.78	0.275362	0.089168	3.08812	0.00201427	0.0110204	3.31145	STMN1		EIF3F	5182.26	0.435391	0.0841465	5.1742	2.28886e-07	6.88611e-06	3.31145	EIF3F
13574	1918.73	-0.204846	0.0690968	-2.96463	0.00303048	0.023151	5.39501	chr2:202033269-202034165	32.9508	0.756206	36.0941	0.854734	chr2	202033269	202034165	FZD7	ENSG00000155760	-422	promoter	13344.8	-0.00242365	0.0766995	-0.0315993	0.974792	1	1.85565	FZD7		RPS27A	45922.8	0.434579	0.0945444	4.59656	4.29523e-06	0.000110867	2.20748	RPS27A
8885	1815.68	-0.204865	0.0708962	-2.88964	0.00385679	0.0275691	5.39501	chr16:67430687-67431554	30.726	0.714052	33.8892	0.808041	chr16	67430687	67431554	HSD11B2	ENSG00000176387	0	promoter	541.143	-0.0199422	0.13412	-0.148689	0.881799	0.934119	2.41391	HSD11B2		LSM4	3448.33	0.4345	0.0901376	4.82041	1.43262e-06	4.05297e-05	2.45722	LSM4
5114	2618.01	-0.204901	0.0612505	-3.3453	0.000821951	0.00890574	5.38377	chr13:109786372-109787261	40.4215	1.03021	44.0245	1.16454	chr13	109786372	109787261	IRS2	ENSG00000185950	0	promoter	1283.62	0.546613	0.100813	5.42205	5.89205e-08	2.88526e-06	2.50615	IRS2		THAP1	472.069	0.434461	0.14193	3.0611	0.00220525	0.0183364	1.83962	THAP1
4837	1574.98	-0.204982	0.0773456	-2.65021	0.00804424	0.0453353	5.53958	chr12:7189337-7190167	27.541	0.622014	30.9246	0.702242	chr12	7189337	7190167	PEX5	ENSG00000139197	-645	promoter	734.174	0.331361	0.122437	2.70637	0.00680223	0.0341758	2.44546	PEX5		MAMDC2	2498.81	0.43334	0.105174	4.12022	3.78513e-05	0.000638416	2.20748	MAMDC2
22777	2124.88	-0.205089	0.0639175	-3.20865	0.00133357	0.0127565	5.39501	chr7:55964277-55965170	33.8642	0.841452	36.9835	0.946637	chr7	55964277	55965170	NIPSNAP2	ENSG00000146729	0	promoter	1857.81	-0.0780651	0.0944268	-0.826726	0.408393	0.663923	1.98195	NIPSNAP2		TOMM5	2953.1	0.433258	0.106654	4.06227	4.85977e-05	0.000804513	2.15598	TOMM5
15395	1718.19	-0.205182	0.0722627	-2.83938	0.00452008	0.0308693	5.40454	chr3:127597888-127598793	27.9391	0.675878	31.2396	0.764869	chr3	127597888	127598793	TPRA1	ENSG00000163870	0	promoter	459.649	-0.0766485	0.144808	-0.529312	0.596589	0.739699	2.41391	TPRA1		TTLL3	355.2	0.433246	0.161071	2.68979	0.00714977	0.0357404	2.41391	TTLL3
15396	1718.19	-0.205182	0.0722627	-2.83938	0.00452008	0.0308693	5.40454	chr3:127597888-127598793	27.9391	0.675878	31.2396	0.764869	chr3	127597888	127598793	MCM2	ENSG00000073111	-686	promoter	2401.01	0.372614	0.102194	3.64616	0.00026619	0.00283095	2.45722	MCM2		HIST1H3J	332.458	0.433155	0.161826	2.67666	0.00743594	0.0418415	2.01561	HIST1H3J
12018	1644.42	-0.20529	0.072279	-2.84024	0.00450791	0.0308253	5.40454	chr1:42380308-42381212	28.267	0.648946	31.2766	0.731703	chr1	42380308	42381212	RIMKLA	ENSG00000177181	0	promoter	584.198	0.0157637	0.130595	0.120707	0.903923	1	1.78805	RIMKLA		PYCR2	1579.28	0.433081	0.101723	4.25745	2.06771e-05	0.000432882	1.98195	PYCR2
9920	1590.55	-0.205336	0.0720112	-2.85145	0.00435207	0.0264124	6.46774	chr1:13748983-13749857	27.0258	0.628337	30.202	0.708171	chr1	13748983	13749857	PRDM2	ENSG00000116731	0	promoter	3230.97	0.179403	0.0820092	2.1876	0.0286985	0.105849	2.20748	PRDM2		RAC1	11232.1	0.433064	0.0832898	5.19948	1.99848e-07	5.81947e-06	3.58092	RAC1
22312	1693.3	-0.205342	0.0710307	-2.89089	0.00384148	0.0241147	6.46774	chr7:157138419-157139240	28.8993	0.667916	31.7584	0.754308	chr7	157138419	157139240	UBE3C	ENSG00000009335	-39	promoter	13032.8	0.0300139	0.071709	0.418552	0.675544	0.836394	2.20748	UBE3C		MRPS7	2097.79	0.432744	0.104717	4.1325	3.58838e-05	0.000566179	2.45722	MRPS7
6053	1685.54	-0.205348	0.070246	-2.92327	0.00346381	0.0254989	5.39501	chr14:45083657-45084541	28.267	0.665574	30.9246	0.750788	chr14	45083657	45084541	PRPF39	ENSG00000185246	0	promoter	3082.12	-0.127207	0.082474	-1.54238	0.12298	0.251311	2.74032	PRPF39		ZFAND5	4098.29	0.432697	0.0814896	5.30984	1.0972e-07	4.76508e-06	2.45722	ZFAND5
5793	2819.52	-0.205375	0.0583866	-3.5175	0.000435639	0.00484707	6.46774	chr14:20342886-20343797	41.8267	1.11077	46.6555	1.25588	chr14	20342886	20343797	PARP2	ENSG00000129484	0	promoter	834.382	-0.0693874	0.125584	-0.552517	0.580594	0.588509	3.42236	PARP2		DIRAS1	296.839	0.432046	0.167388	2.58111	0.00984842	0.0455468	2.36928	DIRAS1
19341	2936.44	-0.205404	0.0555939	-3.69472	0.000220127	0.00336108	5.39501	chr5:179698311-179699222	42.459	1.15785	47.267	1.30739	chr5	179698311	179699222	CANX	ENSG00000127022	-964	promoter	25516.4	-0.230967	0.0750105	-3.07914	0.00207602	0.0106375	3.58092	CANX		AHSA1	2784.51	0.43204	0.104508	4.13402	3.56475e-05	0.000619947	2.15598	AHSA1
9702	2667.76	-0.205546	0.0600989	-3.42012	0.000625928	0.00725353	5.40454	chr1:110338737-110339493	41.7096	1.05082	46.1182	1.18844	chr1	110338737	110339493	RBM15	ENSG00000162775	0	promoter	2534.02	0.220346	0.0853741	2.58095	0.00985301	0.0481697	2.19903	RBM15		AC016152.1	829.479	0.43188	0.121703	3.54865	0.00038721	0.00306698	3.22532	AC016152.1
12597	1848.35	-0.205733	0.0708906	-2.90211	0.00370653	0.0268277	5.38377	chr1:8878506-8879372	31.7096	0.731616	34.056	0.824347	chr1	8878506	8879372	ENO1	ENSG00000074800	-499	promoter	22727.7	0.0104226	0.0878124	0.118691	0.90552	0.938657	2.45722	ENO1		AHR	1036.45	0.431499	0.110168	3.91675	8.97496e-05	0.000912172	3.41246	AHR
7959	1493.04	-0.205804	0.0785377	-2.62045	0.00878137	0.0481067	5.53958	chr16:1420424-1421345	25.4801	0.586651	28.1453	0.664073	chr16	1420424	1421345	C16orf91	ENSG00000174109	0	promoter	713.741	0.205641	0.128791	1.5967	0.110333	0.254324	2.41624	C16orf91		GTF3C4	2822.65	0.431174	0.0853494	5.05187	4.37505e-07	1.62152e-05	2.20748	GTF3C4
12649	2437.91	-0.205885	0.0601096	-3.42517	0.000614425	0.00716318	5.39501	chr1:92784770-92785642	37.096	0.9637	40.8004	1.0856	chr1	92784770	92785642	EVI5	ENSG00000067208	0	promoter	7001.28	0.084805	0.0756925	1.12039	0.262548	0.581163	1.57954	EVI5		TWISTNB	1938.25	0.430886	0.0973456	4.42636	9.58386e-06	0.000235934	1.98195	TWISTNB
1620	1714.55	-0.205889	0.0707656	-2.90945	0.00362062	0.0258388	5.53958	chr11:124953662-124954557	27.6581	0.675176	31.2396	0.763387	chr11	124953662	124954557	CCDC15	ENSG00000149548	0	promoter	623.656	0.0904347	0.130498	0.692999	0.48831	0.768974	1.83962	CCDC15		C12orf49	1045.23	0.43066	0.105932	4.06545	4.79394e-05	0.000769162	2.23452	C12orf49
23381	1786.51	-0.205891	0.0729204	-2.8235	0.00475019	0.0319938	5.39501	chr8:123072243-123073090	29.5082	0.705386	33.0554	0.794701	chr8	123072243	123073090	TBC1D31	ENSG00000156787	-159	promoter	3017.87	-0.246855	0.0824172	-2.99519	0.00274271	0.0187582	2.20748	TBC1D31		TOMM6	3161.14	0.430495	0.116313	3.70118	0.0002146	0.00259794	2.20748	TOMM6
13948	1810.35	-0.205896	0.0736239	-2.7966	0.00516438	0.0332989	5.53958	chr2:231786082-231786959	29.1569	0.710773	32.7219	0.806189	chr2	231786082	231786959	COPS7B	ENSG00000144524	0	promoter	965.949	0.147337	0.115599	1.27455	0.20247	0.301985	3.42236	COPS7B		TRMT10C	4858.03	0.430464	0.0978196	4.4006	1.07953e-05	0.000306715	1.57954	TRMT10C
13946	1810.35	-0.205896	0.0736239	-2.7966	0.00516438	0.0332989	5.53958	chr2:231786082-231786959	29.1569	0.710773	32.7219	0.806189	chr2	231786082	231786959	PDE6D	ENSG00000156973	0	promoter	2307.63	-0.412591	0.0969874	-4.25406	2.09925e-05	0.000364982	2.45722	PDE6D		ATF5	855.136	0.429962	0.113248	3.79665	0.000146667	0.00137213	3.42236	ATF5
7220	1916.82	-0.205956	0.0676968	-3.04233	0.00234753	0.0193333	5.38377	chr15:56918062-56918975	30.8899	0.755504	34.5748	0.853066	chr15	56918062	56918975	TCF12	ENSG00000140262	-542	promoter	42733.7	0.166879	0.0689284	2.42104	0.015476	0.0761404	1.85565	TCF12		RPL34	29811.4	0.42968	0.0892806	4.81269	1.48916e-06	5.32351e-05	1.85565	RPL34
23213	2219.11	-0.206027	0.0638674	-3.22585	0.00125599	0.011946	5.53958	chr8:100309701-100310611	34.7775	0.873536	39.3367	0.987771	chr8	100309701	100310611	RNF19A	ENSG00000034677	-175	promoter	1287.84	-0.030483	0.100311	-0.303886	0.761215	0.893291	2.23452	RNF19A		MRPL52	3791.38	0.429443	0.100836	4.25881	2.05516e-05	0.000392942	2.20748	MRPL52
18377	1973.3	-0.206117	0.0672323	-3.06574	0.00217131	0.0159568	6.46774	chr4:98658318-98659203	31.1007	0.776815	35.5012	0.878266	chr4	98658318	98659203	TSPAN5	ENSG00000168785	-683	promoter	4337.05	-0.0606071	0.0826865	-0.732974	0.463574	0.671601	2.20748	TSPAN5		PBX2	764.553	0.428551	0.120608	3.55325	0.000380505	0.00290203	3.41246	PBX2
12617	2212.09	-0.206175	0.063423	-3.2508	0.00115081	0.0113987	5.40454	chr1:89994699-89995564	35.9719	0.873068	39.0587	0.985918	chr1	89994699	89995564	ZNF326	ENSG00000162664	0	promoter	5402.21	0.0481003	0.0778809	0.617614	0.53683	0.807268	1.86232	ZNF326		RPSA	32095.4	0.428376	0.0814254	5.26097	1.43301e-07	4.11305e-06	3.88127	RPSA
12564	2062.55	-0.206196	0.0689409	-2.99091	0.00278146	0.0214008	5.53958	chr1:84505817-84506900	32.6698	0.810304	36.8353	0.918659	chr1	84505817	84506900	SPATA1	ENSG00000122432	0	promoter	119.377	-0.335453	0.25823	-1.29905	0.193927	1	0.468227	SPATA1		RNF5	1110.3	0.428328	0.111864	3.82901	0.000128659	0.00163076	2.39524	RNF5
12563	2062.55	-0.206196	0.0689409	-2.99091	0.00278146	0.0214008	5.53958	chr1:84505817-84506900	32.6698	0.810304	36.8353	0.918659	chr1	84505817	84506900	GNG5	ENSG00000174021	0	promoter	2893.57	0.400214	0.11569	3.45938	0.000541428	0.0054959	2.15598	GNG5		KIF1C	1683.78	0.428293	0.0953531	4.49165	7.06719e-06	0.000160317	2.3561	KIF1C
13193	1600.37	-0.206304	0.0763227	-2.70304	0.00687076	0.0414852	5.38377	chr2:164620915-164621718	27.9157	0.62904	31.2581	0.711877	chr2	164620915	164621718	GRB14	ENSG00000115290	-958	promoter	2574.8	0.198434	0.087651	2.26391	0.0235796	0.0918436	2.20748	GRB14		PEA15	755.811	0.426921	0.119021	3.58693	0.000334592	0.00344926	2.41624	PEA15
24276	1408.84	-0.206354	0.0762566	-2.70605	0.00680886	0.0412216	5.38377	chr8:81720907-81721788	24.1218	0.556206	26.4591	0.627386	chr8	81720907	81721788	ZFAND1	ENSG00000104231	0	promoter	1416.71	-0.263313	0.0982605	-2.67975	0.00736773	0.0387649	2.23452	ZFAND1		NAP1L3	1439.17	0.426093	0.110654	3.85068	0.00011779	0.00150089	2.44546	NAP1L3
23027	2398.49	-0.206481	0.0614657	-3.35928	0.000781456	0.0085571	5.38377	chr7:816053-816843	38.7588	0.948009	42.7645	1.068	chr7	816053	816843	SUN1	ENSG00000164828	-23	promoter	4180.67	-0.0682634	0.078987	-0.864236	0.387458	0.735965	1.57954	SUN1		RBM8A	6242.22	0.425456	0.105354	4.03837	5.38248e-05	0.000987373	1.86232	RBM8A
21253	2671.01	-0.206509	0.0618773	-3.33739	0.000845686	0.00909741	5.39501	chr6:43369196-43370056	39.9532	1.06019	44.3765	1.19122	chr6	43369196	43370056	ZNF318	ENSG00000171467	0	promoter	1145.15	0.31687	0.106232	2.98281	0.00285612	0.0190937	2.23452	ZNF318		COA3	768.547	0.42523	0.131123	3.24298	0.00118285	0.00931447	2.41624	COA3
16326	2944.02	-0.206533	0.0567872	-3.63696	0.000275875	0.00396213	5.39501	chr3:33440167-33441067	44.1218	1.15878	48.3231	1.3111	chr3	33440167	33441067	UBP1	ENSG00000153560	-157	promoter	4992.09	0.102013	0.07649	1.33367	0.182311	0.351434	2.45722	UBP1		MRPL49	768.085	0.425068	0.122874	3.45938	0.000541413	0.00500304	2.44546	MRPL49
7680	2590.67	-0.206773	0.061962	-3.33709	0.000846592	0.00909519	5.40454	chr15:80059232-80060096	40.7026	1.0192	44.4877	1.15286	chr15	80059232	80060096	ZFAND6	ENSG00000086666	-328	promoter	9854.25	0.116459	0.07359	1.58254	0.113525	0.19799	3.58092	ZFAND6		SH3BP5L	394.06	0.42495	0.150748	2.81894	0.00481828	0.0256809	2.52935	SH3BP5L
15779	1867.45	-0.206852	0.0723681	-2.85834	0.0042587	0.0297137	5.38377	chr3:156673940-156674842	31.0773	0.734426	34.056	0.8325	chr3	156673940	156674842	TIPARP	ENSG00000163659	-727	promoter	344.313	0.0407344	0.163897	0.248537	0.803719	0.855396	2.52935	TIPARP		ZNF219	1628.92	0.424843	0.0944846	4.49643	6.91044e-06	0.000151836	2.45722	ZNF219
11307	2105.41	-0.206864	0.0692006	-2.98934	0.00279584	0.0218852	5.39501	chr1:228406547-228407473	33.5597	0.828806	37.4838	0.938855	chr1	228406547	228407473	TRIM11	ENSG00000154370	-643	promoter	866.06	0.20054	0.114739	1.7478	0.0804994	0.161282	3.41246	TRIM11		DDT	4371.01	0.424637	0.106238	3.99702	6.41442e-05	0.000707987	3.31145	DDT
24461	1410.4	-0.206883	0.0769821	-2.68741	0.00720076	0.0426567	5.40454	chr9:10612524-10613423	24.0749	0.555738	26.7	0.627941	chr9	10612524	10613423	PTPRD	ENSG00000153707	0	promoter	13153	0.043775	0.0706031	0.620015	0.535248	0.731249	2.20748	PTPRD		SSU72	3165.76	0.42461	0.0866213	4.90191	9.49077e-07	3.09672e-05	2.20748	SSU72
8967	1670.71	-0.206917	0.0719666	-2.87518	0.00403801	0.0249975	6.46774	chr16:68843335-68844254	27.7986	0.657377	31.221	0.743932	chr16	68843335	68844254	TANGO6	ENSG00000103047	0	promoter	3578.98	-0.100049	0.0856493	-1.16812	0.242759	0.449581	2.20748	TANGO6		GIT1	1021.67	0.424507	0.108506	3.9123	9.14194e-05	0.000927128	3.41246	GIT1
6629	1645.53	-0.206945	0.0714984	-2.8944	0.00379879	0.0272762	5.39501	chr14:92106180-92107013	27.6112	0.648478	31.4805	0.733185	chr14	92106180	92107013	ATXN3	ENSG00000066427	0	promoter	2980.95	0.0627086	0.0827236	0.75805	0.448421	0.660235	2.19903	ATXN3		C5orf30	903.559	0.42431	0.110533	3.83877	0.000123651	0.00119812	3.41246	C5orf30
20240	1624.49	-0.206955	0.0768368	-2.69344	0.00707186	0.0414946	5.53958	chr6:131627800-131628710	27.1194	0.645667	29.6276	0.724662	chr6	131627800	131628710	ENPP3	ENSG00000154269	0	promoter	55.6412	0.0356663	0.358866	0.099386	0.920832	1	0.0350345	ENPP3		SGK1	470.059	0.424183	0.149024	2.84641	0.00442147	0.0306514	1.83962	SGK1
20239	1624.49	-0.206955	0.0768368	-2.69344	0.00707186	0.0414946	5.53958	chr6:131627800-131628710	27.1194	0.645667	29.6276	0.724662	chr6	131627800	131628710	MED23	ENSG00000112282	0	promoter	1920.09	0.0374578	0.0916178	0.408849	0.68265	0.915167	1.92972	MED23		GATD3B	413.209	0.424039	0.153333	2.76548	0.00568383	0.0368268	1.83962	GATD3B
15834	1996.54	-0.206972	0.0683035	-3.03019	0.00244402	0.0198471	5.40454	chr3:160565209-160566069	32.904	0.784543	36.4091	0.888827	chr3	160565209	160566069	KPNA4	ENSG00000186432	0	promoter	7250.8	0.0465084	0.0748354	0.621476	0.534287	0.686041	2.45722	KPNA4		SMCR8	674.181	0.423617	0.124994	3.38909	0.000701253	0.00470702	3.42236	SMCR8
16697	1810.01	-0.206983	0.0741932	-2.78978	0.00527433	0.0344353	5.39501	chr3:50568869-50569729	29.6487	0.710304	33.0925	0.805262	chr3	50568869	50569729	HEMK1	ENSG00000114735	0	promoter	165.802	-0.041061	0.215959	-0.190133	0.849205	1	0.856762	HEMK1		SLC25A22	625.066	0.423577	0.125822	3.36647	0.000761357	0.00664283	2.41391	SLC25A22
19015	1983.94	-0.207041	0.0734382	-2.81925	0.00481353	0.031695	5.53958	chr5:150758384-150759338	31.9438	0.778689	35.2233	0.88438	chr5	150758384	150759338	DCTN4	ENSG00000132912	0	promoter	3174.26	0.125368	0.0816204	1.53599	0.12454	0.297476	2.15598	DCTN4		TRAPPC1	1032.37	0.423443	0.125538	3.37303	0.000743457	0.00492297	3.42236	TRAPPC1
25198	1745.04	-0.20709	0.072488	-2.85689	0.0042781	0.026072	6.46774	chr9:3525805-3526583	30.5386	0.690632	34.1671	0.777098	chr9	3525805	3526583	RFX3	ENSG00000080298	0	promoter	11844.4	-0.159311	0.0768312	-2.07352	0.0381241	0.146523	1.85565	RFX3		MTA2	643.866	0.422947	0.124866	3.38721	0.000706062	0.00625535	2.41391	MTA2
25111	1866.74	-0.207103	0.0708166	-2.92449	0.0034502	0.0254593	5.38377	chr9:15552686-15553599	31.1944	0.736534	34.3709	0.832685	chr9	15552686	15553599	CCDC171	ENSG00000164989	0	promoter	3128.94	-0.0780079	0.0857683	-0.909518	0.363077	0.578676	2.19903	CCDC171		UBE2S	6261.29	0.422792	0.108774	3.88689	0.000101536	0.0010375	3.31145	UBE2S
2039	3584.25	-0.207303	0.0539173	-3.84483	0.000120635	0.00213767	5.39501	chr11:3797313-3798214	48.5012	1.41218	53.5112	1.59811	chr11	3797313	3798214	PGAP2	ENSG00000148985	0	promoter	1519.47	-0.214213	0.0967389	-2.21435	0.026805	0.0918865	2.50615	PGAP2		DBNDD2	632.584	0.422774	0.128942	3.27879	0.00104253	0.0104463	1.83962	DBNDD2
2038	3584.25	-0.207303	0.0539173	-3.84483	0.000120635	0.00213767	5.39501	chr11:3797313-3798214	48.5012	1.41218	53.5112	1.59811	chr11	3797313	3798214	NUP98	ENSG00000110713	0	promoter	10434.3	-0.0501913	0.0734614	-0.683234	0.494459	0.698307	2.20748	NUP98		PIK3R2	1001.79	0.422694	0.106973	3.9514	7.76946e-05	0.000849315	3.22532	PIK3R2
14574	1403.1	-0.207306	0.0805653	-2.57314	0.010078	0.0475679	6.46774	chr2:53786543-53787462	24.637	0.55082	27.2559	0.624421	chr2	53786543	53787462	ASB3	ENSG00000115239	0	promoter	7477.94	-0.204633	0.0734308	-2.78674	0.00532404	0.0283224	2.45722	ASB3		SVBP	800.159	0.422527	0.126257	3.34655	0.000818247	0.00702567	2.41624	SVBP
14577	1403.1	-0.207306	0.0805653	-2.57314	0.010078	0.0475679	6.46774	chr2:53786543-53787462	24.637	0.55082	27.2559	0.624421	chr2	53786543	53787462	ERLEC1	ENSG00000068912	0	promoter	1572.41	-0.333035	0.0962007	-3.46188	0.000536415	0.00504622	2.39524	ERLEC1		MARS2	492.133	0.422472	0.140207	3.01321	0.00258502	0.0204901	1.83645	MARS2
4279	2257.8	-0.207406	0.0615809	-3.36803	0.000757075	0.00818259	5.53958	chr12:49741059-49741875	35.363	0.890632	39.4293	1.00611	chr12	49741059	49741875	TMBIM6	ENSG00000139644	0	promoter	14803	-0.374185	0.0790255	-4.73499	2.19065e-06	6.3712e-05	2.20748	TMBIM6		FAM110C	443.061	0.422463	0.159078	2.65569	0.00791465	0.0386047	2.41391	FAM110C
2342	1440.37	-0.207438	0.0785251	-2.64168	0.00824955	0.046109	5.53958	chr11:61816577-61817353	25.6206	0.566979	28.5158	0.642209	chr11	61816577	61817353	FADS1	ENSG00000149485	-469	promoter	12113.6	-0.366248	0.078032	-4.69357	2.68484e-06	5.04714e-05	3.58092	FADS1		ARF1	3520.49	0.420859	0.0845585	4.97714	6.45304e-07	2.02404e-05	2.45722	ARF1
2337	1440.37	-0.207438	0.0785251	-2.64168	0.00824955	0.046109	5.53958	chr11:61816577-61817353	25.6206	0.566979	28.5158	0.642209	chr11	61816577	61817353	FADS2	ENSG00000134824	31	promoter	13063.4	-0.261719	0.0835749	-3.13155	0.00173887	0.015193	1.85565	FADS2		ISOC2	1595.91	0.420746	0.107952	3.89753	9.71769e-05	0.00132934	2.3561	ISOC2
1913	1894.09	-0.207481	0.0684958	-3.0291	0.00245281	0.0199385	5.38377	chr11:2885579-2886438	30.9368	0.745199	34.0189	0.843987	chr11	2885579	2886438	CDKN1C	ENSG00000129757	-878	promoter	198.239	0.464313	0.231169	2.00855	0.0445852	0.215563	1.24638	CDKN1C		LSM5	3231.26	0.420738	0.0986988	4.26284	2.01843e-05	0.000387914	2.19903	LSM5
6976	1871.68	-0.207488	0.0680366	-3.04965	0.00229106	0.0190181	5.38377	chr15:41332232-41333110	31.9906	0.736768	35.2974	0.833611	chr15	41332232	41333110	OIP5	ENSG00000104147	0	promoter	2173.81	-0.390825	0.0877521	-4.45374	8.43888e-06	0.000215651	1.98195	OIP5		METTL26	1803.5	0.420627	0.0986121	4.26546	1.99487e-05	0.000453274	1.80938	METTL26
6977	1871.68	-0.207488	0.0680366	-3.04965	0.00229106	0.0190181	5.38377	chr15:41332232-41333110	31.9906	0.736768	35.2974	0.833611	chr15	41332232	41333110	NUSAP1	ENSG00000137804	0	promoter	4966.93	0.086273	0.0799936	1.0785	0.280811	0.383095	3.31145	NUSAP1		PCBD1	820.148	0.420296	0.128224	3.27783	0.00104608	0.00679057	3.22532	PCBD1
15579	2436.84	-0.207529	0.061866	-3.35449	0.000795126	0.00848166	5.53958	chr3:138834432-138835288	37.6112	0.958314	41.7269	1.08523	chr3	138834432	138835288	PIK3CB	ENSG00000051382	0	promoter	5089.79	0.0043062	0.0801531	0.0537246	0.957155	1	2.20748	PIK3CB		MBNL2	457.905	0.420269	0.155739	2.69854	0.00696442	0.0425652	1.83962	MBNL2
21161	1590.56	-0.207575	0.0728244	-2.85035	0.00436716	0.029635	5.53958	chr6:40587349-40588273	26.1358	0.627166	29.5905	0.709098	chr6	40587349	40588273	LRFN2	ENSG00000156564	0	promoter	301.097	-0.157841	0.167439	-0.942678	0.345846	0.593353	2.01561	LRFN2		ELK1	407.775	0.419899	0.148479	2.828	0.00468391	0.0252333	2.52935	ELK1
8660	1886.83	-0.207587	0.0677165	-3.06552	0.00217291	0.0159626	6.46774	chr16:56190885-56191811	31.4052	0.745902	34.3339	0.840652	chr16	56190885	56191811	GNAO1	ENSG00000087258	-744	promoter	1700.79	-0.156725	0.102007	-1.53641	0.124439	0.272359	2.45722	GNAO1		CDH2	3233.73	0.419722	0.0874008	4.80226	1.56881e-06	4.00594e-05	2.74032	CDH2
21560	1428.26	-0.207608	0.0779917	-2.66193	0.00776937	0.0451592	5.38377	chr6:95577156-95578039	25.0351	0.566276	27.8117	0.636835	chr6	95577156	95578039	MANEA	ENSG00000172469	0	promoter	1240.7	-0.0772125	0.101089	-0.763805	0.444983	0.622185	2.39524	MANEA		NDUFAF4	1668.73	0.419444	0.122093	3.43544	0.000591582	0.0068275	1.80938	NDUFAF4
19880	3032.21	-0.207632	0.0546841	-3.79693	0.000146497	0.00215956	6.46774	chr5:90558312-90559204	43.8173	1.19696	47.8414	1.35186	chr5	90558312	90559204	ADGRV1	ENSG00000164199	0	promoter	31472.6	-0.0715683	0.0686587	-1.04238	0.297237	0.476716	2.45722	ADGRV1		RPS25	31963.5	0.419207	0.0899448	4.66072	3.15112e-06	8.72565e-05	2.20748	RPS25
18417	2365	-0.207727	0.0605875	-3.42855	0.000606809	0.0070795	5.40454	chr5:10353301-10354177	37.2834	0.934895	41.2637	1.05429	chr5	10353301	10354177	MARCHF6	ENSG00000145495	-462	promoter	7424.35	0.135323	0.0762637	1.77441	0.0759948	0.236513	1.85565	2006-03-01		RPL36A	21307.6	0.419117	0.0892419	4.69642	2.64764e-06	6.82156e-05	2.45722	RPL36A
9637	2130.72	-0.207745	0.0675561	-3.07515	0.00210395	0.0178677	5.39501	chr1:108746288-108747113	34.1686	0.836534	37.947	0.949231	chr1	108746288	108747113	STXBP3	ENSG00000116266	0	promoter	2398.91	0.103016	0.0871641	1.18186	0.23726	0.414548	2.45722	STXBP3		RPLP2	46385.3	0.419106	0.0876089	4.78383	1.71983e-06	3.40548e-05	3.58092	RPLP2
8877	1643.54	-0.207769	0.0722018	-2.87762	0.00400687	0.0284324	5.38377	chr16:67326395-67327298	27.3536	0.647541	30.3317	0.731888	chr16	67326395	67327298	KCTD19	ENSG00000168676	-298	promoter	21.6937	0.0982088	0.613761	0.160011	0.872872	1	0	KCTD19		ZNF48	1099.37	0.41875	0.115323	3.6311	0.000282216	0.00317231	2.25644	ZNF48
8878	1643.54	-0.207769	0.0722018	-2.87762	0.00400687	0.0284324	5.38377	chr16:67326395-67327298	27.3536	0.647541	30.3317	0.731888	chr16	67326395	67327298	LRRC36	ENSG00000159708	0	promoter	19.8973	-0.304808	0.61556	-0.495172	0.620479	1	0	LRRC36		GPR27	382.708	0.41835	0.151504	2.76131	0.00575705	0.029451	2.52935	GPR27
7993	1667.14	-0.207861	0.0718087	-2.89465	0.00379584	0.0267278	5.53958	chr16:15649781-15650620	28.1499	0.656206	31.0172	0.743005	chr16	15649781	15650620	NDE1	ENSG00000072864	0	promoter	1045.09	0.0194605	0.105952	0.183673	0.85427	0.956157	2.25644	NDE1		FMC1	553.13	0.418139	0.142587	2.93251	0.00336231	0.0201151	2.44546	FMC1
9072	2152.15	-0.20792	0.0651395	-3.19192	0.00141332	0.0133079	5.40454	chr16:72093271-72094178	33.9578	0.84637	37.7802	0.959051	chr16	72093271	72094178	DHX38	ENSG00000140829	0	promoter	1552.34	0.112371	0.104862	1.07161	0.283893	0.457299	2.50615	DHX38		NECTIN3-AS1	575.322	0.418132	0.135021	3.0968	0.00195623	0.0136527	2.41391	NECTIN3-AS1
9071	2152.15	-0.20792	0.0651395	-3.19192	0.00141332	0.0133079	5.40454	chr16:72093271-72094178	33.9578	0.84637	37.7802	0.959051	chr16	72093271	72094178	TXNL4B	ENSG00000140830	0	promoter	394.19	0.025836	0.150291	0.171907	0.863511	0.921689	2.41391	TXNL4B		RXRA	619.41	0.417484	0.127403	3.27687	0.00104965	0.0104995	1.83962	RXRA
9761	2895.81	-0.207933	0.0557205	-3.73172	0.000190175	0.00302691	5.38377	chr1:113389831-113390735	42.3419	1.14192	45.8032	1.29016	chr1	113389831	113390735	MAGI3	ENSG00000081026	-526	promoter	5879.04	-0.00043487	0.0760252	-0.00572008	0.995436	1	1.57954	MAGI3		SBF1	428.757	0.417268	0.146967	2.83919	0.00452279	0.0310603	1.83645	SBF1
21881	1558.48	-0.207935	0.0791676	-2.62652	0.00862636	0.0483432	5.40454	chr7:122886237-122887075	27.096	0.612178	29.924	0.695016	chr7	122886237	122887075	CADPS2	ENSG00000081803	0	promoter	7963.31	0.136642	0.0742768	1.83964	0.0658212	0.214153	1.85565	CADPS2		TENT5B	1985.33	0.417069	0.0905257	4.60719	4.08151e-06	0.000100628	2.3561	TENT5B
1983	1580.28	-0.208011	0.0776835	-2.67767	0.00741358	0.043525	5.40454	chr11:3378740-3379614	26.5574	0.623653	29.2199	0.703354	chr11	3378740	3379614	ZNF195	ENSG00000005801	0	promoter	5526.08	0.0603131	0.0759475	0.794142	0.427113	0.63844	2.20748	ZNF195		ZCCHC24	387.693	0.416895	0.15108	2.75944	0.00579005	0.029451	2.54553	ZCCHC24
10444	1739.98	-0.208025	0.0707354	-2.94089	0.00327266	0.0240081	5.53958	chr1:161165876-161166783	29.5316	0.684778	32.5181	0.774875	chr1	161165876	161166783	PPOX	ENSG00000143224	-597	promoter	324.098	-0.177697	0.163063	-1.08974	0.275826	0.515629	2.01561	PPOX		FLII	2426.56	0.416791	0.0968967	4.3014	1.69724e-05	0.000308675	2.45722	FLII
19707	1890.06	-0.208043	0.066658	-3.12104	0.00180212	0.0159316	5.38377	chr5:72106803-72107690	31.0539	0.745433	33.6298	0.842505	chr5	72106803	72107690	MAP1B	ENSG00000131711	0	promoter	21562	0.229171	0.071011	3.22726	0.00124981	0.0104424	2.20748	MAP1B		ZYX	2156.25	0.416401	0.100649	4.13715	3.51653e-05	0.000574469	2.3561	ZYX
23522	1820.31	-0.20808	0.0686061	-3.03297	0.00242162	0.0197091	5.40454	chr8:141391595-141392474	30.0234	0.716628	33.463	0.811191	chr8	141391595	141392474	PTP4A3	ENSG00000184489	0	promoter	298.722	0.105388	0.174598	0.603606	0.546105	0.701951	2.41391	PTP4A3		RPL27A	42560.4	0.416394	0.0840831	4.95217	7.33906e-07	1.56307e-05	3.88127	RPL27A
24274	1389.88	-0.208099	0.0774892	-2.68552	0.00724168	0.0429488	5.38377	chr8:81685820-81686699	22.904	0.547775	26.033	0.619048	chr8	81685820	81686699	IMPA1	ENSG00000133731	0	promoter	1425.34	-0.00723137	0.0995061	-0.0726726	0.942067	0.979449	2.39524	IMPA1		CCSAP	367.155	0.416181	0.154404	2.6954	0.00703034	0.0403384	2.01561	CCSAP
16626	1265.14	-0.208171	0.0809915	-2.57028	0.0101615	0.0435328	7.40514	chr3:49339697-49340558	23.8173	0.499766	26.1627	0.564388	chr3	49339697	49340558	USP4	ENSG00000114316	0	promoter	1693.01	-0.169978	0.0931457	-1.82486	0.0680227	0.213081	1.92972	USP4		MRFAP1L1	1061.94	0.416111	0.106733	3.89862	9.67419e-05	0.00137213	2.25644	MRFAP1L1
18399	2457.2	-0.208498	0.0636922	-3.27352	0.00106217	0.0107612	5.38377	chr4:99950060-99950954	37.541	0.966511	41.8936	1.09394	chr4	99950060	99950954	H2AZ1	ENSG00000164032	0	promoter	20790.2	0.0866803	0.11011	0.787216	0.431155	0.642423	2.20748	H2AFZ		ZBTB33	513.909	0.415831	0.140884	2.95159	0.00316143	0.0193687	2.41391	ZBTB33
18006	1678.37	-0.208603	0.0743261	-2.80659	0.00500692	0.0331941	5.39501	chr4:55346020-55346929	28.0796	0.658548	30.2761	0.747638	chr4	55346020	55346929	SRD5A3	ENSG00000128039	0	promoter	629.329	-0.577707	0.129838	-4.44944	8.6096e-06	0.000232093	1.83962	SRD5A3		NMRK2	924.244	0.4157	0.112815	3.6848	0.000228884	0.00251596	2.44546	NMRK2
10007	1540.87	-0.208628	0.0756784	-2.75678	0.0058374	0.0363406	5.53958	chr1:150268683-150269575	25.7143	0.609602	29.2199	0.68779	chr1	150268683	150269575	APH1A	ENSG00000117362	-987	promoter	1382.84	-0.0132601	0.101026	-0.131255	0.895574	0.984312	2.25644	APH1A		DAXX	1753.88	0.415504	0.0993317	4.183	2.8769e-05	0.000574469	1.92972	DAXX
13426	1946.48	-0.208639	0.0668796	-3.11962	0.00181087	0.0159388	5.40454	chr2:18560135-18560944	32.3185	0.769555	35.6494	0.868445	chr2	18560135	18560944	RDH14	ENSG00000240857	0	promoter	1101.68	0.00202781	0.112931	0.0179562	0.985674	1	2.25644	RDH14		NOP10	3899.12	0.414588	0.115354	3.59404	0.000325584	0.00363124	2.19903	NOP10
12416	2591.94	-0.208812	0.0594643	-3.51155	0.000445505	0.00550572	5.53958	chr1:64966069-64966939	39.1803	1.01967	43.1721	1.15527	chr1	64966069	64966939	JAK1	ENSG00000162434	0	promoter	3954.75	-0.283698	0.0797831	-3.55587	0.000376737	0.00466388	1.86232	JAK1		MT2A	477.609	0.414325	0.160774	2.57706	0.00996437	0.0452777	2.41391	MT2A
19625	1850	-0.208982	0.0697961	-2.99418	0.00275182	0.0190169	6.46774	chr5:60699597-60700468	31.0539	0.727401	34.7971	0.824903	chr5	60699597	60700468	DEPDC1B	ENSG00000035499	0	promoter	7087.45	0.009887	0.0737139	0.134127	0.893302	0.776089	3.31145	DEPDC1B		C12orf57	2717.49	0.413944	0.102159	4.05196	5.0791e-05	0.000835216	2.15598	C12orf57
24126	2241.62	-0.208994	0.0624644	-3.3458	0.00082045	0.0077713	6.46774	chr8:60678157-60679051	35.3396	0.886183	39.5405	1	chr8	60678157	60679051	CHD7	ENSG00000171316	-513	promoter	14845.7	0.176124	0.0742855	2.3709	0.0177448	0.0682534	2.45722	CHD7		LRRC47	1511.44	0.413769	0.10018	4.13024	3.62382e-05	0.000573129	2.44546	LRRC47
21095	1792.1	-0.20903	0.0716735	-2.91642	0.00354079	0.0254128	5.53958	chr6:36027296-36028153	29.9297	0.704215	32.7589	0.798036	chr6	36027296	36028153	MAPK14	ENSG00000112062	-936	promoter	4762.6	0.000653438	0.0789205	0.00827971	0.993394	1	1.86232	MAPK14		BAP1	844.463	0.412455	0.114956	3.58795	0.000333291	0.00259846	3.42236	BAP1
8800	1463.3	-0.209081	0.0750294	-2.78665	0.0053256	0.0305927	6.46774	chr16:641493-642296	25.5972	0.576347	28.59	0.652214	chr16	641493	642296	MCRIP2	ENSG00000172366	-187	promoter	1023.5	0.486577	0.107974	4.50641	6.59325e-06	0.000115446	3.22532	MCRIP2		APEH	1555.83	0.41242	0.109855	3.75423	0.000173876	0.00206811	2.39524	APEH
3006	1407.83	-0.209159	0.076964	-2.71763	0.00657519	0.0401668	5.40454	chr11:78574407-78575317	24.5902	0.556909	27.2559	0.628127	chr11	78574407	78575317	NARS2	ENSG00000137513	-877	promoter	8135.56	0.0630325	0.0740361	0.851376	0.39456	0.569187	2.45722	NARS2		RHNO1	489.043	0.411776	0.140306	2.93484	0.00333717	0.0200014	2.44546	RHNO1
24450	1500.09	-0.209193	0.0760251	-2.75163	0.00592987	0.0328955	6.46774	chr9:104093777-104094577	27.4239	0.590398	30.5725	0.668149	chr9	104093777	104094577	SMC2	ENSG00000136824	0	promoter	6802.23	0.205306	0.0864158	2.37579	0.0175116	0.0832271	1.86232	SMC2		GSDMD	592.716	0.411403	0.131286	3.13363	0.00172657	0.0151992	1.83962	GSDMD
17419	2668.91	-0.209202	0.0571864	-3.65824	0.000253954	0.0032681	6.46774	chr4:151015109-151016135	41.0304	1.05293	45.1732	1.19011	chr4	151015109	151016135	LRBA	ENSG00000198589	0	promoter	43115.4	0.157516	0.0704874	2.23468	0.0254386	0.110098	1.85565	LRBA		WTIP	606.987	0.411101	0.129179	3.18242	0.00146052	0.0137319	1.78805	WTIP
17761	2953.4	-0.209226	0.0573392	-3.64891	0.000263355	0.00375251	5.53958	chr4:2535954-2536858	43.2787	1.16159	48.0082	1.31703	chr4	2535954	2536858	FAM193A	ENSG00000125386	0	promoter	7055.3	0.0803621	0.07726	1.04015	0.298269	0.397019	3.31145	FAM193A		RPS11	28050	0.411085	0.0838063	4.90518	9.33418e-07	1.89006e-05	3.88127	RPS11
7540	2108.39	-0.209244	0.0656864	-3.18551	0.00144501	0.013556	5.39501	chr15:74615382-74616226	33.4426	0.828571	37.7988	0.939781	chr15	74615382	74616226	CLK3	ENSG00000179335	0	promoter	565.531	0.00339654	0.136488	0.0248853	0.980146	1	1.83645	CLK3		BRD3	3577.39	0.409761	0.0808779	5.06642	4.05364e-07	1.55826e-05	2.15598	BRD3
11583	1679.76	-0.20925	0.0725211	-2.88536	0.00390964	0.0244195	6.46774	chr1:25799767-25800645	27.8689	0.660656	31.0543	0.748193	chr1	25799767	25800645	SELENON	ENSG00000162430	0	promoter	1491.51	-0.018812	0.0969224	-0.194093	0.846103	0.914533	2.39524	SELENON		PIN1	1776.32	0.409396	0.100439	4.07606	4.58045e-05	0.000839668	1.92972	PIN1
21952	1456.53	-0.20925	0.0786126	-2.66179	0.00777263	0.0398099	6.46774	chr7:129188206-129189039	26.0656	0.571429	28.6826	0.648879	chr7	129188206	129189039	SMO	ENSG00000128602	0	promoter	1947.43	-0.054365	0.09108	-0.596894	0.550578	0.80205	1.92972	SMO		KAT2A	471.359	0.409368	0.143652	2.84971	0.00437588	0.0304449	1.83962	KAT2A
9748	1893.64	-0.209294	0.0665829	-3.14335	0.00167024	0.0147789	5.53958	chr1:11262221-11263128	30.726	0.74637	33.426	0.844358	chr1	11262221	11263128	MTOR	ENSG00000198793	0	promoter	5064.55	0.0300641	0.0774833	0.388007	0.698011	0.852938	2.20748	MTOR		RPL3	37753.8	0.408944	0.0875406	4.67148	2.9904e-06	9.61123e-05	1.85565	RPL3
4205	1984.73	-0.209321	0.0650857	-3.21608	0.00129957	0.0122802	5.53958	chr12:47904688-47905633	32.2717	0.782904	35.6494	0.884936	chr12	47904688	47905633	VDR	ENSG00000111424	0	promoter	182.295	0.332338	0.215802	1.54001	0.123558	0.535069	0.849831	VDR		RHOC	603.316	0.408889	0.143844	2.84259	0.00447481	0.0249968	2.44546	RHOC
11370	2751.11	-0.20933	0.0587038	-3.56587	0.000362658	0.00475233	5.53958	chr1:23344018-23344878	40.2576	1.0815	46.0997	1.22642	chr1	23344018	23344878	HNRNPR	ENSG00000125944	0	promoter	9903.52	0.166947	0.0757495	2.20393	0.0275291	0.0715429	3.58092	HNRNPR		HNRNPUL2	2147.3	0.408822	0.0888234	4.60264	4.17179e-06	0.000118037	1.98195	HNRNPUL2
711	1372.43	-0.20939	0.0819544	-2.55496	0.01062	0.0493024	6.46774	chr10:49761826-49762669	24.0749	0.538173	26.663	0.611821	chr10	49761826	49762669	OGDHL	ENSG00000197444	0	promoter	210.422	-0.102824	0.20528	-0.500896	0.616444	1	1.21081	OGDHL		CTU1	475.673	0.408664	0.142255	2.87275	0.00406916	0.0288775	1.83645	CTU1
25255	1520.58	-0.209396	0.0776956	-2.69508	0.00703713	0.0420694	5.39501	chr9:35079480-35080364	26.6042	0.597424	28.4047	0.677043	chr9	35079480	35080364	FANCG	ENSG00000221829	-834	promoter	420.688	0.133079	0.15218	0.874482	0.381856	0.564572	2.41391	FANCG		INA	343.149	0.408604	0.158479	2.57828	0.00992926	0.0457792	2.36928	INA
6146	2229.92	-0.209414	0.0647183	-3.23578	0.00121312	0.0118548	5.40454	chr14:54396437-54397329	34.7775	0.876581	39.2255	0.994441	chr14	54396437	54397329	CDKN3	ENSG00000100526	0	promoter	804.185	-0.0690391	0.121045	-0.570357	0.568435	0.580985	3.42236	CDKN3		PTRHD1	1052.09	0.408579	0.12742	3.20656	0.00134333	0.01038	2.39524	PTRHD1
9563	1741.72	-0.209489	0.0766938	-2.7315	0.00630471	0.0390371	5.39501	chr17:996421-997274	29.6956	0.681733	31.7399	0.775801	chr17	996421	997274	TIMM22	ENSG00000177370	0	promoter	902.504	0.323741	0.1179	2.7459	0.00603447	0.0311091	2.44546	TIMM22		ZNRD1	798.029	0.408417	0.138217	2.95489	0.00312776	0.019256	2.41624	ZNRD1
87	1810.28	-0.209542	0.0736156	-2.84644	0.00442107	0.0304602	5.40454	chr10:102743388-102744288	29.555	0.709368	32.7775	0.806559	chr10	102743388	102744288	WBP1L	ENSG00000166272	0	promoter	1088.17	0.0856649	0.106181	0.806783	0.419792	0.601444	2.39524	WBP1L		BCL10	637.564	0.408328	0.13045	3.13016	0.00174712	0.0156514	1.78805	BCL10
23928	1514.09	-0.209544	0.0742514	-2.82208	0.00477131	0.0321406	5.38377	chr8:37695143-37696000	27.0258	0.598361	29.8314	0.67519	chr8	37695143	37696000	ZNF703	ENSG00000183779	0	promoter	11.7653	0.53605	0.76868	0.697364	0.485575	1	0	ZNF703		MRPL27	2060.76	0.407821	0.104534	3.90132	9.56683e-05	0.00150116	1.98195	MRPL27
11525	1335.69	-0.209548	0.0781509	-2.68132	0.00733313	0.0432265	5.40454	chr1:246506817-246507677	23.6768	0.527635	25.9774	0.595701	chr1	246506817	246507677	SMYD3	ENSG00000185420	0	promoter	28182.4	0.088089	0.072021	1.2231	0.221291	0.423125	2.20748	SMYD3		IRGQ	802.913	0.407805	0.11819	3.45043	0.000559702	0.00392902	3.41246	IRGQ
14679	3091.04	-0.209661	0.0568878	-3.68551	0.000228244	0.00338141	5.53958	chr2:65129910-65130829	44.5433	1.21991	49.1384	1.37984	chr2	65129910	65130829	RAB1A	ENSG00000138069	0	promoter	3503.14	0.178483	0.080756	2.21015	0.0270945	0.101877	2.19903	RAB1A		ZNF22	1911.38	0.407803	0.0950735	4.28934	1.79203e-05	0.000332452	2.3561	ZNF22
7060	2134.19	-0.209703	0.0654466	-3.20419	0.00135444	0.0112715	6.46774	chr15:44288360-44289265	34.1686	0.840047	37.0762	0.952196	chr15	44288360	44289265	GOLM2	ENSG00000166734	0	promoter	5824.3	-0.0843441	0.07633	-1.10499	0.269163	0.533205	1.86232	CASC4		SPAG5	1566.65	0.407707	0.102618	3.97304	7.09611e-05	0.00105961	2.25644	SPAG5
25536	1730.06	-0.20977	0.070357	-2.98151	0.00286835	0.0222754	5.40454	chr9:92669765-92670643	28.829	0.681733	31.851	0.77191	chr9	92669765	92670643	IPPK	ENSG00000127080	0	promoter	953.365	0.138787	0.108457	1.27966	0.200665	0.300109	3.42236	IPPK		STUB1	1524.57	0.407473	0.104956	3.8823	0.000103472	0.00137988	2.39524	STUB1
13506	1732.07	-0.209921	0.0697439	-3.00988	0.0026135	0.0204427	5.53958	chr2:196926445-196927349	29.3911	0.681733	32.129	0.772281	chr2	196926445	196927349	PGAP1	ENSG00000197121	0	promoter	5860.4	0.0994912	0.0760675	1.30793	0.190896	0.387413	2.20748	PGAP1		ABRACL	2541.28	0.407106	0.10393	3.91713	8.96101e-05	0.00109372	2.74032	ABRACL
17442	2506.19	-0.209939	0.0588658	-3.5664	0.000361915	0.00425284	6.46774	chr4:152779395-152780289	38.5948	0.989227	42.4866	1.11784	chr4	152779395	152780289	TIGD4	ENSG00000169989	0	promoter	252.102	-0.193927	0.19027	-1.01922	0.308097	0.478714	2.52935	TIGD4		TSPYL4	566.225	0.406915	0.13632	2.985	0.00283583	0.0219194	1.83962	TSPYL4
17443	2506.19	-0.209939	0.0588658	-3.5664	0.000361915	0.00425284	6.46774	chr4:152779395-152780289	38.5948	0.989227	42.4866	1.11784	chr4	152779395	152780289	ARFIP1	ENSG00000164144	0	promoter	5939.65	-0.13718	0.0750473	-1.82791	0.0675623	0.217671	1.86232	ARFIP1		NUP210L	391.519	0.406588	0.155844	2.60894	0.00908239	0.0411464	2.52935	NUP210L
14538	1882.79	-0.210004	0.0669505	-3.13671	0.00170857	0.015299	5.39501	chr2:47368820-47369660	30.726	0.742857	34.1671	0.839541	chr2	47368820	47369660	EPCAM	ENSG00000119888	0	promoter	12552.7	-0.58615	0.089118	-6.57723	4.79285e-11	4.58164e-09	3.88127	EPCAM		MICOS10	4587.91	0.406316	0.109543	3.70919	0.00020792	0.00252766	2.20748	MICOS10
22121	2359.65	-0.210014	0.0696664	-3.01457	0.00257341	0.0205844	5.40454	chr7:143287844-143288738	35.2459	0.923185	39.5775	1.05114	chr7	143287844	143288738	CASP2	ENSG00000106144	-850	promoter	1945.1	0.170392	0.0943478	1.806	0.0709189	0.219433	1.92972	CASP2		C5orf24	1386.32	0.406304	0.101028	4.02169	5.77813e-05	0.000892979	2.25644	C5orf24
1924	1690.17	-0.210088	0.072619	-2.89301	0.0038157	0.0268351	5.53958	chr11:3057088-3057994	28.0328	0.669555	31.221	0.754308	chr11	3057088	3057994	CARS1	ENSG00000110619	0	promoter	4103.32	-0.145854	0.0905473	-1.6108	0.107223	0.200966	3.31145	CARS		NPM3	1841.88	0.40587	0.103091	3.93702	8.2498e-05	0.00134022	1.98195	NPM3
10837	1615.34	-0.210105	0.0729209	-2.88127	0.00396076	0.0246413	6.46774	chr1:200409700-200410604	28.548	0.638173	30.6281	0.721141	chr1	200409700	200410604	ZNF281	ENSG00000162702	0	promoter	5500.51	0.451708	0.0792617	5.69894	1.20552e-08	5.78297e-07	3.31145	ZNF281		SRSF9	5386.39	0.405791	0.0956331	4.24321	2.20346e-05	0.000546827	1.57954	SRSF9
19198	2436.99	-0.21011	0.0608866	-3.45084	0.000558837	0.00665598	5.40454	chr5:172283527-172284346	38.3607	0.963934	42.5792	1.08746	chr5	172283527	172284346	UBTD2	ENSG00000168246	0	promoter	7283.85	-0.158246	0.0742805	-2.13038	0.0331402	0.132418	1.86232	UBTD2		RRS1	1460.9	0.40575	0.103735	3.91141	9.17599e-05	0.00123303	2.44546	RRS1
9825	1289.04	-0.210137	0.0799893	-2.62706	0.00861266	0.0412619	6.79802	chr1:117929231-117930051	23.1616	0.507026	25.8662	0.574764	chr1	117929231	117930051	WDR3	ENSG00000065183	0	promoter	3031.03	0.188967	0.0874377	2.16116	0.030683	0.0949426	2.74032	WDR3		DPH3	1089.37	0.405651	0.117057	3.4654	0.000529442	0.0049098	2.44546	DPH3
9824	1289.04	-0.210137	0.0799893	-2.62706	0.00861266	0.0412619	6.79802	chr1:117929231-117930051	23.1616	0.507026	25.8662	0.574764	chr1	117929231	117930051	GDAP2	ENSG00000196505	0	promoter	1655.36	-0.115939	0.0936954	-1.23741	0.215935	0.446896	1.98195	GDAP2		CDK16	1091.96	0.405622	0.111765	3.62926	0.000284237	0.00304377	2.39524	CDK16
19807	1388.82	-0.210219	0.0772755	-2.72038	0.00652069	0.0399564	5.39501	chr5:79235667-79236496	24.6838	0.546838	27.4041	0.619048	chr5	79235667	79236496	DMGDH	ENSG00000132837	0	promoter	246.41	-0.643542	0.199431	-3.22689	0.00125145	0.0111738	2.01561	DMGDH		UQCR10	3868.32	0.40522	0.111336	3.6396	0.000273059	0.00320731	2.15598	UQCR10
19810	1388.82	-0.210219	0.0772755	-2.72038	0.00652069	0.0399564	5.39501	chr5:79235667-79236496	24.6838	0.546838	27.4041	0.619048	chr5	79235667	79236496	JMY	ENSG00000152409	0	promoter	2431.61	-0.0231697	0.0860175	-0.269361	0.787652	0.934136	2.15598	JMY		PTTG1	2526.52	0.405199	0.117668	3.44357	0.000574085	0.00575632	2.15598	PTTG1
11718	1368.87	-0.210288	0.0780745	-2.69342	0.00707226	0.0421742	5.40454	chr1:29236029-29236927	23.8642	0.540984	25.8292	0.61108	chr1	29236029	29236927	PTPRU	ENSG00000060656	0	promoter	641.279	0.217455	0.126884	1.7138	0.086565	0.215977	2.41391	PTPRU		PSMB3	3089.53	0.405042	0.111667	3.62722	0.000286487	0.00327095	2.20748	PSMB3
21618	2678.94	-0.210303	0.0583825	-3.60215	0.000315598	0.00430795	5.53958	chr7:100538613-100539508	39.5082	1.05644	44.9694	1.19566	chr7	100538613	100539508	AGFG2	ENSG00000106351	0	promoter	300.846	-0.0892164	0.166799	-0.534874	0.592737	0.736338	2.41391	AGFG2		CIAO2B	1347.97	0.404339	0.130644	3.09497	0.00196836	0.0144594	2.25644	CIAO2B
1847	2068.42	-0.210306	0.0666743	-3.15422	0.00160926	0.0128106	6.46774	chr11:19240737-19241520	34.0047	0.812178	37.5764	0.922179	chr11	19240737	19241520	E2F8	ENSG00000129173	0	promoter	815.634	0.137675	0.125675	1.09548	0.273306	0.36876	3.42236	E2F8		DMAC1	1934.28	0.40433	0.109887	3.67951	0.000233685	0.002635	2.3561	DMAC1
17035	1688.62	-0.210352	0.0705944	-2.97972	0.00288507	0.0223733	5.40454	chr3:97821595-97822459	29.274	0.665808	31.9437	0.753567	chr3	97821595	97822459	CRYBG3	ENSG00000080200	0	promoter	2027.93	-0.0444344	0.0905136	-0.490915	0.623487	0.767917	2.3561	CRYBG3		AMPD2	439.509	0.404095	0.146776	2.75314	0.00590271	0.0380551	1.83645	AMPD2
17568	1491.4	-0.210434	0.0751278	-2.80102	0.0050942	0.0329602	5.53958	chr4:169612152-169613062	25.0351	0.589696	28.5714	0.66574	chr4	169612152	169613062	CLCN3	ENSG00000109572	0	promoter	3634.83	-0.201564	0.0818179	-2.46356	0.0137563	0.0621651	2.15598	CLCN3		MZT2B	3386.34	0.403642	0.0937966	4.30337	1.68219e-05	0.000282643	2.74032	MZT2B
17567	1491.4	-0.210434	0.0751278	-2.80102	0.0050942	0.0329602	5.53958	chr4:169612152-169613062	25.0351	0.589696	28.5714	0.66574	chr4	169612152	169613062	NEK1	ENSG00000137601	0	promoter	4459.25	-0.0272823	0.0792155	-0.344406	0.730541	0.978486	1.86232	NEK1		RPL23	35540.6	0.403403	0.087402	4.61549	3.92178e-06	6.91985e-05	3.58092	RPL23
7492	1614.26	-0.210463	0.0748334	-2.81243	0.00491695	0.0327111	5.40454	chr15:72685724-72686654	27.0023	0.63349	30.5355	0.719288	chr15	72685724	72686654	HIGD2B	ENSG00000175202	0	promoter	4.42186	0.789898	1.26528	0.624286	0.53244	1	0	HIGD2B		YRDC	661.751	0.403299	0.125371	3.21685	0.00129607	0.0100266	2.41624	YRDC
7493	1614.26	-0.210463	0.0748334	-2.81243	0.00491695	0.0327111	5.40454	chr15:72685724-72686654	27.0023	0.63349	30.5355	0.719288	chr15	72685724	72686654	BBS4	ENSG00000140463	-96	promoter	1829.95	-0.193708	0.0934352	-2.07318	0.0381551	0.120228	2.45722	BBS4		PABPN1	2965.52	0.403201	0.0896603	4.49699	6.8923e-06	0.000168527	2.15598	PABPN1
19912	1500.43	-0.21048	0.0743591	-2.83059	0.00464625	0.0276557	6.46774	chr5:95554675-95555511	26.6511	0.592506	29.2385	0.669261	chr5	95554675	95555511	ARSK	ENSG00000164291	0	promoter	1620.64	-0.25778	0.0984213	-2.61914	0.00881511	0.0422437	2.3561	ARSK		TOPORS	3040.1	0.402977	0.0839602	4.79962	1.58971e-06	4.44893e-05	2.45722	TOPORS
19911	1500.43	-0.21048	0.0743591	-2.83059	0.00464625	0.0276557	6.46774	chr5:95554675-95555511	26.6511	0.592506	29.2385	0.669261	chr5	95554675	95555511	TTC37	ENSG00000198677	0	promoter	6843	0.123085	0.0745251	1.6516	0.0986166	0.189215	3.31145	TTC37		ZNF426	1511.18	0.402018	0.0959401	4.1903	2.78581e-05	0.000455308	2.50615	ZNF426
6951	1627.18	-0.210507	0.076141	-2.76471	0.00569742	0.0363483	5.40454	chr15:40694616-40695528	27.7752	0.64192	30.6837	0.726885	chr15	40694616	40695528	RAD51	ENSG00000051180	0	promoter	1102.02	0.0388874	0.105995	0.366879	0.713709	0.812883	2.44546	RAD51		GTF3C6	2744.79	0.401814	0.10288	3.90564	9.39747e-05	0.00137043	2.19903	GTF3C6
7585	1760.46	-0.210522	0.073264	-2.87347	0.0040599	0.0250978	6.46774	chr15:75639894-75640810	29.4379	0.690164	32.5366	0.78451	chr15	75639894	75640810	IMP3	ENSG00000177971	0	promoter	1847.72	0.630087	0.107867	5.8413	5.1794e-09	4.46051e-07	1.92972	IMP3		HSPA14	428.167	0.401674	0.147006	2.73237	0.0062881	0.0398343	1.83962	HSPA14
12383	2548.56	-0.210612	0.0625665	-3.36621	0.000762096	0.00735157	6.46774	chr1:6393131-6394059	39.4614	1.00187	43.5242	1.13748	chr1	6393131	6394059	ACOT7	ENSG00000097021	0	promoter	3127.43	0.0896092	0.084258	1.06351	0.287551	0.507415	2.15598	ACOT7		RPL13A	55892.7	0.401624	0.0764633	5.25251	1.50041e-07	7.79448e-06	1.85565	RPL13A
4643	2279.61	-0.210799	0.0712868	-2.95706	0.00310592	0.0231177	5.53958	chr12:57771690-57772591	35.6909	0.894379	39.4664	1.01797	chr12	57771690	57772591	METTL1	ENSG00000037897	0	promoter	598.089	0.324877	0.130871	2.48241	0.0130496	0.06873	1.78805	METTL1		REX1BD	1597.71	0.401411	0.115487	3.4758	0.000509325	0.0057287	1.92972	REX1BD
4644	2279.61	-0.210799	0.0712868	-2.95706	0.00310592	0.0231177	5.53958	chr12:57771690-57772591	35.6909	0.894379	39.4664	1.01797	chr12	57771690	57772591	EEF1AKMT3	ENSG00000123427	-87	promoter	87.0938	-0.0916292	0.29189	-0.313917	0.753584	1	0.466872	EEF1AKMT3		TWF2	855.524	0.401086	0.113068	3.54729	0.000389215	0.00386454	2.41624	TWF2
16923	1424.02	-0.210819	0.0798201	-2.64118	0.0082619	0.0415083	6.46774	chr3:69013191-69014012	25.5738	0.563232	28.3306	0.636279	chr3	69013191	69014012	EOGT	ENSG00000163378	0	promoter	1889.03	0.192081	0.0963667	1.99323	0.0462361	0.141796	2.3561	EOGT		SYTL2	565.209	0.400659	0.131093	3.05629	0.00224091	0.0185496	1.83645	SYTL2
11283	2293.9	-0.210896	0.0648491	-3.25211	0.00114553	0.0113671	5.40454	chr1:226939670-226940513	37.1663	0.908665	39.7999	1.02372	chr1	226939670	226940513	COQ8A	ENSG00000163050	0	promoter	1070.61	0.0955603	0.108297	0.88239	0.377566	0.547259	2.50615	COQ8A		UCK1	494.927	0.40042	0.137912	2.90345	0.00369073	0.0218181	2.41391	UCK1
15920	1769.98	-0.211012	0.0713061	-2.95924	0.00308397	0.023486	5.38377	chr3:172750262-172751126	28.993	0.7	33.7966	0.790624	chr3	172750262	172751126	ECT2	ENSG00000114346	0	promoter	8653.12	0.175429	0.0727058	2.41286	0.0158278	0.0773401	1.85565	ECT2		SEMA3C	393.134	0.40034	0.14939	2.67983	0.00736605	0.0353187	2.52935	SEMA3C
12919	1597.31	-0.211159	0.074208	-2.8455	0.00443415	0.0300009	5.53958	chr2:120222945-120223880	26.9555	0.627869	30.3873	0.711877	chr2	120222945	120223880	TMEM185B	ENSG00000226479	0	promoter	410.413	-0.0310177	0.149554	-0.207401	0.835697	1	1.83962	TMEM185B		DRAP1	2282.86	0.400302	0.103275	3.87607	0.000106158	0.00175452	1.80938	DRAP1
1489	2872.22	-0.211167	0.0562202	-3.75607	0.000172601	0.00281134	5.38377	chr11:119056863-119057732	42.2951	1.12998	46.7482	1.28127	chr11	119056863	119057732	HYOU1	ENSG00000149428	-13	promoter	3416.68	-0.0865024	0.0899486	-0.961687	0.336207	0.480633	2.74032	HYOU1		GNG5	2893.57	0.400214	0.11569	3.45938	0.000541428	0.0054959	2.15598	GNG5
812	1443.09	-0.211192	0.075739	-2.78841	0.00529667	0.0304805	6.46774	chr10:63521170-63521751	27.0726	0.569321	30.0167	0.644247	chr10	63521170	63521751	JMJD1C	ENSG00000171988	99	promoter	57411.6	0.0261037	0.0676744	0.385725	0.6997	0.801078	2.45722	JMJD1C		GID8	2773.87	0.400168	0.0897614	4.45813	8.26778e-06	0.00017563	2.45722	GID8
813	1443.09	-0.211192	0.075739	-2.78841	0.00529667	0.0304805	6.46774	chr10:63521170-63521751	27.0726	0.569321	30.0167	0.644247	chr10	63521170	63521751	REEP3	ENSG00000165476	0	promoter	4946.21	-0.163703	0.0781539	-2.09463	0.0362039	0.125047	2.20748	REEP3		EXOSC6	2110.72	0.399794	0.0922762	4.33258	1.47372e-05	0.000333352	1.92972	EXOSC6
9832	3084.16	-0.211198	0.0553259	-3.81735	0.000134893	0.00232636	5.40454	chr1:11805593-11806503	44.637	1.21874	48.2676	1.37706	chr1	11805593	11806503	MTHFR	ENSG00000177000	-299	promoter	873.153	0.212443	0.112474	1.88882	0.0589163	0.129348	3.41246	MTHFR		ISCU	911.493	0.399526	0.113962	3.50578	0.00045528	0.003354	3.41246	ISCU
9833	3084.16	-0.211198	0.0553259	-3.81735	0.000134893	0.00232636	5.40454	chr1:11805593-11806503	44.637	1.21874	48.2676	1.37706	chr1	11805593	11806503	CLCN6	ENSG00000011021	0	promoter	2685.76	-0.139916	0.0874017	-1.60084	0.109413	0.249829	2.45722	CLCN6		RPL35	29410.4	0.399013	0.0980426	4.06979	4.70559e-05	0.000489382	3.88127	RPL35
6059	1444.31	-0.211261	0.0754226	-2.80103	0.00509405	0.033603	5.39501	chr14:45252845-45253750	24.5433	0.568618	27.5894	0.644432	chr14	45252845	45253750	MIS18BP1	ENSG00000129534	0	promoter	11613	0.0661828	0.0725284	0.912509	0.361501	0.424774	3.58092	MIS18BP1		MRPL46	900.437	0.398654	0.119743	3.32924	0.000870834	0.00728828	2.44546	MRPL46
18106	1788.13	-0.21127	0.0694	-3.04424	0.00233267	0.0168378	6.46774	chr4:70901871-70902756	29.6721	0.706792	32.8701	0.798407	chr4	70901871	70902756	MOB1B	ENSG00000173542	0	promoter	4584.79	0.102633	0.0793556	1.29332	0.195899	0.393609	2.20748	MOB1B		FAU	26602.3	0.398508	0.095752	4.16188	3.15644e-05	0.000634797	1.85565	FAU
9156	1558.95	-0.211287	0.0736801	-2.86763	0.00413556	0.0291187	5.38377	chr16:81314585-81315386	27.2131	0.615457	30.3131	0.695386	chr16	81314585	81315386	GAN	ENSG00000261609	0	promoter	2959.46	-0.00376578	0.082578	-0.0456027	0.963627	1	2.19903	GAN		CD2BP2	1009.2	0.398453	0.109363	3.64342	0.000269043	0.00230046	3.22532	CD2BP2
14420	1456.25	-0.211308	0.0748925	-2.82148	0.00478028	0.0315261	5.53958	chr2:38076205-38076997	27.0023	0.574473	29.4793	0.649805	chr2	38076205	38076997	CYP1B1	ENSG00000138061	-129	promoter	207.755	0.261583	0.216841	1.20634	0.227688	0.773022	0.849831	CYP1B1		BCL7B	588.694	0.398362	0.135925	2.93075	0.00338141	0.0255579	1.78805	BCL7B
17627	2037.42	-0.211332	0.0654594	-3.22844	0.00124469	0.0121184	5.39501	chr4:17810422-17811323	33.2787	0.804684	36.3165	0.909765	chr4	17810422	17811323	NCAPG	ENSG00000109805	0	promoter	5139.6	0.0336997	0.0797628	0.422499	0.672661	0.834305	2.20748	NCAPG		POLR2K	1256.54	0.398276	0.132117	3.01457	0.00257348	0.0166065	2.44546	POLR2K
17626	2037.42	-0.211332	0.0654594	-3.22844	0.00124469	0.0121184	5.39501	chr4:17810422-17811323	33.2787	0.804684	36.3165	0.909765	chr4	17810422	17811323	DCAF16	ENSG00000163257	0	promoter	2444.58	-0.0507731	0.0873877	-0.58101	0.561234	0.752985	2.19903	DCAF16		GLUL	2100.37	0.398266	0.0917543	4.34057	1.42113e-05	0.000269401	2.45722	GLUL
16915	2020.11	-0.211384	0.0648096	-3.26161	0.0011078	0.00970189	6.46774	chr3:66997798-66998659	32.4122	0.79719	35.9274	0.901427	chr3	66997798	66998659	KBTBD8	ENSG00000163376	-266	promoter	577.171	0.532845	0.131268	4.05922	4.92368e-05	0.000948858	1.78805	KBTBD8		TTLL12	2206.55	0.398077	0.0881517	4.51582	6.30732e-06	0.000171815	1.92972	TTLL12
19317	1757.81	-0.211387	0.0745424	-2.83579	0.00457121	0.0306269	5.53958	chr5:178232096-178233042	29.7424	0.690867	32.0178	0.783028	chr5	178232096	178233042	PHYKPL	ENSG00000175309	0	promoter	2143.1	-0.568202	0.0927472	-6.12636	8.99148e-10	1.04318e-07	1.80938	PHYKPL		UNC119B	750.026	0.398046	0.122433	3.25113	0.00114948	0.00904861	2.44546	UNC119B
18034	1318.76	-0.211403	0.0795944	-2.65601	0.0079072	0.0402958	6.46774	chr4:56908219-56908870	23.9578	0.520141	27.8303	0.588105	chr4	56908219	56908870	REST	ENSG00000084093	-691	promoter	4643.46	0.441839	0.0795576	5.5537	2.79689e-08	1.18722e-06	3.31145	REST		ATP5MG	6347.28	0.39785	0.0988066	4.02656	5.65993e-05	0.000818447	2.45722	ATP5MG
9962	2167.83	-0.211416	0.0625921	-3.37768	0.000731003	0.00815398	5.38377	chr1:147172084-147172969	33.7939	0.854801	38.6882	0.967389	chr1	147172084	147172969	PRKAB2	ENSG00000131791	0	promoter	1234.95	0.202247	0.101242	1.99766	0.0457534	0.138933	2.39524	PRKAB2		PLCG2	2628.07	0.397458	0.111778	3.55578	0.000376857	0.00407772	2.19903	PLCG2
13546	2715.85	-0.211454	0.0607148	-3.48274	0.000496316	0.00531805	6.46774	chr2:200811172-200812023	41.2646	1.06628	45.7662	1.21049	chr2	200811172	200812023	BZW1	ENSG00000082153	-966	promoter	7155.41	0.155362	0.0842356	1.84437	0.0651285	0.237568	1.57954	BZW1		FIBP	803.036	0.397414	0.1234	3.22054	0.0012795	0.00756936	3.42236	FIBP
4355	2151.95	-0.211502	0.0653943	-3.23425	0.00121962	0.0116817	5.53958	chr12:51951130-51952034	34.2389	0.844731	37.7061	0.959607	chr12	51951130	51952034	ACVR1B	ENSG00000135503	0	promoter	946.258	-0.0862287	0.114009	-0.756331	0.449451	0.618479	2.44546	ACVR1B		A1BG	373.568	0.397271	0.153255	2.59222	0.00953574	0.0424319	2.52935	A1BG
13859	1913.65	-0.211528	0.0664699	-3.18232	0.00146101	0.0119214	6.46774	chr2:223837148-223838074	31.5222	0.754098	34.6674	0.853622	chr2	223837148	223838074	AP1S3	ENSG00000152056	0	promoter	1531.3	-0.069183	0.0989428	-0.699222	0.484413	0.648329	2.44546	AP1S3		B4GALT2	1024.95	0.397079	0.106814	3.71748	0.000201218	0.00183978	3.22532	B4GALT2
513	1690.14	-0.211573	0.0739256	-2.86197	0.00421018	0.025761	6.46774	chr10:23095168-23096007	28.6183	0.662529	32.3513	0.753567	chr10	23095168	23096007	MSRB2	ENSG00000148450	0	promoter	337.82	0.0846618	0.172755	0.490068	0.624086	0.739102	2.52935	MSRB2		SNX12	819.336	0.397025	0.114576	3.46516	0.000529925	0.00496313	2.41624	SNX12
18121	1412.23	-0.211593	0.0807617	-2.61996	0.00879389	0.049088	5.39501	chr4:72568992-72569861	24.4731	0.560187	27.4412	0.630721	chr4	72568992	72569861	ADAMTS3	ENSG00000156140	-947	promoter	1220.66	-0.146716	0.106438	-1.37842	0.168074	0.32881	2.50615	ADAMTS3		COX6C	5480.95	0.396566	0.109697	3.6151	0.000300236	0.00245375	3.31145	COX6C
20287	1683.65	-0.211638	0.071271	-2.96948	0.00298301	0.0224918	5.53958	chr6:136289502-136290311	29.5082	0.663232	32.6848	0.750788	chr6	136289502	136290311	BCLAF1	ENSG00000029363	0	promoter	16455.3	0.326165	0.0754947	4.32036	1.55772e-05	0.000312791	2.20748	BCLAF1		GRPEL1	1548.03	0.396527	0.106648	3.71809	0.000200736	0.00226769	2.44546	GRPEL1
14465	1495.43	-0.211674	0.0748696	-2.82723	0.00469525	0.0317184	5.39501	chr2:42568025-42568886	26.9555	0.587822	30.1464	0.667037	chr2	42568025	42568886	MTA3	ENSG00000057935	-498	promoter	15529.5	-0.09947	0.0702849	-1.41524	0.156998	0.247448	3.58092	MTA3		LINC00641	740.888	0.396456	0.124831	3.17593	0.00149357	0.0111495	2.41624	LINC00641
21778	2126.4	-0.211681	0.0631258	-3.35331	0.000798505	0.00870183	5.38377	chr7:108569346-108570231	34.0984	0.838173	37.2059	0.94886	chr7	108569346	108570231	THAP5	ENSG00000177683	-90	promoter	692.627	0.144408	0.123373	1.1705	0.2418	0.340661	3.41246	THAP5		ANKRD49	461.407	0.3961	0.142423	2.78116	0.00541655	0.0356483	1.83645	ANKRD49
21779	2126.4	-0.211681	0.0631258	-3.35331	0.000798505	0.00870183	5.38377	chr7:108569346-108570231	34.0984	0.838173	37.2059	0.94886	chr7	108569346	108570231	DNAJB9	ENSG00000128590	0	promoter	333.608	0.00352089	0.15951	0.0220731	0.98239	0.972225	2.52935	DNAJB9		CDCA5	2129.5	0.39597	0.0902402	4.38795	1.14422e-05	0.000236217	2.3561	CDCA5
21777	2126.4	-0.211681	0.0631258	-3.35331	0.000798505	0.00870183	5.38377	chr7:108569346-108570231	34.0984	0.838173	37.2059	0.94886	chr7	108569346	108570231	PNPLA8	ENSG00000135241	0	promoter	1444.75	0.124895	0.0965549	1.29351	0.195833	0.388012	2.25644	PNPLA8		ZNF677	740.613	0.395916	0.121825	3.24988	0.00115455	0.00702567	3.41246	ZNF677
3053	2096.22	-0.211685	0.0674315	-3.13926	0.00169375	0.0152311	5.38377	chr11:83285776-83286649	34.4731	0.822014	37.595	0.934593	chr11	83285776	83286649	CCDC90B	ENSG00000137500	0	promoter	1320.5	-0.14811	0.0991992	-1.49305	0.135423	0.284754	2.50615	CCDC90B		DDAH2	740.445	0.395367	0.127894	3.09136	0.00199241	0.0111495	3.22532	DDAH2
6327	1936.91	-0.211707	0.0666404	-3.17685	0.00148884	0.0138721	5.38377	chr14:66507542-66508442	32.3653	0.762529	36.1497	0.863813	chr14	66507542	66508442	GPHN	ENSG00000171723	-617	promoter	24929.8	0.0287441	0.0706398	0.40691	0.684074	0.633485	3.58092	GPHN		ZNF639	1679.4	0.395334	0.0961482	4.11171	3.92734e-05	0.000604244	2.45722	ZNF639
21127	2047.08	-0.211764	0.0650986	-3.25297	0.00114205	0.0113727	5.38377	chr6:37257378-37258213	33.2553	0.807026	37.0206	0.9131	chr6	37257378	37258213	TMEM217	ENSG00000172738	0	promoter	35.9036	-0.199994	0.446949	-0.447465	0.654539	1	0.0554806	TMEM217		ANKRD33B	980.588	0.395066	0.112923	3.49854	0.000467804	0.00449939	2.41624	ANKRD33B
21128	2047.08	-0.211764	0.0650986	-3.25297	0.00114205	0.0113727	5.38377	chr6:37257378-37258213	33.2553	0.807026	37.0206	0.9131	chr6	37257378	37258213	TBC1D22B	ENSG00000065491	0	promoter	1503.87	-0.0365092	0.0983251	-0.37131	0.710406	0.855698	2.23452	TBC1D22B		UBALD1	999.522	0.394992	0.108156	3.65205	0.000260155	0.00214723	3.42236	UBALD1
3514	1239.3	-0.211776	0.0808118	-2.62061	0.0087772	0.0420396	6.73687	chr12:11500269-11501143	21.452	0.488993	23.9763	0.55327	chr12	11500269	11501143	PRB2	ENSG00000121335	0	promoter	24.3921	-0.391592	0.55846	-0.7012	0.483178	1	0	PRB2		RPL30	24894	0.394834	0.0970812	4.06705	4.76122e-05	0.000893772	1.85565	RPL30
1512	1871.74	-0.2118	0.0680032	-3.11455	0.00184224	0.0141653	6.46774	chr11:119333944-119334848	30.4215	0.735831	33.6483	0.834723	chr11	119333944	119334848	RNF26	ENSG00000173456	0	promoter	1425.09	0.222014	0.100344	2.21252	0.0269307	0.0995178	2.25644	RNF26		FKBP8	2690.39	0.394533	0.0859765	4.58885	4.45694e-06	9.66019e-05	2.74032	FKBP8
20134	1701.42	-0.211801	0.0697645	-3.03595	0.00239781	0.0195614	5.40454	chr6:118934799-118935387	29.4614	0.670258	32.166	0.759311	chr6	118934799	118935387	MCM9	ENSG00000111877	-323	promoter	3482.32	0.0648943	0.0817004	0.794296	0.427023	0.640026	2.19903	MCM9		COX6B1	5456.1	0.394504	0.108836	3.62477	0.000289224	0.00430868	1.57954	COX6B1
17930	1309.19	-0.211851	0.0802689	-2.63927	0.00830857	0.0416443	6.46774	chr4:44678059-44678948	22.3888	0.517799	25.6624	0.584769	chr4	44678059	44678948	GUF1	ENSG00000151806	0	promoter	2185.32	-0.0293329	0.0894743	-0.327836	0.743036	0.83049	2.45722	GUF1		ATP5PF	3667.62	0.394382	0.110786	3.55984	0.000371084	0.00408628	2.15598	ATP5PF
17929	1309.19	-0.211851	0.0802689	-2.63927	0.00830857	0.0416443	6.46774	chr4:44678059-44678948	22.3888	0.517799	25.6624	0.584769	chr4	44678059	44678948	YIPF7	ENSG00000177752	0	promoter	35.4752	-0.483922	0.47982	-1.00855	0.313191	1	0.0540362	YIPF7		ZNF580	449.716	0.393948	0.143789	2.73977	0.00614827	0.0318332	2.41391	ZNF580
19607	3090.73	-0.211862	0.0550716	-3.84703	0.000119561	0.00212478	5.38377	chr5:57173275-57174214	44.9649	1.21756	48.5825	1.38003	chr5	57173275	57174214	GPBP1	ENSG00000062194	0	promoter	12814.3	0.0159656	0.0706524	0.225974	0.821221	0.707556	3.58092	GPBP1		EBNA1BP2	2757.08	0.393716	0.103389	3.80812	0.00014003	0.00156327	2.74032	EBNA1BP2
4310	1370.79	-0.211946	0.0769765	-2.75338	0.00589835	0.0372421	5.39501	chr12:50504662-50505505	24.356	0.540047	27.33	0.611821	chr12	50504662	50505505	DIP2B	ENSG00000066084	0	promoter	9795.05	-0.0495921	0.0755246	-0.656636	0.511415	0.528961	3.58092	DIP2B		MPV17L2	629.479	0.393481	0.13259	2.96766	0.00300078	0.0234147	1.78805	MPV17L2
9413	1670.01	-0.211948	0.0713604	-2.97011	0.00297692	0.0224615	5.53958	chr17:1684474-1685348	28.267	0.658314	31.2581	0.745785	chr17	1684474	1685348	PRPF8	ENSG00000174231	0	promoter	5607.48	0.140924	0.0900449	1.56504	0.117574	0.281865	2.20748	PRPF8		C22orf39	532.763	0.392755	0.132931	2.95458	0.00313099	0.019099	2.44546	C22orf39
13596	2312.56	-0.211974	0.0608654	-3.48266	0.000496454	0.0059664	5.53958	chr2:203238646-203239560	35.4333	0.911007	40.3558	1.03205	chr2	203238646	203239560	CYP20A1	ENSG00000119004	0	promoter	4291.83	-0.143997	0.0802152	-1.79513	0.0726331	0.228593	1.86232	CYP20A1		WDR74	1385.84	0.392584	0.107828	3.64085	0.00027174	0.00293114	2.39524	WDR74
11178	1582.33	-0.211982	0.0723419	-2.93028	0.00338654	0.0250691	5.40454	chr1:220046075-220046969	26.7681	0.623185	29.0161	0.706318	chr1	220046075	220046969	EPRS1	ENSG00000136628	0	promoter	11578.5	0.107257	0.0787728	1.3616	0.173325	0.263877	3.58092	EPRS		CHCHD5	767.472	0.391771	0.14309	2.73793	0.00618269	0.031943	2.41624	CHCHD5
11649	1646.91	-0.21199	0.073689	-2.87682	0.00401702	0.0284044	5.40454	chr1:26993168-26994063	28.829	0.64918	31.2766	0.735779	chr1	26993168	26994063	TRNP1	ENSG00000253368	-256	promoter	887.206	-0.132966	0.114	-1.16637	0.243466	0.342488	3.41246	TRNP1		RPL19	39721.3	0.3911	0.0945159	4.13793	3.50452e-05	0.000694244	1.85565	RPL19
9537	2399.22	-0.212061	0.0606341	-3.49738	0.000469847	0.00582783	5.40454	chr17:4709999-4710905	37.0492	0.94356	41.7454	1.07059	chr17	4709999	4710905	ARRB2	ENSG00000141480	0	promoter	774.142	0.000965634	0.117135	0.00824378	0.993422	0.839171	3.22532	ARRB2		ADPRHL2	944.509	0.391068	0.109036	3.58661	0.000335009	0.00342031	2.44546	ADPRHL2
4018	1664.31	-0.212123	0.0721118	-2.94158	0.00326539	0.0244482	5.39501	chr12:27243832-27244696	27.3068	0.65363	31.3693	0.742264	chr12	27243832	27244696	STK38L	ENSG00000211455	-961	promoter	2663.19	-0.103394	0.0851541	-1.2142	0.22467	0.400691	2.45722	STK38L		POU3F1	996.698	0.391055	0.107528	3.63679	0.00027606	0.00292133	2.44546	POU3F1
20844	1465.19	-0.212198	0.0793826	-2.6731	0.00751529	0.0389014	6.46774	chr6:30880490-30881400	24.6136	0.574005	28.2935	0.653697	chr6	30880490	30881400	DDR1	ENSG00000204580	0	promoter	2957.1	0.0313527	0.0842657	0.37207	0.709841	0.758354	2.74032	DDR1		CACTIN	421.403	0.390907	0.147956	2.64206	0.00824041	0.0393673	2.44546	CACTIN
2845	1476.44	-0.212259	0.0762658	-2.78315	0.00538339	0.0350104	5.38377	chr11:72434071-72434953	24.8244	0.580094	28.0897	0.658329	chr11	72434071	72434953	CLPB	ENSG00000162129	0	promoter	1205.78	0.0791159	0.101641	0.778386	0.436341	0.642347	2.23452	CLPB		CSTF2T	872.22	0.390765	0.122699	3.18475	0.00144878	0.0107835	2.44546	CSTF2T
9322	2498.74	-0.212383	0.0609353	-3.48539	0.000491429	0.00603858	5.39501	chr16:89490290-89491187	37.6112	0.981967	42.2272	1.11432	chr16	89490290	89491187	ANKRD11	ENSG00000167522	-16	promoter	29493.2	0.00965504	0.0729176	0.13241	0.89466	1	1.85565	ANKRD11		CENPV	3472.54	0.390661	0.0834609	4.68077	2.85795e-06	8.23909e-05	2.15598	CENPV
9324	2498.74	-0.212383	0.0609353	-3.48539	0.000491429	0.00603858	5.39501	chr16:89490290-89491187	37.6112	0.981967	42.2272	1.11432	chr16	89490290	89491187	SPG7	ENSG00000197912	0	promoter	6156.51	-0.211268	0.0765642	-2.75935	0.00579159	0.0302276	2.45722	SPG7		RPS3A	31009.1	0.390566	0.0829761	4.70697	2.51425e-06	4.77769e-05	3.58092	RPS3A
7554	2184.51	-0.212396	0.0625708	-3.3945	0.000687547	0.00679592	6.46774	chr15:74842529-74843448	34.7775	0.861124	38.7067	0.975357	chr15	74842529	74843448	ULK3	ENSG00000140474	0	promoter	315.283	0.25433	0.16532	1.53841	0.123949	0.278538	2.36928	ULK3		RALBP1	3704.31	0.390562	0.0812221	4.80856	1.52019e-06	4.78691e-05	2.15598	RALBP1
12017	1766.98	-0.212428	0.071823	-2.95766	0.00309987	0.0230873	5.53958	chr1:42334829-42335648	30.8665	0.698829	33.9263	0.789698	chr1	42334829	42335648	FOXJ3	ENSG00000198815	0	promoter	12841.2	0.073001	0.0723499	1.009	0.312974	0.492817	2.45722	FOXJ3		KLHL9	950.731	0.390554	0.113006	3.45605	0.000548148	0.00504622	2.44546	KLHL9
152	1682.35	-0.212453	0.0709597	-2.99399	0.00275356	0.0212603	5.53958	chr10:110225615-110226368	29.8126	0.663232	31.3508	0.750602	chr10	110225615	110226368	MXI1	ENSG00000119950	-998	promoter	687.054	0.097049	0.121264	0.800312	0.42353	0.484072	3.41246	MXI1		LIN7C	1716.91	0.3904	0.0924308	4.22369	2.4033e-05	0.000489382	1.98195	LIN7C
18073	1573.98	-0.212556	0.0722897	-2.94033	0.00327862	0.0244791	5.40454	chr4:67545100-67546011	26.2998	0.620609	29.7758	0.702613	chr4	67545100	67546011	CENPC	ENSG00000145241	0	promoter	3687.24	0.163707	0.0800159	2.04594	0.0407625	0.136251	2.19903	CENPC		IER2	2599.2	0.389956	0.090096	4.32823	1.50309e-05	0.000306438	2.20748	IER2
12856	1834.55	-0.212564	0.0705066	-3.01481	0.00257142	0.0206352	5.38377	chr2:112584093-112585029	31.1007	0.724356	33.741	0.818418	chr2	112584093	112585029	CHCHD5	ENSG00000125611	0	promoter	767.472	0.391771	0.14309	2.73793	0.00618269	0.031943	2.41624	CHCHD5		BAZ2A	3323.21	0.389941	0.081146	4.80542	1.54426e-06	4.77769e-05	2.19903	BAZ2A
11468	1541.6	-0.212569	0.0730943	-2.90815	0.00363574	0.0259148	5.53958	chr1:242524155-242525033	27.2834	0.607494	30.4058	0.687975	chr1	242524155	242525033	PLD5	ENSG00000180287	0	promoter	9406.92	-0.061021	0.0741854	-0.822548	0.410765	0.438503	3.88127	PLD5		PLEKHO1	911.851	0.389864	0.112399	3.46857	0.00052324	0.00371827	3.42236	PLEKHO1
15080	2360.46	-0.212577	0.0605162	-3.51273	0.000443524	0.00559494	5.39501	chr2:99489743-99490599	37.1663	0.929977	41.3378	1.05392	chr2	99489743	99490599	REV1	ENSG00000135945	0	promoter	5418.9	0.00701137	0.0769389	0.0911291	0.92739	1	2.20748	REV1		CNN2	4909.36	0.389738	0.0805723	4.83712	1.31735e-06	3.75963e-05	2.45722	CNN2
17397	1278.49	-0.212601	0.0830885	-2.55873	0.0105055	0.0451913	7.2727	chr4:147683713-147684599	22.3185	0.500937	25.1992	0.570132	chr4	147683713	147684599	PRMT9	ENSG00000164169	0	promoter	1597.57	-0.276048	0.0953344	-2.89558	0.00378462	0.0219103	2.45722	PRMT9		WEE1	3290.05	0.389737	0.0865582	4.5026	6.71262e-06	0.000133705	2.74032	WEE1
21916	2630.69	-0.212648	0.060226	-3.53083	0.000414262	0.00468242	6.46774	chr7:127651508-127652405	39.9766	1.03349	43.8206	1.17454	chr7	127651508	127652405	SND1	ENSG00000197157	0	promoter	24712	0.184569	0.0689605	2.67645	0.00744068	0.0393673	2.20748	SND1		ZNF598	904.587	0.389527	0.117991	3.30133	0.000962293	0.00787697	2.44546	ZNF598
4864	2025.08	-0.212652	0.0670445	-3.1718	0.00151498	0.0139995	5.40454	chr12:76559374-76560226	32.6464	0.800703	36.2794	0.904021	chr12	76559374	76560226	OSBPL8	ENSG00000091039	0	promoter	12468.6	0.253388	0.0718617	3.52606	0.000421794	0.00302367	3.58092	OSBPL8		KPTN	483.973	0.389467	0.144972	2.6865	0.00722051	0.0436102	1.83962	KPTN
24250	1692.25	-0.212662	0.0716097	-2.96974	0.00298054	0.0201082	6.46774	chr8:78665608-78666500	28.3607	0.667682	31.7399	0.755049	chr8	78665608	78666500	ZC2HC1A	ENSG00000104427	0	promoter	2431.11	-0.077504	0.0867946	-0.892959	0.371879	0.548813	2.45722	ZC2HC1A		CHCHD7	894.774	0.389189	0.136114	2.8593	0.0042458	0.0240029	2.44546	CHCHD7
16963	1231.6	-0.212765	0.0809053	-2.62981	0.00854327	0.0415083	6.68534	chr3:72887713-72888635	20.7494	0.48548	24.1616	0.549935	chr3	72887713	72888635	GXYLT2	ENSG00000172986	0	promoter	613.759	0.0991187	0.125634	0.788946	0.430143	0.716266	1.83645	GXYLT2		COX17	1616.15	0.389176	0.11596	3.35611	0.00079047	0.00697858	2.3561	COX17
21120	1875.27	-0.212832	0.0698078	-3.04883	0.00229736	0.0186729	5.53958	chr6:36985864-36986750	30.2108	0.735363	34.1671	0.836576	chr6	36985864	36986750	MTCH1	ENSG00000137409	0	promoter	2769.2	0.165828	0.0978141	1.69534	0.090011	0.235743	2.20748	MTCH1		TBCC	379.823	0.38884	0.153785	2.52846	0.0114564	0.048352	2.54553	TBCC
14124	2551.28	-0.212877	0.0589806	-3.60927	0.000307059	0.00430645	5.39501	chr2:24084054-24084882	40.0937	1.00351	43.9689	1.13897	chr2	24084054	24084882	TP53I3	ENSG00000115129	0	promoter	914.635	-0.210581	0.134995	-1.55992	0.11878	0.219601	3.22532	TP53I3		RTRAF	5864.21	0.388767	0.0889646	4.36991	1.24297e-05	0.000264602	2.20748	RTRAF
5526	1369.98	-0.212909	0.0780558	-2.72766	0.0063786	0.0392878	5.40454	chr13:60395970-60396772	24.7541	0.539813	26.9038	0.612007	chr13	60395970	60396772	TDRD3	ENSG00000083544	-521	promoter	4321.83	0.0663347	0.0810503	0.818439	0.413106	0.585658	2.45722	TDRD3		RPS7	26671.5	0.38875	0.0907371	4.28435	1.83273e-05	0.000233234	3.88127	RPS7
19552	1220.57	-0.212922	0.0830505	-2.56377	0.0103543	0.0446713	7.2727	chr5:43602686-43603550	22.4122	0.478923	24.6433	0.544562	chr5	43602686	43603550	NNT	ENSG00000112992	-917	promoter	1827.34	0.0500675	0.0914082	0.547735	0.583874	0.864307	1.80938	NNT		LAMTOR4	3192.99	0.388542	0.103914	3.73908	0.000184694	0.00212806	2.45722	LAMTOR4
14799	2297.8	-0.212972	0.0679598	-3.1338	0.0017256	0.0135246	6.46774	chr2:73385501-73386407	36.1593	0.899063	40.1705	1.0252	chr2	73385501	73386407	ALMS1	ENSG00000116127	0	promoter	9413.73	-0.00133888	0.0728287	-0.0183839	0.985333	0.988866	2.45722	ALMS1		STK11	1280.14	0.388359	0.0996619	3.89677	9.7484e-05	0.00137988	2.25644	STK11
18507	2563.32	-0.213028	0.0583794	-3.64903	0.000263235	0.00384054	5.38377	chr5:119070657-119071555	38.8993	1.0103	42.9127	1.14471	chr5	119070657	119071555	DMXL1	ENSG00000172869	0	promoter	8672.48	0.0721455	0.072663	0.992879	0.320769	0.499679	2.45722	DMXL1		POLR2I	2161.09	0.388232	0.122607	3.16646	0.00154304	0.0112631	2.45722	POLR2I
17186	2148.06	-0.213055	0.064793	-3.28824	0.00100817	0.0103167	5.40454	chr4:112231381-112232120	35.2927	0.844028	39.2255	0.958125	chr4	112231381	112232120	AP1AR	ENSG00000138660	0	promoter	3393.12	0.0584565	0.0813286	0.71877	0.472283	0.689318	2.15598	AP1AR		CBX6	1508.67	0.388034	0.0955235	4.06218	4.86165e-05	0.000720844	2.44546	CBX6
21558	1433.89	-0.213089	0.0781211	-2.72767	0.00637831	0.0393969	5.38377	chr6:90586715-90587614	24.637	0.56534	27.2744	0.639615	chr6	90586715	90587614	MAP3K7	ENSG00000135341	0	promoter	6260.7	-0.0278678	0.0750299	-0.371423	0.710323	0.961167	1.86232	MAP3K7		NUCKS1	34611.2	0.387819	0.0715495	5.42028	5.95048e-08	2.00488e-06	3.88127	NUCKS1
3408	2123.05	-0.213109	0.0646836	-3.29463	0.000985507	0.00889268	6.46774	chr12:110280820-110281704	34.3794	0.8363	38.5214	0.94849	chr12	110280820	110281704	ATP2A2	ENSG00000174437	0	promoter	11109.5	-0.00319796	0.072781	-0.0439396	0.964953	0.978701	2.45722	ATP2A2		INPPL1	1215.14	0.387633	0.102391	3.78579	0.00015322	0.00187307	2.39524	INPPL1
6644	1988.61	-0.213247	0.0653431	-3.2635	0.00110046	0.0110316	5.40454	chr14:93206778-93207636	33.0445	0.782201	36.0015	0.887715	chr14	93206778	93207636	GON7	ENSG00000170270	0	promoter	251.502	0.0585978	0.182081	0.321822	0.747588	0.851491	2.36928	GON7		ZNF263	590.113	0.387532	0.130106	2.97858	0.00289588	0.0223228	1.83645	ZNF263
6645	1988.61	-0.213247	0.0653431	-3.2635	0.00110046	0.0110316	5.40454	chr14:93206778-93207636	33.0445	0.782201	36.0015	0.887715	chr14	93206778	93207636	UBR7	ENSG00000012963	0	promoter	810.786	0.0538703	0.115668	0.465731	0.641408	0.764363	2.44546	UBR7		TBC1D24	470.192	0.387264	0.144162	2.68631	0.00722465	0.0360108	2.41391	TBC1D24
10521	1227.46	-0.213303	0.0824676	-2.58651	0.00969534	0.0421889	7.40514	chr1:165768513-165769418	21.4052	0.482201	23.6798	0.548082	chr1	165768513	165769418	TMCO1	ENSG00000143183	0	promoter	3461.46	-0.610266	0.0936958	-6.51327	7.35321e-11	8.91875e-09	2.74032	TMCO1		GINS2	1212.9	0.387144	0.116885	3.31218	0.00092571	0.0074927	2.50615	GINS2
11498	3220.9	-0.213328	0.0549266	-3.88388	0.000102805	0.00166065	6.46774	chr1:244652549-244653435	45.082	1.26534	49.3978	1.43821	chr1	244652549	244653435	DESI2	ENSG00000121644	-316	promoter	5002.77	0.207895	0.0792746	2.62246	0.00872964	0.040835	2.45722	DESI2		RNF44	1992.94	0.387071	0.0929824	4.16284	3.14317e-05	0.000601038	1.98195	RNF44
17242	2435.08	-0.213404	0.0596024	-3.58046	0.000342991	0.00456691	5.53958	chr4:119628512-119629407	36.7916	0.959953	40.4299	1.08746	chr4	119628512	119629407	PDE5A	ENSG00000138735	-879	promoter	3997.55	0.0755708	0.0804731	0.939081	0.347689	0.562724	2.20748	PDE5A		RPS19	52117.1	0.386868	0.0779623	4.96224	6.96847e-07	1.59622e-05	3.58092	RPS19
14527	1916.73	-0.213466	0.0685208	-3.11534	0.00183733	0.0158306	5.53958	chr2:46940788-46941631	32.1546	0.753396	36.6685	0.854919	chr2	46940788	46941631	TTC7A	ENSG00000068724	0	promoter	1450.46	-0.00949497	0.0973727	-0.0975117	0.92232	1	2.23452	TTC7A		LLPH	1695.69	0.38659	0.106183	3.6408	0.000271787	0.00342109	1.98195	LLPH
14525	1916.73	-0.213466	0.0685208	-3.11534	0.00183733	0.0158306	5.53958	chr2:46940788-46941631	32.1546	0.753396	36.6685	0.854919	chr2	46940788	46941631	MCFD2	ENSG00000180398	83	promoter	2890.79	-0.326737	0.0849142	-3.84785	0.000119157	0.0016684	2.15598	MCFD2		FIS1	1510.79	0.386203	0.106448	3.62809	0.000285527	0.00294117	2.50615	FIS1
7722	1506.5	-0.213501	0.0808998	-2.63908	0.00831326	0.0416563	6.46774	chr15:83066836-83067699	25.9016	0.589461	28.8123	0.671484	chr15	83066836	83067699	BTBD1	ENSG00000064726	0	promoter	3694.33	0.00962405	0.0798509	0.120525	0.904067	1	2.19903	BTBD1		KLHDC3	1409.56	0.385584	0.100042	3.85423	0.000116093	0.00150586	2.39524	KLHDC3
15946	1490.56	-0.213544	0.0769451	-2.77527	0.00551553	0.0355474	5.39501	chr3:179147871-179148674	27.3302	0.584778	30.0723	0.665555	chr3	179147871	179148674	PIK3CA	ENSG00000121879	-853	promoter	2891.66	-0.0214492	0.0845557	-0.25367	0.799751	0.812883	2.74032	PIK3CA		TMEM256	1162.04	0.385451	0.126108	3.05651	0.00223927	0.0158405	2.25644	TMEM256
16491	1233.37	-0.213598	0.0823226	-2.59465	0.0094687	0.0415083	7.40514	chr3:45145894-45146737	22.2014	0.484075	24.9768	0.550306	chr3	45145894	45146737	CDCP1	ENSG00000163814	0	promoter	1276.96	-0.203472	0.103051	-1.97447	0.0483278	0.150362	2.25644	CDCP1		YY1	9205.65	0.384686	0.0726159	5.29755	1.17367e-07	5.08021e-06	2.45722	YY1
15001	2332.22	-0.213622	0.0613502	-3.48201	0.000497667	0.00608596	5.39501	chr2:96265658-96266539	37.0023	0.918501	40.7819	1.04188	chr2	96265658	96266539	CIAO1	ENSG00000144021	0	promoter	2363.72	0.21922	0.0878721	2.49476	0.0126042	0.0546752	2.3561	CIAO1		TRIB1	692.959	0.38452	0.121672	3.1603	0.00157606	0.0114884	2.44546	TRIB1
15000	2332.22	-0.213622	0.0613502	-3.48201	0.000497667	0.00608596	5.39501	chr2:96265658-96266539	37.0023	0.918501	40.7819	1.04188	chr2	96265658	96266539	TMEM127	ENSG00000135956	0	promoter	699.93	-0.0527877	0.120112	-0.439488	0.660308	0.77635	2.44546	TMEM127		NOL7	4932.14	0.384456	0.100941	3.80872	0.000139689	0.00212553	1.86232	NOL7
3197	1623.57	-0.213649	0.077666	-2.75088	0.00594362	0.0374892	5.38377	chr11:95089426-95090233	27.4239	0.638642	30.9246	0.725959	chr11	95089426	95090233	ENDOD1	ENSG00000149218	0	promoter	159.544	-0.168916	0.220166	-0.767224	0.442948	0.934718	1.21081	ENDOD1		YWHAB	12782.9	0.383987	0.0829834	4.62728	3.70498e-06	6.60269e-05	3.58092	YWHAB
8250	1876.41	-0.213651	0.0678069	-3.15087	0.00162783	0.0148164	5.38377	chr16:28291968-28292797	31.7564	0.739344	34.5933	0.838429	chr16	28291968	28292797	SBK1	ENSG00000188322	0	promoter	2637.63	0.257132	0.0853527	3.01258	0.00259038	0.0180966	2.19903	SBK1		PNMA8A	568.257	0.383887	0.134872	2.84631	0.00442294	0.0247895	2.44546	PNMA8A
9771	1262.08	-0.213715	0.080729	-2.64731	0.00811348	0.0377824	7.2727	chr1:113978881-113979788	21.6628	0.495785	24.421	0.563276	chr1	113978881	113979788	OLFML3	ENSG00000116774	-712	promoter	1664.05	-0.284901	0.105938	-2.68932	0.00715988	0.0438261	1.80938	OLFML3		RPL7	26526	0.383846	0.0946856	4.05391	5.03693e-05	0.00055006	3.58092	RPL7
13538	1260.58	-0.213717	0.0844376	-2.53106	0.0113717	0.047676	7.2727	chr2:200509575-200510460	21.7799	0.498361	24.1616	0.563832	chr2	200509575	200510460	KCTD18	ENSG00000155729	0	promoter	82.3311	0.233476	0.308144	0.757685	0.448639	1	0.468227	KCTD18		SCOC	677.521	0.383443	0.123667	3.10062	0.00193118	0.0134254	2.44546	SCOC
13539	1260.58	-0.213717	0.0844376	-2.53106	0.0113717	0.047676	7.2727	chr2:200509575-200510460	21.7799	0.498361	24.1616	0.563832	chr2	200509575	200510460	SGO2	ENSG00000163535	0	promoter	3437.45	0.0877006	0.0835279	1.04996	0.293739	0.506725	2.20748	SGO2		PFKL	1116.29	0.383271	0.105087	3.64718	0.000265131	0.0028832	2.39524	PFKL
20368	1852.24	-0.213736	0.0679039	-3.14762	0.00164606	0.0130429	6.46774	chr6:146543208-146544106	30.0234	0.730445	33.6298	0.826941	chr6	146543208	146544106	RAB32	ENSG00000118508	0	promoter	200.356	0.121594	0.200327	0.606981	0.543864	1	1.21081	RAB32		NUDT22	471.284	0.383123	0.147036	2.60563	0.00917051	0.0426221	2.41391	NUDT22
18431	2627.96	-0.213784	0.0583715	-3.66247	0.000249797	0.00368944	5.38377	chr5:109409722-109410628	40.6792	1.03279	44.7286	1.17306	chr5	109409722	109410628	PJA2	ENSG00000198961	-408	promoter	2588.2	0.0882037	0.0857682	1.0284	0.303763	0.518483	2.19903	PJA2		CXXC4	506.531	0.38263	0.150912	2.53545	0.0112302	0.0490951	2.44546	CXXC4
18586	1875.96	-0.2138	0.0668027	-3.20047	0.00137205	0.0127718	5.53958	chr5:131170442-131171341	30.5386	0.738876	33.8521	0.837873	chr5	131170442	131171341	LYRM7	ENSG00000186687	0	promoter	1722.21	-0.124692	0.094892	-1.31404	0.188832	0.41093	1.98195	LYRM7		SLC9A3R1	1502.12	0.382518	0.112498	3.40023	0.000673292	0.00639675	2.23452	SLC9A3R1
20651	1563.25	-0.213815	0.0730033	-2.92884	0.00340229	0.0251719	5.39501	chr6:24494686-24495619	26.3934	0.615457	29.7573	0.698351	chr6	24494686	24495619	GPLD1	ENSG00000112293	0	promoter	707.967	0.0265412	0.12292	0.215923	0.829048	0.732169	3.41246	GPLD1		SH3BP2	625.767	0.382405	0.126319	3.0273	0.00246748	0.0162108	2.41391	SH3BP2
20652	1563.25	-0.213815	0.0730033	-2.92884	0.00340229	0.0251719	5.39501	chr6:24494686-24495619	26.3934	0.615457	29.7573	0.698351	chr6	24494686	24495619	ALDH5A1	ENSG00000112294	0	promoter	247.398	-0.140236	0.183814	-0.76292	0.445511	0.691978	2.01561	ALDH5A1		APEX2	448.15	0.382277	0.144003	2.65464	0.0079393	0.047848	1.78805	APEX2
17469	1380.99	-0.213821	0.0774651	-2.76023	0.00577611	0.0366543	5.40454	chr4:15478952-15479879	23.3021	0.543091	26.1442	0.616824	chr4	15478952	15479879	CC2D2A	ENSG00000048342	-849	promoter	1493.11	0.00282561	0.0966654	0.0292308	0.976681	1	2.25644	CC2D2A		RPS18	59834.9	0.381974	0.085035	4.49196	7.05703e-06	0.000195404	1.85565	RPS18
17452	1627.88	-0.213861	0.0727063	-2.94144	0.00326689	0.0239795	5.53958	chr4:153465840-153466772	27.9157	0.639578	31.536	0.727071	chr4	153465840	153466772	TMEM131L	ENSG00000121210	0	promoter	7725.72	0.148472	0.0754622	1.9675	0.049126	0.110106	3.58092	TMEM131L		RPUSD2	539.152	0.381398	0.144119	2.64641	0.00813511	0.048781	1.78805	RPUSD2
6519	2189.1	-0.213879	0.0641272	-3.33523	0.000852298	0.00896597	5.53958	chr14:77181268-77182166	35.4333	0.864871	38.7808	0.978321	chr14	77181268	77182166	TMEM63C	ENSG00000165548	0	promoter	408.451	-0.152876	0.146846	-1.04106	0.297848	0.468677	2.52935	TMEM63C		NAA60	847.409	0.380939	0.1184	3.2174	0.00129358	0.00765468	3.41246	NAA60
7769	1835.54	-0.213894	0.0678206	-3.15381	0.00161151	0.0146501	5.40454	chr15:88912916-88913818	29.5785	0.72178	33.2963	0.819344	chr15	88912916	88913818	MFGE8	ENSG00000140545	0	promoter	10517.4	-0.22042	0.0744515	-2.96058	0.00307062	0.0231576	1.85565	MFGE8		CCND3	405.595	0.380902	0.147122	2.58903	0.00962467	0.0440087	2.41391	CCND3
6088	1496.09	-0.213905	0.0746815	-2.86423	0.00418022	0.0287418	5.53958	chr14:50560087-50561019	26.089	0.590632	28.942	0.668334	chr14	50560087	50561019	ATL1	ENSG00000198513	-179	promoter	613.502	-0.137259	0.126519	-1.08489	0.27797	0.548355	1.83962	ATL1		BAX	2920.16	0.380626	0.0880438	4.32314	1.53823e-05	0.000286169	2.45722	BAX
6265	2714.47	-0.213941	0.0597862	-3.57844	0.000345646	0.00410851	6.46774	chr14:61694980-61695820	41.0773	1.06862	45.5438	1.21327	chr14	61694980	61695820	HIF1A	ENSG00000100644	0	promoter	13787.7	0.18681	0.0713448	2.61841	0.00883419	0.029451	3.88127	HIF1A		C6orf62	4775.12	0.380595	0.0846503	4.49608	6.92161e-06	0.000166748	2.20748	C6orf62
16744	2758.43	-0.213944	0.0591337	-3.61797	0.000296922	0.00365951	6.46774	chr3:52409895-52410770	43.1148	1.08197	46.8223	1.23105	chr3	52409895	52410770	PHF7	ENSG00000010318	-427	promoter	424.775	0.149883	0.148121	1.01189	0.311589	0.496827	2.41391	PHF7		RPS12	50643.6	0.380042	0.0827637	4.59189	4.39258e-06	0.000130225	1.85565	RPS12
16743	2758.43	-0.213944	0.0591337	-3.61797	0.000296922	0.00365951	6.46774	chr3:52409895-52410770	43.1148	1.08197	46.8223	1.23105	chr3	52409895	52410770	BAP1	ENSG00000163930	-112	promoter	844.463	0.412455	0.114956	3.58795	0.000333291	0.00259846	3.42236	BAP1		SBDS	884.514	0.379793	0.123258	3.08128	0.0020611	0.0109433	3.42236	SBDS
19681	2379.63	-0.213971	0.0634088	-3.37447	0.000739592	0.00805852	5.53958	chr5:6712763-6713686	37.9391	0.941452	41.1525	1.06337	chr5	6712763	6713686	TENT4A	ENSG00000112941	-946	promoter	3831.38	0.0124022	0.0792462	0.156503	0.875637	0.919423	2.45722	TENT4A		RPS15A	28789.8	0.379607	0.0902149	4.2078	2.57866e-05	0.000317366	3.58092	RPS15A
837	2157.5	-0.21399	0.0689496	-3.10357	0.00191202	0.016657	5.38377	chr10:68900744-68901682	34.7775	0.844496	37.28	0.962201	chr10	68900744	68901682	DDX50	ENSG00000107625	0	promoter	3679.3	-0.175595	0.0803174	-2.18626	0.0287968	0.106104	2.20748	DDX50		AKR1B1	2058.4	0.37923	0.0989496	3.83256	0.000126817	0.00187307	1.98195	AKR1B1
9909	1558.85	-0.213998	0.077164	-2.77329	0.00554929	0.0357169	5.39501	chr1:1324342-1325266	26.534	0.612178	30.0352	0.696683	chr1	1324342	1325266	CPTP	ENSG00000224051	0	promoter	218.787	0.322161	0.198179	1.62561	0.104033	0.379281	1.24638	CPTP		SMYD5	678.793	0.379224	0.121731	3.11526	0.00183784	0.0104914	3.22532	SMYD5
9908	1558.85	-0.213998	0.077164	-2.77329	0.00554929	0.0357169	5.39501	chr1:1324342-1325266	26.534	0.612178	30.0352	0.696683	chr1	1324342	1325266	INTS11	ENSG00000127054	0	promoter	1576.3	0.217857	0.0987403	2.20637	0.0273582	0.0946344	2.45722	INTS11		NAA10	1263.28	0.379153	0.123969	3.05844	0.00222493	0.0148915	2.44546	NAA10
20768	1281.33	-0.214024	0.0809219	-2.64483	0.00817325	0.0374875	7.40514	chr6:28141377-28142292	21.6159	0.50281	24.1245	0.571799	chr6	28141377	28142292	ZKSCAN8	ENSG00000198315	0	promoter	1155	-0.127847	0.10381	-1.23155	0.218118	0.394946	2.44546	ZKSCAN8		BCL2L12	1772.55	0.379071	0.0980083	3.86774	0.000109848	0.00179866	1.80938	BCL2L12
4793	1534	-0.214027	0.0745459	-2.87107	0.00409085	0.0288916	5.38377	chr12:69470043-69470869	26.2998	0.60281	29.3682	0.684454	chr12	69470043	69470869	FRS2	ENSG00000166225	0	promoter	7120.3	0.0475053	0.0737441	0.644191	0.519452	0.67399	2.45722	FRS2		UQCRB	7220.51	0.378785	0.105037	3.60621	0.000310703	0.00348685	2.20748	UQCRB
5829	2139.43	-0.214133	0.0630377	-3.3969	0.000681542	0.00674996	6.46774	chr14:21455768-21456686	33.0445	0.843091	36.9835	0.955531	chr14	21455768	21456686	CHD8	ENSG00000100888	0	promoter	9411.16	-0.012652	0.0727713	-0.17386	0.861976	0.694205	3.88127	CHD8		PRKAR2B	2466.19	0.378692	0.0858564	4.41076	1.0301e-05	0.000232093	2.19903	PRKAR2B
22937	1597.84	-0.214156	0.0769173	-2.78424	0.00536538	0.0342006	5.53958	chr7:75878573-75879450	27.0726	0.625527	29.8499	0.712618	chr7	75878573	75879450	RHBDD2	ENSG00000005486	0	promoter	860.908	-0.338916	0.113328	-2.99058	0.00278446	0.0178066	2.41624	RHBDD2		KLHL36	671.761	0.378575	0.125905	3.00682	0.00263999	0.0169186	2.44546	KLHL36
23145	1533.01	-0.214308	0.0738112	-2.90346	0.00369062	0.0267082	5.39501	chr7:96321704-96322426	27.4941	0.603044	30.5355	0.684269	chr7	96321704	96322426	SLC25A13	ENSG00000004864	0	promoter	7942.24	0.0588913	0.0729744	0.807013	0.419659	0.467133	3.58092	SLC25A13		RNF187	562.956	0.378479	0.130064	2.90993	0.00361504	0.021486	2.41391	RNF187
22289	1271.77	-0.214437	0.0832146	-2.57692	0.0099685	0.0459069	6.73687	chr7:155069802-155070657	22.4356	0.500703	25.0139	0.567352	chr7	155069802	155070657	HTR5A	ENSG00000157219	-770	promoter	5.02657	0.248512	1.1651	0.213297	0.831096	1	0	HTR5A		STRN4	1364.08	0.378383	0.0983997	3.84537	0.000120373	0.00154187	2.39524	STRN4
11272	2061.82	-0.214455	0.0655854	-3.26986	0.00107599	0.0108661	5.38377	chr1:225999033-225999952	33.0211	0.812881	36.6315	0.920511	chr1	225999033	225999952	SDE2	ENSG00000143751	0	promoter	920.134	0.121223	0.110011	1.10192	0.270498	0.454062	2.41624	SDE2		SALL4	9617.51	0.378281	0.0722747	5.23393	1.65944e-07	6.79118e-06	2.45722	SALL4
15793	2092.31	-0.21448	0.0661233	-3.24364	0.00118013	0.0101604	6.46774	chr3:15859451-15860337	33.5831	0.821546	38.1508	0.934779	chr3	15859451	15860337	ANKRD28	ENSG00000206560	-29	promoter	12066.7	0.198985	0.0722898	2.7526	0.00591232	0.0306542	2.45722	ANKRD28		CASKIN2	548.256	0.378239	0.134754	2.80689	0.0050023	0.0336746	1.83645	CASKIN2
24581	1485.4	-0.214486	0.081171	-2.6424	0.00823201	0.04701	5.38377	chr9:120792947-120793872	24.8009	0.581499	28.2564	0.66222	chr9	120792947	120793872	B3GNT10	ENSG00000214654	0	promoter	58	-0.393454	0.355876	-1.10559	0.268902	1	0.0774031	B3GNT10		SYDE2	2047.03	0.37803	0.0904973	4.17725	2.95059e-05	0.000613596	1.80938	SYDE2
24580	1485.4	-0.214486	0.081171	-2.6424	0.00823201	0.04701	5.38377	chr9:120792947-120793872	24.8009	0.581499	28.2564	0.66222	chr9	120792947	120793872	FBXW2	ENSG00000119402	0	promoter	3129.46	-0.037264	0.0818809	-0.4551	0.649037	0.818604	2.19903	FBXW2		RBM12	3567.72	0.377905	0.0848148	4.45565	8.36409e-06	0.00016286	2.74032	RBM12
4784	1670.31	-0.214501	0.0738648	-2.90398	0.00368457	0.0266571	5.40454	chr12:69239209-69240010	28.8993	0.655504	33.1666	0.746341	chr12	69239209	69240010	CPSF6	ENSG00000111605	0	promoter	12551.3	0.112309	0.0709033	1.58397	0.1132	0.307889	1.85565	CPSF6		GPATCH3	448.925	0.377862	0.141491	2.67057	0.00757221	0.0368661	2.44546	GPATCH3
4052	2452.67	-0.214534	0.0603345	-3.55574	0.000376923	0.00497498	5.38377	chr12:30754557-30755423	37.26	0.964403	41.3378	1.09579	chr12	30754557	30755423	CAPRIN2	ENSG00000110888	-898	promoter	4423.99	-0.141663	0.0944215	-1.50032	0.133531	0.343727	1.86232	CAPRIN2		MLLT1	1262.41	0.377462	0.102254	3.69143	0.000223	0.00242047	2.50615	MLLT1
10714	2318.66	-0.214545	0.06223	-3.44761	0.000565566	0.00671994	5.39501	chr1:181022535-181023411	36.6276	0.915691	40.2631	1.03613	chr1	181022535	181023411	STX6	ENSG00000135823	0	promoter	3367.79	-0.0824632	0.0810955	-1.01687	0.309217	0.530653	2.15598	STX6		ELL2	1770.79	0.377093	0.0938206	4.0193	5.83718e-05	0.000868697	2.3561	ELL2
23017	1671.29	-0.214601	0.071554	-2.99914	0.00270739	0.0213963	5.39501	chr7:80134408-80135253	28.993	0.657611	32.8516	0.74597	chr7	80134408	80135253	GNAI1	ENSG00000127955	-441	promoter	2452.16	0.0525931	0.0860626	0.611103	0.541131	0.73754	2.19903	GNAI1		TCOF1	8283.76	0.377078	0.0764378	4.93314	8.09201e-07	2.6851e-05	2.20748	TCOF1
23635	1528.66	-0.214728	0.0737416	-2.91189	0.00359245	0.0229724	6.46774	chr8:144428117-144428970	26.6042	0.601171	30.1834	0.682972	chr8	144428117	144428970	VPS28	ENSG00000160948	-823	promoter	518.483	0.276201	0.137362	2.01075	0.0443521	0.135302	2.41391	VPS28		RPL37A	45349.8	0.376722	0.0882198	4.27027	1.95241e-05	0.000242093	3.88127	RPL37A
22345	1626.52	-0.214742	0.0752929	-2.85209	0.00434325	0.0301224	5.39501	chr7:17940139-17941034	27.8923	0.637002	30.869	0.726329	chr7	17940139	17941034	SNX13	ENSG00000071189	0	promoter	6519.84	0.221799	0.0793246	2.7961	0.00517234	0.0341503	1.86232	SNX13		MIEF1	1211.23	0.376513	0.106057	3.55008	0.000385114	0.00407318	2.25644	MIEF1
12319	1791.91	-0.214822	0.0717387	-2.99451	0.00274885	0.0215927	5.40454	chr1:58546296-58547140	29.0867	0.701874	32.9813	0.799704	chr1	58546296	58547140	DAB1	ENSG00000173406	0	promoter	9400.11	-0.299102	0.0794127	-3.76642	0.000165603	0.00195316	2.45722	DAB1		H2AFX	3081.41	0.376436	0.105887	3.55509	0.000377851	0.00407772	2.20748	H2AFX
12320	1791.91	-0.214822	0.0717387	-2.99451	0.00274885	0.0215927	5.40454	chr1:58546296-58547140	29.0867	0.701874	32.9813	0.799704	chr1	58546296	58547140	OMA1	ENSG00000162600	0	promoter	319.63	-0.108073	0.172095	-0.627981	0.530017	0.689946	2.41391	OMA1		YJU2	817.849	0.376318	0.117921	3.19128	0.00141646	0.0086022	3.22532	YJU2
14283	1772.17	-0.214865	0.0701134	-3.06454	0.00218004	0.0179843	5.53958	chr2:27409194-27410084	29.1803	0.69555	32.3698	0.791551	chr2	27409194	27410084	PPM1G	ENSG00000115241	0	promoter	12281.2	-0.0921779	0.0870899	-1.05842	0.289863	0.559646	1.85565	PPM1G		CYCS	5733.66	0.376246	0.0984773	3.82063	0.000133109	0.00179147	2.20748	CYCS
10828	1570.45	-0.214866	0.0775749	-2.76978	0.00560941	0.0360335	5.38377	chr1:197902377-197903272	26.2763	0.614286	29.0161	0.70076	chr1	197902377	197903272	C1orf53	ENSG00000203724	0	promoter	55.6291	0.532664	0.372839	1.42867	0.153099	1	0.043599	C1orf53		CEBPG	1251.45	0.375676	0.100525	3.73714	0.000186123	0.00214723	2.44546	CEBPG
13352	1098.16	-0.214956	0.0859021	-2.50233	0.0123378	0.0497993	7.40514	chr2:177392278-177393177	19.6956	0.433255	21.4008	0.490643	chr2	177392278	177393177	AGPS	ENSG00000018510	0	promoter	7520.6	0.212224	0.0740469	2.86607	0.00415599	0.01789	3.58092	AGPS		RAB15	1062.63	0.375497	0.105033	3.57503	0.000350193	0.00378261	2.23452	RAB15
13351	1098.16	-0.214956	0.0859021	-2.50233	0.0123378	0.0497993	7.40514	chr2:177392278-177393177	19.6956	0.433255	21.4008	0.490643	chr2	177392278	177393177	NFE2L2	ENSG00000116044	0	promoter	2192.03	-0.150761	0.0956237	-1.57661	0.114885	0.257923	2.45722	NFE2L2		FAM83G	537.181	0.375183	0.132128	2.83955	0.00451767	0.025422	2.41391	FAM83G
16933	1465.2	-0.214975	0.077525	-2.77297	0.00555472	0.035079	5.53958	chr3:69738985-69739826	25.2693	0.576581	27.645	0.655179	chr3	69738985	69739826	MITF	ENSG00000187098	0	promoter	311.215	0.231626	0.174995	1.32362	0.18563	0.359836	2.41391	MITF		USP43	887.451	0.374443	0.112827	3.31874	0.000904257	0.00757217	2.41624	USP43
13329	1255.73	-0.214981	0.0842615	-2.55136	0.0107304	0.0482668	6.73687	chr2:17517989-17518885	21.9438	0.493443	24.5321	0.560126	chr2	17517989	17518885	RAD51AP2	ENSG00000214842	0	promoter	13.7608	-0.0689797	0.730695	-0.0944028	0.924789	1	0	RAD51AP2		MED22	879.369	0.374442	0.113367	3.30291	0.000956874	0.00632775	3.22532	MED22
7536	2041.77	-0.214992	0.0684095	-3.14272	0.00167389	0.0150877	5.39501	chr15:74540697-74541564	33.3021	0.799532	36.9279	0.911247	chr15	74540697	74541564	ARID3B	ENSG00000179361	0	promoter	6834.58	0.024415	0.0748856	0.32603	0.744401	1	1.57954	ARID3B		WDR82	3288.06	0.374189	0.0811487	4.61115	4.00453e-06	0.000104507	2.19903	WDR82
21646	2031.17	-0.215013	0.0653476	-3.2903	0.00100081	0.0102696	5.40454	chr7:100889399-100890246	34.7307	0.797658	37.317	0.907171	chr7	100889399	100890246	UFSP1	ENSG00000176125	0	promoter	31.2599	0.274415	0.481193	0.570281	0.568487	1	0.0540362	UFSP1		FBXO2	593.706	0.373252	0.128008	2.91584	0.00354732	0.0265419	1.78805	FBXO2
11103	1745.56	-0.21509	0.0750137	-2.86734	0.0041394	0.0254343	6.46774	chr1:212414441-212415285	28.9696	0.682436	32.8701	0.779137	chr1	212414441	212415285	PACC1	ENSG00000065600	0	promoter	1554.87	-0.260759	0.0996043	-2.61795	0.00884601	0.0406887	2.50615	PACC1		RND3	1923.59	0.372957	0.0911916	4.08982	4.31711e-05	0.00079937	1.92972	RND3
12933	1617.81	-0.215109	0.0758065	-2.8376	0.00454536	0.030521	5.53958	chr2:121755133-121756028	26.815	0.633255	29.7017	0.721882	chr2	121755133	121756028	TSN	ENSG00000211460	-143	promoter	3023.33	-0.133133	0.0849383	-1.56741	0.117018	0.280998	2.20748	TSN		MED28	2514.32	0.372745	0.0859458	4.33698	1.44454e-05	0.000250672	2.74032	MED28
17963	2131.29	-0.215126	0.0645551	-3.33244	0.000860888	0.00922621	5.39501	chr4:48779968-48780848	34.356	0.840281	37.8173	0.951825	chr4	48779968	48780848	FRYL	ENSG00000075539	0	promoter	10286.7	-0.00264755	0.0737726	-0.035888	0.971372	0.982034	2.45722	FRYL		NR1D2	1675.69	0.372662	0.0928775	4.0124	6.01046e-05	0.000890571	2.3561	NR1D2
10329	1980.12	-0.215169	0.0652333	-3.29845	0.000972207	0.0100523	5.40454	chr1:156766963-156767815	32.623	0.780094	36.4462	0.884751	chr1	156766963	156767815	HDGF	ENSG00000143321	-38	promoter	4640.23	0.492032	0.0819732	6.00235	1.94483e-09	1.20127e-07	3.31145	HDGF		MCM2	2401.01	0.372614	0.102194	3.64616	0.00026619	0.00283095	2.45722	MCM2
10330	1980.12	-0.215169	0.0652333	-3.29845	0.000972207	0.0100523	5.40454	chr1:156766963-156767815	32.623	0.780094	36.4462	0.884751	chr1	156766963	156767815	PRCC	ENSG00000143294	0	promoter	2347.65	0.0799034	0.0866959	0.921651	0.356711	0.646574	1.80938	PRCC		UBE2C	2888.94	0.372582	0.110455	3.37317	0.000743087	0.00699738	2.20748	UBE2C
10182	1553.26	-0.215209	0.0766175	-2.80888	0.0049714	0.0324223	5.53958	chr1:154567435-154568339	26.0422	0.608665	28.8679	0.692978	chr1	154567435	154568339	CHRNB2	ENSG00000160716	0	promoter	63.7505	-0.117678	0.339892	-0.346223	0.729175	1	0.0774031	CHRNB2		FBL	6011.45	0.372209	0.0949359	3.92063	8.83165e-05	0.00148692	1.86232	FBL
10954	1363.68	-0.215256	0.0788432	-2.73018	0.00632998	0.0384678	5.53958	chr1:204828210-204829076	23.9813	0.535129	26.348	0.609227	chr1	204828210	204829076	NFASC	ENSG00000163531	0	promoter	1626.31	-0.117159	0.106634	-1.09871	0.271896	0.516377	1.98195	NFASC		CFL1	15052	0.372137	0.0910836	4.08567	4.39504e-05	0.000494473	3.58092	CFL1
22954	1667.01	-0.215277	0.0734724	-2.93004	0.00338917	0.0250801	5.40454	chr7:76047591-76048480	27.6347	0.653396	30.7578	0.744673	chr7	76047591	76048480	MDH2	ENSG00000146701	0	promoter	2924.38	0.196723	0.101293	1.94212	0.0521231	0.161365	2.20748	MDH2		RPL10	37610.1	0.372084	0.0966664	3.84915	0.000118528	0.00150116	2.45722	RPL10
22953	1667.01	-0.215277	0.0734724	-2.93004	0.00338917	0.0250801	5.40454	chr7:76047591-76048480	27.6347	0.653396	30.7578	0.744673	chr7	76047591	76048480	STYXL1	ENSG00000127952	0	promoter	646.72	-0.476818	0.125635	-3.79526	0.000147491	0.00223226	1.83645	STYXL1		RPS14	40443.9	0.371859	0.0927458	4.00945	6.08605e-05	0.00109466	1.85565	RPS14
12062	2200.96	-0.215291	0.0649215	-3.31618	0.000912571	0.00944323	5.53958	chr1:43358397-43359276	34.637	0.862998	39.0217	0.982398	chr1	43358397	43359276	CDC20	ENSG00000117399	-491	promoter	3419.74	0.164697	0.10511	1.5669	0.117139	0.281074	2.20748	CDC20		ID1	1542.66	0.371419	0.123083	3.01763	0.00254757	0.0167261	2.39524	ID1
18408	1238.72	-0.215297	0.0814445	-2.64348	0.00820586	0.0399317	6.79802	chr5:102754762-102755563	23.1382	0.48829	25.0139	0.553826	chr5	102754762	102755563	PAM	ENSG00000145730	0	promoter	9000.69	0.052972	0.07232	0.732466	0.463884	0.745329	1.85565	PAM		AC092490.1	2656.51	0.371258	0.0875067	4.24263	2.20919e-05	0.000419574	2.19903	AC092490.1
8993	1669.22	-0.215309	0.071127	-3.0271	0.00246911	0.019984	5.40454	chr16:69565445-69566255	27.6815	0.655504	32.0178	0.745599	chr16	69565445	69566255	NFAT5	ENSG00000102908	-96	promoter	9894.66	-0.208261	0.0729124	-2.85631	0.00428593	0.0297364	1.85565	NFAT5		RPS9	32613.1	0.371131	0.0947556	3.91672	8.97613e-05	0.000820835	3.88127	RPS9
16764	1924.67	-0.215322	0.0701882	-3.06778	0.00215656	0.0182093	5.38377	chr3:52705496-52706418	31.7564	0.755035	34.8156	0.860293	chr3	52705496	52706418	GLT8D1	ENSG00000016864	0	promoter	774.148	-0.41746	0.118432	-3.52491	0.000423629	0.00410353	2.44546	GLT8D1		ARPP19	4943.21	0.370854	0.0795468	4.66208	3.13033e-06	9.84101e-05	1.86232	ARPP19
16765	1924.67	-0.215322	0.0701882	-3.06778	0.00215656	0.0182093	5.38377	chr3:52705496-52706418	31.7564	0.755035	34.8156	0.860293	chr3	52705496	52706418	SPCS1	ENSG00000114902	0	promoter	4017.77	-0.403473	0.115729	-3.48636	0.000489636	0.00500881	2.20748	SPCS1		PPP2R1A	4951.65	0.370833	0.0817395	4.53677	5.71236e-06	0.000128113	2.45722	PPP2R1A
24134	2355.61	-0.215371	0.0634368	-3.39505	0.000686158	0.00778804	5.39501	chr8:61714184-61715042	37.26	0.930679	40.4669	1.05355	chr8	61714184	61715042	ASPH	ENSG00000198363	0	promoter	6694.95	-0.0445844	0.0745174	-0.598308	0.549635	0.697745	2.45722	ASPH		FAHD1	600.025	0.370535	0.129509	2.86108	0.00422195	0.0302575	1.78805	FAHD1
19490	1711.53	-0.215393	0.0713914	-3.01707	0.0025523	0.0204915	5.39501	chr5:36241761-36242579	29.1101	0.671194	33.111	0.764313	chr5	36241761	36242579	NADK2	ENSG00000152620	-370	promoter	629.085	-0.0413704	0.125023	-0.330904	0.740717	0.991178	1.83962	NADK2		MXD4	818.353	0.370437	0.116839	3.1705	0.00152176	0.0112771	2.41624	MXD4
1994	1492.8	-0.215465	0.0744904	-2.89253	0.00382157	0.024009	6.46774	chr11:34438468-34439340	25.1054	0.587354	28.0156	0.667223	chr11	34438468	34439340	CAT	ENSG00000121691	0	promoter	438.542	-0.126211	0.144794	-0.871662	0.383393	0.560891	2.44546	CAT		CHMP7	782.77	0.369707	0.118159	3.1289	0.00175462	0.0126134	2.41624	CHMP7
16685	2333.22	-0.215473	0.0613706	-3.51101	0.000446407	0.00551074	5.53958	chr3:50337084-50337991	36.9321	0.916628	40.856	1.04243	chr3	50337084	50337991	RASSF1	ENSG00000068028	0	promoter	571.868	0.0233199	0.135756	0.171779	0.863612	1	1.78805	RASSF1		RPP14	724.754	0.369459	0.119266	3.09776	0.00194986	0.0109789	3.22532	RPP14
24072	2050.43	-0.215487	0.0680216	-3.16791	0.00153538	0.0138871	5.53958	chr8:51898721-51899628	33.6066	0.805386	37.4282	0.916806	chr8	51898721	51899628	PCMTD1	ENSG00000168300	0	promoter	5799.44	-0.130766	0.0758326	-1.7244	0.0846349	0.226003	2.20748	PCMTD1		KXD1	981.287	0.369445	0.110857	3.33263	0.000860308	0.00728828	2.41624	KXD1
10217	1233.57	-0.215583	0.0856164	-2.51802	0.0118018	0.0482813	7.40514	chr1:155174107-155175003	22.5761	0.482436	25.3289	0.550862	chr1	155174107	155175003	TRIM46	ENSG00000163462	0	promoter	528.283	-0.358481	0.134503	-2.66522	0.00769382	0.0457015	1.83962	TRIM46		C14orf119	1359.15	0.368994	0.103144	3.57745	0.000346967	0.00350945	2.44546	C14orf119
10215	1233.57	-0.215583	0.0856164	-2.51802	0.0118018	0.0482813	7.40514	chr1:155174107-155175003	22.5761	0.482436	25.3289	0.550862	chr1	155174107	155175003	KRTCAP2	ENSG00000163463	-869	promoter	3651.09	-0.569774	0.11365	-5.0134	5.3477e-07	1.93508e-05	2.15598	KRTCAP2		CBR1	1978.17	0.368973	0.113917	3.23897	0.00119962	0.0117528	1.80938	CBR1
9172	1359.18	-0.21561	0.0775793	-2.77921	0.00544905	0.0352572	5.39501	chr16:83807539-83808397	24.0515	0.535129	26.1071	0.60756	chr16	83807539	83808397	HSBP1	ENSG00000230989	-725	promoter	2817.5	0.344728	0.105099	3.28004	0.00103792	0.00904861	2.20748	HSBP1		RPL22L1	7909.29	0.368969	0.0957978	3.85154	0.000117376	0.00185846	1.85565	RPL22L1
13528	1491.18	-0.215619	0.0795725	-2.70971	0.0067342	0.040815	5.40454	chr2:19989714-19990563	25.4333	0.583607	28.5158	0.666296	chr2	19989714	19990563	WDR35	ENSG00000118965	0	promoter	6467.55	-0.0598381	0.0766708	-0.780455	0.435123	0.71533	1.86232	WDR35		PKP2	2873.52	0.368967	0.0940104	3.92475	8.68188e-05	0.00106411	2.74032	PKP2
8708	2400.32	-0.215662	0.0633502	-3.40428	0.000663375	0.00759918	5.38377	chr16:57244703-57245590	37.0023	0.945667	40.6152	1.07374	chr16	57244703	57245590	ARL2BP	ENSG00000102931	0	promoter	424.522	0.542123	0.14591	3.71545	0.000202841	0.00287936	1.83645	ARL2BP		SETD1A	1343.64	0.368837	0.0998316	3.69459	0.000220239	0.00244151	2.44546	SETD1A
8231	1855.89	-0.215706	0.0696626	-3.09645	0.00195856	0.0168942	5.40454	chr16:27549562-27550448	30.445	0.727635	33.9633	0.829164	chr16	27549562	27550448	KIAA0556	ENSG00000047578	0	promoter	1668.97	-0.29987	0.0954906	-3.14031	0.00168772	0.0151695	1.80938	KIAA0556		RPS17	31020.6	0.368677	0.0939648	3.92357	8.72478e-05	0.00148049	1.85565	RPS17
8230	1855.89	-0.215706	0.0696626	-3.09645	0.00195856	0.0168942	5.40454	chr16:27549562-27550448	30.445	0.727635	33.9633	0.829164	chr16	27549562	27550448	GTF3C1	ENSG00000077235	0	promoter	5769	0.0928463	0.087059	1.06648	0.286208	0.613178	1.57954	GTF3C1		UXT	1104.57	0.368413	0.124966	2.9481	0.00319731	0.0193687	2.44546	UXT
1266	1379.06	-0.215757	0.0825898	-2.6124	0.00899103	0.0498738	5.38377	chr11:104163820-104164667	23.8407	0.540047	26.3294	0.616454	chr11	104163820	104164667	PDGFD	ENSG00000170962	0	promoter	2783.49	-0.116571	0.0857084	-1.36009	0.173802	0.371174	2.15598	PDGFD		GNB2	1338.69	0.368363	0.106893	3.4461	0.00056873	0.00508854	2.50615	GNB2
4716	1796.82	-0.21587	0.0712903	-3.02804	0.00246148	0.0199892	5.38377	chr12:6533877-6534685	31.0304	0.705855	34.1115	0.801927	chr12	6533877	6534685	GAPDH	ENSG00000111640	-617	promoter	54469	-0.095436	0.0941225	-1.01395	0.310604	0.584024	1.85565	GAPDH		TRIP6	2016.91	0.368177	0.10599	3.47369	0.000513363	0.00477866	2.45722	TRIP6
17055	1263.44	-0.215874	0.0817707	-2.63999	0.00829086	0.0404916	6.73687	chr3:98732216-98733098	23.5129	0.496721	25.6809	0.564017	chr3	98732216	98733098	ST3GAL6	ENSG00000064225	-358	promoter	884.301	-0.014421	0.112003	-0.128755	0.897552	0.764361	3.42236	ST3GAL6		PGAM1	8477.76	0.367896	0.084066	4.37628	1.20722e-05	0.000238241	2.45722	PGAM1
19216	1259.04	-0.215965	0.0801785	-2.69355	0.00706958	0.0364079	6.68534	chr5:173328032-173328890	22.2951	0.494848	25.0139	0.562535	chr5	173328032	173328890	STC2	ENSG00000113739	0	promoter	1920.75	-0.276862	0.293756	-0.94249	0.345942	0.52451	2.45722	STC2		MYCN	1314.82	0.367634	0.109834	3.34719	0.000816356	0.00680663	2.50615	MYCN
20934	1441	-0.216016	0.0812677	-2.65808	0.00785879	0.0401275	6.46774	chr6:31901821-31902687	24.7541	0.564871	27.8117	0.644432	chr6	31901821	31902687	ZBTB12	ENSG00000204366	0	promoter	49.9216	-0.204777	0.384439	-0.532663	0.594267	1	0.0774031	ZBTB12		IFRD2	1395.93	0.367458	0.106701	3.44381	0.000573584	0.00560612	2.23452	IFRD2
11408	2372.42	-0.216096	0.0608239	-3.55282	0.000381126	0.00440086	6.46774	chr1:235866592-235867456	36.7213	0.932084	40.7449	1.05966	chr1	235866592	235867456	LYST	ENSG00000143669	0	promoter	75.8215	-0.224816	0.315953	-0.711549	0.476744	1	0.464439	LYST		NOP9	507.525	0.36734	0.135802	2.70496	0.00683123	0.0420212	1.83962	NOP9
25134	2665.49	-0.2161	0.0593762	-3.6395	0.000273171	0.00386227	5.53958	chr9:19230042-19230989	41.4754	1.04614	44.5062	1.19011	chr9	19230042	19230989	DENND4C	ENSG00000137145	0	promoter	7504.25	0.0657365	0.0752406	0.873684	0.38229	0.558465	2.45722	DENND4C		RPL38	19459.8	0.367061	0.0968998	3.78805	0.000151837	0.00226243	1.85565	RPL38
3143	1811.71	-0.216119	0.0685679	-3.1519	0.00162214	0.0144493	5.53958	chr11:8964052-8964840	31.7564	0.713115	34.6674	0.81008	chr11	8964052	8964840	TMEM9B	ENSG00000175348	0	promoter	432.754	-0.190528	0.145256	-1.31167	0.18963	0.439118	1.78805	TMEM9B		RPL24	30371	0.366946	0.0884721	4.14759	3.35992e-05	0.000539308	2.45722	RPL24
1824	1144.06	-0.216169	0.0837959	-2.5797	0.00988855	0.045664	6.73687	chr11:18394046-18394968	19.9766	0.449649	22.7719	0.51121	chr11	18394046	18394968	LDHA	ENSG00000134333	0	promoter	5575.06	-0.101335	0.101504	-0.99833	0.318119	0.591416	1.86232	LDHA		HINT1	8241.49	0.366866	0.0975744	3.75986	0.00017001	0.00216512	2.20748	HINT1
11548	1447.22	-0.216284	0.0763363	-2.83331	0.00460693	0.0313429	5.38377	chr1:248825714-248826537	25.808	0.568618	28.9049	0.647026	chr1	248825714	248826537	SH3BP5L	ENSG00000175137	-79	promoter	394.06	0.42495	0.150748	2.81894	0.00481828	0.0256809	2.52935	SH3BP5L		DDX54	2558.43	0.366163	0.0940734	3.89231	9.92955e-05	0.001455	2.15598	DDX54
5774	2422.18	-0.216301	0.065236	-3.31566	0.000914268	0.00838655	6.46774	chr14:105314162-105315043	37.1429	0.955269	42.2827	1.08153	chr14	105314162	105315043	PACS2	ENSG00000179364	0	promoter	2023.51	-0.137094	0.0890237	-1.53998	0.123566	0.31259	1.98195	PACS2		SLC25A23	1226.13	0.366146	0.102176	3.58348	0.000339053	0.00367113	2.25644	SLC25A23
6072	1464.03	-0.216304	0.0747349	-2.89429	0.0038002	0.0273254	5.38377	chr14:49767446-49768435	25.4333	0.576112	27.96	0.654438	chr14	49767446	49768435	KLHDC2	ENSG00000165516	-366	promoter	1502.42	-0.054289	0.0978742	-0.554681	0.579113	0.758599	2.23452	KLHDC2		NFIB	7632.83	0.365838	0.0809155	4.52124	6.14787e-06	0.00017387	1.85565	NFIB
3630	2171.93	-0.216307	0.0651612	-3.31957	0.000901553	0.00951824	5.40454	chr12:121399608-121400464	35.0351	0.851054	39.0031	0.969983	chr12	121399608	121400464	RNF34	ENSG00000170633	0	promoter	3528.37	-0.305487	0.0851549	-3.58743	0.000333958	0.00369904	2.19903	RNF34		USF2	1194.72	0.36582	0.102004	3.58632	0.000335378	0.00366977	2.23452	USF2
3627	2171.93	-0.216307	0.0651612	-3.31957	0.000901553	0.00951824	5.40454	chr12:121399608-121400464	35.0351	0.851054	39.0031	0.969983	chr12	121399608	121400464	ANAPC5	ENSG00000089053	0	promoter	4576.45	0.115207	0.0798229	1.44328	0.148941	0.407909	1.57954	ANAPC5		SRM	4581.8	0.365738	0.096236	3.80043	0.000144447	0.00246865	1.57954	SRM
1523	1606.58	-0.216374	0.0725438	-2.98266	0.00285753	0.0195137	6.46774	chr11:119728896-119729799	27.2834	0.630445	30.1834	0.717621	chr11	119728896	119729799	NECTIN1	ENSG00000110400	-343	promoter	2442.82	-0.0983978	0.0856481	-1.14886	0.250613	0.457906	2.20748	NECTIN1		NDUFB4	3661.14	0.365627	0.107645	3.3966	0.000682295	0.00546702	2.74032	NDUFB4
2173	2918.76	-0.216574	0.0620248	-3.49173	0.000479909	0.0059295	5.39501	chr11:47407925-47408863	43.3255	1.14262	47.2855	1.30258	chr11	47407925	47408863	SLC39A13	ENSG00000165915	-958	promoter	221.37	0.0810597	0.194426	0.416917	0.676739	1	1.24638	SLC39A13		TUBB2B	5763.99	0.365476	0.0905542	4.03599	5.43735e-05	0.000865576	2.20748	TUBB2B
22708	2284.17	-0.216643	0.0625581	-3.46306	0.000534071	0.00631137	5.53958	chr7:48088771-48089662	36.534	0.897892	40.9301	1.0202	chr7	48088771	48089662	UPP1	ENSG00000183696	0	promoter	1126.1	0.234171	0.106703	2.1946	0.0281921	0.096904	2.44546	UPP1		SALL1	1192.38	0.365046	0.104255	3.50146	0.000462709	0.00470726	2.25644	SALL1
10773	1819.98	-0.216676	0.0786318	-2.75557	0.00585892	0.0326472	6.46774	chr1:18902390-18903245	29.4848	0.709368	33.3148	0.812303	chr1	18902390	18903245	ALDH4A1	ENSG00000159423	0	promoter	718.288	0.0413554	0.120712	0.342597	0.731902	0.679941	3.41246	ALDH4A1		DCAF11	891.85	0.365039	0.118522	3.07992	0.00207057	0.0141226	2.44546	DCAF11
14068	2629.55	-0.216746	0.0588487	-3.68311	0.000230402	0.00340347	5.53958	chr2:238288494-238289385	40.2108	1.03349	44.1356	1.17454	chr2	238288494	238289385	PER2	ENSG00000132326	0	promoter	443.026	0.0500097	0.142915	0.349927	0.726393	0.827593	2.41391	PER2		TARBP2	575.993	0.364915	0.134383	2.7155	0.00661763	0.0419363	1.78805	TARBP2
15554	1866.11	-0.216759	0.066915	-3.23931	0.00119817	0.0102722	6.46774	chr3:136250046-136250973	30.2108	0.733958	33.5557	0.834167	chr3	136250046	136250973	PCCB	ENSG00000114054	-270	promoter	2626.93	0.204019	0.0896245	2.27638	0.0228233	0.0825085	2.45722	PCCB		TAF7	4473.54	0.364876	0.0896209	4.07132	4.67465e-05	0.00069853	2.45722	TAF7
2246	1645.8	-0.216768	0.073686	-2.94178	0.00326333	0.0244036	5.40454	chr11:57740998-57741882	27.1194	0.64637	30.517	0.73615	chr11	57740998	57741882	SELENOH	ENSG00000211450	0	promoter	7252.5	0.619069	0.0971772	6.37052	1.8839e-10	2.40981e-08	2.20748	SELENOH		FTL	14319.1	0.364762	0.0957108	3.81108	0.000138361	0.00126449	3.58092	FTL
4235	1625.26	-0.216789	0.0713597	-3.03798	0.00238173	0.0191639	5.53958	chr12:48957145-48958013	27.7518	0.639578	30.7022	0.726329	chr12	48957145	48958013	ARF3	ENSG00000134287	-705	promoter	3155.08	0.129852	0.0847658	1.53189	0.125549	0.295256	2.19903	ARF3		ZNF511	1120.42	0.364466	0.112027	3.25339	0.00114038	0.00914051	2.39524	ZNF511
9012	1422.7	-0.216798	0.0802337	-2.70209	0.00689058	0.0415083	5.39501	chr16:70289063-70289946	24.4731	0.562763	27.2929	0.636835	chr16	70289063	70289946	AARS1	ENSG00000090861	0	promoter	3986.93	-0.267668	0.0889257	-3.01002	0.00261234	0.0167261	2.45722	AARS		BRI3	1832.92	0.364189	0.0969333	3.75711	0.000171885	0.00238349	1.98195	BRI3
9013	1422.7	-0.216798	0.0802337	-2.70209	0.00689058	0.0415083	5.39501	chr16:70289063-70289946	24.4731	0.562763	27.2929	0.636835	chr16	70289063	70289946	DDX19B	ENSG00000157349	0	promoter	1585.95	-0.150563	0.0955973	-1.57497	0.115263	0.317353	1.80938	DDX19B		ESRP2	620.588	0.363975	0.134138	2.71343	0.00665897	0.0414155	1.83645	ESRP2
2609	2989.88	-0.216805	0.0579646	-3.7403	0.000183799	0.0029434	5.39501	chr11:65918805-65919699	43.6768	1.17143	48.2305	1.33519	chr11	65918805	65919699	C11orf68	ENSG00000175573	-445	promoter	262.844	0.614605	0.179133	3.431	0.00060136	0.00635077	2.01561	C11orf68		ATOX1	1423.71	0.363421	0.112217	3.23854	0.00120141	0.0100443	2.23452	ATOX1
2610	2989.88	-0.216805	0.0579646	-3.7403	0.000183799	0.0029434	5.39501	chr11:65918805-65919699	43.6768	1.17143	48.2305	1.33519	chr11	65918805	65919699	DRAP1	ENSG00000175550	-615	promoter	2282.86	0.400302	0.103275	3.87607	0.000106158	0.00175452	1.80938	DRAP1		ODC1	2107.34	0.363147	0.112355	3.23214	0.00122865	0.00979937	2.3561	ODC1
12458	3453.53	-0.216926	0.0519173	-4.17829	2.93705e-05	0.000655169	6.46774	chr1:6784609-6785525	49.0867	1.35691	53.5853	1.54308	chr1	6784609	6785525	CAMTA1	ENSG00000171735	-27	promoter	9134.51	0.0737083	0.0727476	1.01321	0.310961	0.524565	2.20748	CAMTA1		SRRD	657.919	0.363045	0.124427	2.91774	0.00352578	0.0210616	2.41624	SRRD
8583	2659.97	-0.216953	0.0580971	-3.73431	0.00018823	0.00293785	5.53958	chr16:49281653-49282528	40.0937	1.04848	44.043	1.18918	chr16	49281653	49282528	CBLN1	ENSG00000102924	-171	promoter	53.9223	-0.0633124	0.368904	-0.171623	0.863734	1	0.043599	CBLN1		EIF4H	5297.81	0.362912	0.0883527	4.10753	3.99907e-05	0.0006131	2.45722	EIF4H
21017	2082.41	-0.217049	0.0664329	-3.26719	0.00108622	0.0109331	5.39501	chr6:33322670-33323595	32.5293	0.815691	37.2429	0.930146	chr6	33322670	33323595	DAXX	ENSG00000204209	-801	promoter	1753.88	0.415504	0.0993317	4.183	2.8769e-05	0.000574469	1.92972	DAXX		ARMCX2	1848.95	0.362838	0.10434	3.47747	0.000506164	0.00488237	2.3561	ARMCX2
3192	1154.46	-0.217125	0.0838127	-2.5906	0.00958084	0.0446373	6.73687	chr11:94767865-94768740	21.1007	0.453162	22.7719	0.515842	chr11	94767865	94768740	AMOTL1	ENSG00000166025	0	promoter	3710.46	0.101648	0.0841304	1.20822	0.226963	0.402801	2.45722	AMOTL1		FDX2	878.506	0.362796	0.112274	3.23134	0.00123211	0.00768552	3.22532	FDX2
3014	1360.57	-0.217253	0.0790701	-2.7476	0.00600326	0.0377034	5.39501	chr11:797859-798640	24.8712	0.533255	27.2188	0.608116	chr11	797859	798640	SLC25A22	ENSG00000177542	0	promoter	625.066	0.423577	0.125822	3.36647	0.000761357	0.00664283	2.41391	SLC25A22		PPP4C	2417.75	0.362787	0.095002	3.81873	0.000134141	0.00151602	2.74032	PPP4C
15880	1669.54	-0.2173	0.0735243	-2.95549	0.00312178	0.0236815	5.38377	chr3:169966405-169967268	28.2904	0.65363	31.184	0.745599	chr3	169966405	169967268	SEC62	ENSG00000008952	0	promoter	8128.26	-0.0570384	0.0895158	-0.637188	0.524002	0.536773	3.58092	SEC62		MNT	603.1	0.362575	0.130803	2.77191	0.00557287	0.0363113	1.83962	MNT
15032	1286.58	-0.21737	0.0815999	-2.66385	0.0077252	0.0364902	7.2727	chr2:97645492-97646366	23.185	0.50726	25.6624	0.574949	chr2	97645492	97646366	COX5B	ENSG00000135940	-75	promoter	5718.32	0.256966	0.108303	2.37265	0.0176608	0.0545954	3.31145	COX5B		TRAF7	1588.76	0.362297	0.0991933	3.65243	0.000259766	0.00330074	1.98195	TRAF7
9183	2398.37	-0.217413	0.0625199	-3.47749	0.000506125	0.0060504	5.53958	chr16:84116424-84117350	36.8618	0.940515	41.0043	1.07245	chr16	84116424	84117350	MBTPS1	ENSG00000140943	0	promoter	2498.12	-0.217071	0.0854167	-2.54131	0.0110437	0.0529802	2.15598	MBTPS1		PSMB6	4811.66	0.362253	0.112592	3.2174	0.0012936	0.0137536	1.57954	PSMB6
22676	2978.93	-0.217459	0.0613356	-3.5454	0.000392013	0.00510731	5.40454	chr7:44847706-44848611	43.0913	1.16417	47.1558	1.33055	chr7	44847706	44848611	H2AZ2	ENSG00000105968	0	promoter	5272.3	0.258138	0.0940942	2.7434	0.00608074	0.0385154	1.86232	H2AFV		SNHG8	3935.77	0.362163	0.0849152	4.265	1.99905e-05	0.000349871	2.45722	SNHG8
6702	2541.46	-0.217597	0.061421	-3.54271	0.000396033	0.00514174	5.40454	chr14:96391490-96392348	38.8056	0.998126	43.1536	1.13508	chr14	96391490	96392348	AK7	ENSG00000140057	0	promoter	125.273	-0.204692	0.253433	-0.807678	0.419276	1	0.466872	AK7		BMPR1B	1896.86	0.36213	0.0907563	3.99014	6.60336e-05	0.00120423	1.80938	BMPR1B
14222	1317.53	-0.217625	0.0831576	-2.61702	0.00887003	0.0435192	6.46774	chr2:26184512-26185433	23.466	0.514988	25.8106	0.58829	chr2	26184512	26185433	GAREM2	ENSG00000157833	0	promoter	260.243	0.234093	0.18575	1.26026	0.207576	0.385865	2.41391	GAREM2		COIL	1999.49	0.361969	0.0935157	3.87068	0.000108533	0.00165841	1.98195	COIL
18759	1546.71	-0.217648	0.0792946	-2.7448	0.00605479	0.0379056	5.40454	chr5:140042875-140043793	27.0726	0.612646	29.6461	0.692422	chr5	140042875	140043793	NRG2	ENSG00000158458	0	promoter	216.81	-0.00932249	0.203048	-0.0459128	0.96338	1	1.21393	NRG2		ARFIP2	876.704	0.361962	0.115992	3.12058	0.00180497	0.00991612	3.41246	ARFIP2
13922	1537.61	-0.217664	0.082335	-2.64364	0.00820193	0.0459271	5.53958	chr2:230712394-230713256	26.5808	0.600703	29.4238	0.68779	chr2	230712394	230713256	CAB39	ENSG00000135932	-292	promoter	4759.94	-0.0427692	0.0851698	-0.502164	0.615552	0.790581	2.20748	CAB39		RNF144B	516.416	0.361915	0.143209	2.52717	0.0114986	0.0499414	2.44546	RNF144B
10950	1456.04	-0.21778	0.0774919	-2.81036	0.00494858	0.0323138	5.53958	chr1:204494262-204495141	25.3864	0.570023	28.7011	0.650732	chr1	204494262	204495141	PIK3C2B	ENSG00000133056	0	promoter	605.443	-0.00369498	0.131809	-0.0280329	0.977636	0.994057	2.41391	PIK3C2B		COPZ1	831.764	0.361647	0.12057	2.99948	0.00270445	0.0134653	3.41246	COPZ1
16567	2213.33	-0.217854	0.063057	-3.45487	0.000550555	0.00646557	5.53958	chr3:48188118-48188994	34.8244	0.868384	39.559	0.989068	chr3	48188118	48188994	CDC25A	ENSG00000164045	-152	promoter	1875.94	0.238321	0.0919639	2.59146	0.00955696	0.0446302	2.3561	CDC25A		NEFM	738.784	0.361523	0.120451	3.00141	0.00268734	0.0134087	3.41246	NEFM
19011	1314.81	-0.217945	0.0789661	-2.75998	0.00578051	0.036668	5.40454	chr5:150671994-150672758	23.5363	0.515925	26.8482	0.587734	chr5	150671994	150672758	MYOZ3	ENSG00000164591	0	promoter	656.527	-0.204853	0.123504	-1.65868	0.0971807	0.280274	1.83962	MYOZ3		ZPR1	793.875	0.360998	0.122377	2.94987	0.00317905	0.0151584	3.41246	ZPR1
14998	2028.84	-0.217997	0.0680984	-3.20121	0.00136853	0.0113544	6.46774	chr2:96208488-96209256	33.7002	0.798361	37.1132	0.908282	chr2	96208488	96209256	STARD7	ENSG00000084090	-307	promoter	4836.33	0.208658	0.0782465	2.66668	0.00766056	0.0509884	1.57954	STARD7		DNER	994.25	0.360909	0.118554	3.04425	0.00233258	0.0155102	2.41624	DNER
24930	1838.12	-0.218051	0.067791	-3.21651	0.00129759	0.0124992	5.39501	chr9:133375730-133376596	29.8126	0.72178	33.5186	0.821568	chr9	133375730	133376596	STKLD1	ENSG00000198870	0	promoter	22.829	0.283429	0.554529	0.511117	0.609269	1	0	STKLD1		CORO1B	987.981	0.360542	0.114264	3.15534	0.0016031	0.0090365	3.42236	CORO1B
24929	1838.12	-0.218051	0.067791	-3.21651	0.00129759	0.0124992	5.39501	chr9:133375730-133376596	29.8126	0.72178	33.5186	0.821568	chr9	133375730	133376596	SURF4	ENSG00000148248	0	promoter	4029.88	-0.384248	0.087244	-4.40429	1.06131e-05	0.000235934	2.20748	SURF4		CXXC1	724.809	0.359762	0.132238	2.72057	0.00651692	0.0256809	3.42236	CXXC1
17697	1176.58	-0.218081	0.0839318	-2.59831	0.00936849	0.041227	7.40514	chr4:186724000-186724747	22.623	0.462061	25.1065	0.525662	chr4	186724000	186724747	FAT1	ENSG00000083857	-167	promoter	7229.43	0.0121678	0.0742829	0.163804	0.869886	0.915606	2.45722	FAT1		ETFB	1228.4	0.359549	0.117928	3.04889	0.00229685	0.015422	2.39524	ETFB
22131	1829.62	-0.218201	0.0674909	-3.23305	0.00122478	0.0119542	5.39501	chr7:143901691-143902561	29.9532	0.719672	34.9639	0.818232	chr7	143901691	143902561	TCAF1	ENSG00000198420	0	promoter	3465.27	0.0715349	0.0820917	0.871403	0.383534	0.599365	2.19903	TCAF1		SNRPE	6657.15	0.359496	0.100721	3.56921	0.000358064	0.00508663	1.57954	SNRPE
21788	1714.53	-0.218252	0.0780358	-2.79682	0.00516089	0.0338798	5.39501	chr7:111561990-111562811	28.6417	0.669789	32.0734	0.76524	chr7	111561990	111562811	IMMP2L	ENSG00000184903	-89	promoter	21312.1	0.00850709	0.0706072	0.120485	0.904099	1	1.85565	IMMP2L		SH3GLB2	559.04	0.359414	0.135407	2.65432	0.00794684	0.0468209	1.83645	SH3GLB2
6444	1995.58	-0.21842	0.0652969	-3.34503	0.000822738	0.00889863	5.39501	chr14:73949800-73950737	31.5925	0.783372	34.7786	0.892162	chr14	73949800	73950737	FAM161B	ENSG00000156050	0	promoter	37.9205	-0.0733704	0.440423	-0.166591	0.867692	1	0.0554806	FAM161B		RPL29	24287.9	0.359294	0.0892548	4.02548	5.68584e-05	0.000601038	3.58092	RPL29
6445	1995.58	-0.21842	0.0652969	-3.34503	0.000822738	0.00889863	5.39501	chr14:73949800-73950737	31.5925	0.783372	34.7786	0.892162	chr14	73949800	73950737	COQ6	ENSG00000119723	0	promoter	182.331	-0.0518094	0.208176	-0.248874	0.803459	1	1.21081	COQ6		PPP1R10	3329.12	0.358936	0.0829674	4.32623	1.51681e-05	0.000307501	2.20748	PPP1R10
9570	3418.01	-0.218522	0.0530315	-4.1206	3.7788e-05	0.000878997	5.53958	chr1:10032454-10033337	47.5176	1.34098	52.3439	1.52881	chr1	10032454	10033337	UBE4B	ENSG00000130939	0	promoter	9297.03	0.070863	0.0735355	0.963656	0.335218	0.611835	1.85565	UBE4B		CDV3	5493.07	0.358902	0.0823971	4.35576	1.32605e-05	0.00031468	1.86232	CDV3
23612	1952.62	-0.218579	0.0666049	-3.28172	0.00103175	0.0105148	5.40454	chr8:144137313-144138177	31.2646	0.769555	36.1682	0.873448	chr8	144137313	144138177	HGH1	ENSG00000235173	-582	promoter	383.614	0.733869	0.163069	4.50037	6.78355e-06	0.00017563	2.01561	HGH1		GCH1	505.239	0.358795	0.136157	2.63516	0.00840975	0.0499414	1.78805	GCH1
18713	1952.31	-0.218583	0.0673005	-3.24786	0.00116276	0.0115012	5.39501	chr5:138337743-138338545	33.6066	0.770023	37.0206	0.873819	chr5	138337743	138338545	FAM53C	ENSG00000120709	0	promoter	1640.06	0.0617066	0.0935285	0.659763	0.509406	0.795261	1.80938	FAM53C		RAB34	2253.51	0.358706	0.103878	3.45314	0.000554104	0.00506353	2.45722	RAB34
18711	1952.31	-0.218583	0.0673005	-3.24786	0.00116276	0.0115012	5.39501	chr5:138337743-138338545	33.6066	0.770023	37.0206	0.873819	chr5	138337743	138338545	CDC25C	ENSG00000158402	0	promoter	3310.61	0.0930478	0.0817834	1.13773	0.255231	0.432901	2.45722	CDC25C		RAP2C	706.596	0.35864	0.120329	2.98048	0.00287794	0.0147135	3.22532	RAP2C
18724	1941.28	-0.218615	0.0662895	-3.29788	0.00097416	0.00988553	5.53958	chr5:138752914-138753824	32.2951	0.762529	36.1497	0.868445	chr5	138752914	138753824	CTNNA1	ENSG00000044115	-545	promoter	13690.4	0.172959	0.0706591	2.4478	0.0143732	0.0583073	2.45722	CTNNA1		PDCL	785.847	0.358555	0.117548	3.05028	0.00228626	0.0151888	2.44546	PDCL
447	1346.88	-0.218683	0.0818308	-2.67237	0.00753169	0.0389507	6.46774	chr10:14953687-14954594	23.5597	0.532084	26.2553	0.603298	chr10	14953687	14954594	DCLRE1C	ENSG00000152457	0	promoter	1727.36	-0.20086	0.0945231	-2.12498	0.0335881	0.113122	2.3561	DCLRE1C		SNRPN	11407	0.35851	0.0937065	3.82588	0.000130304	0.00161302	2.45722	SNRPN
9564	1405.07	-0.218696	0.0763356	-2.86493	0.00417104	0.028694	5.53958	chr1:100037840-100038622	25.4333	0.552693	28.9049	0.628312	chr1	100037840	100038622	MFSD14A	ENSG00000156875	0	promoter	4246.33	-0.0204589	0.078349	-0.261125	0.793996	1	1.57954	MFSD14A		THUMPD1	3790.36	0.358346	0.0835264	4.29022	1.78499e-05	0.000294812	2.74032	THUMPD1
17146	2718.61	-0.218728	0.058954	-3.71014	0.000207142	0.00321486	5.40454	chr4:107719902-107720752	40.7494	1.06487	45.1918	1.2153	chr4	107719902	107720752	PAPSS1	ENSG00000138801	0	promoter	3886.7	0.220817	0.0829449	2.66222	0.00776279	0.040552	2.20748	PAPSS1		RPS13	28392.2	0.358332	0.0956016	3.74818	0.000178122	0.00206702	2.45722	RPS13
12842	2767.6	-0.218795	0.0568097	-3.85136	0.000117461	0.00209415	5.40454	chr2:111897928-111898848	41.5222	1.08735	45.9885	1.23735	chr2	111897928	111898848	MERTK	ENSG00000153208	0	promoter	762.003	0.0366081	0.116984	0.312931	0.754333	0.69198	3.41246	MERTK		RNF7	2277.31	0.358171	0.101228	3.53825	0.000402786	0.00467862	1.98195	RNF7
11650	2324.05	-0.218817	0.0637152	-3.43429	0.000594099	0.00698071	5.39501	chr1:27012522-27013446	35.9485	0.909836	39.8184	1.03854	chr1	27012522	27013446	TENT5B	ENSG00000158246	0	promoter	1985.33	0.417069	0.0905257	4.60719	4.08151e-06	0.000100628	2.3561	TENT5B		USB1	610.248	0.357894	0.12741	2.80899	0.00496969	0.033481	1.83645	USB1
17604	1524.31	-0.218821	0.080027	-2.73434	0.00625049	0.0388883	5.38377	chr4:17511701-17512566	25.9719	0.596487	28.312	0.682231	chr4	17511701	17512566	QDPR	ENSG00000151552	0	promoter	1351.6	0.16099	0.101244	1.59012	0.111809	0.257786	2.39524	QDPR		MRPL10	725.801	0.357496	0.121348	2.94603	0.00321883	0.0152547	3.41246	MRPL10
94	1626.74	-0.218862	0.0711477	-3.07617	0.00209679	0.0178032	5.40454	chr10:103192797-103193604	28.4778	0.639344	31.4805	0.727626	chr10	103192797	103193604	NT5C2	ENSG00000076685	0	promoter	7432.62	0.143379	0.0790798	1.81309	0.0698184	0.197648	2.20748	NT5C2		MRPL4	1657.91	0.357416	0.105338	3.39303	0.000691242	0.00627014	2.3561	MRPL4
2058	1791.71	-0.218886	0.0696949	-3.14064	0.00168582	0.0151471	5.40454	chr11:4094294-4095187	30.6323	0.705386	33.6669	0.802112	chr11	4094294	4095187	RRM1	ENSG00000167325	0	promoter	4517.22	0.183835	0.0888603	2.06881	0.0385639	0.147264	1.86232	RRM1		NACC1	2716.46	0.357193	0.0849303	4.20572	2.60251e-05	0.000438322	2.45722	NACC1
16500	2329.4	-0.218941	0.0609001	-3.59508	0.000324297	0.00447462	5.38377	chr3:45688783-45689678	37.2834	0.91452	40.5596	1.04169	chr3	45688783	45689678	SACM1L	ENSG00000211456	0	promoter	4585.37	0.0268929	0.0781245	0.344232	0.730672	0.822256	2.45722	SACM1L		SUPT4H1	1387.65	0.357099	0.113919	3.13467	0.00172046	0.0120445	2.50615	SUPT4H1
1657	1507.85	-0.218982	0.0742391	-2.94969	0.00318091	0.0211092	6.46774	chr11:126303664-126304551	25.082	0.591803	28.3676	0.674078	chr11	126303664	126304551	DCPS	ENSG00000110063	0	promoter	962.537	-0.0218237	0.109012	-0.200195	0.841328	0.761618	3.22532	DCPS		NXF1	756.227	0.357074	0.129122	2.7654	0.00568524	0.0232748	3.41246	NXF1
631	2211.74	-0.21906	0.0627833	-3.48914	0.000484574	0.00585733	5.53958	chr10:3784969-3785901	34.9649	0.867681	38.9661	0.989253	chr10	3784969	3785901	KLF6	ENSG00000067082	0	promoter	1143.05	0.8517	0.111076	7.66771	1.75092e-14	8.46138e-12	2.44546	KLF6		TUBA4A	828.992	0.357032	0.120492	2.96312	0.00304542	0.0152548	3.22532	TUBA4A
15114	2044.83	-0.21911	0.0724731	-3.02334	0.00250004	0.020155	5.40454	chr3:10248014-10248904	32.2482	0.797658	35.7791	0.914212	chr3	10248014	10248904	TATDN2	ENSG00000157014	0	promoter	902.81	0.204762	0.111619	1.83448	0.0665833	0.141143	3.41246	TATDN2		S100A10	1888.24	0.356966	0.128248	2.78341	0.005379	0.0342119	1.92972	S100A10
5513	1705.49	-0.219199	0.0711543	-3.08061	0.00206575	0.0175989	5.40454	chr13:52450160-52450953	29.6721	0.671429	32.8331	0.762646	chr13	52450160	52450953	VPS36	ENSG00000136100	0	promoter	2581.86	0.00956703	0.0846029	0.113082	0.909966	0.941987	2.45722	VPS36		ARL16	881.618	0.356589	0.116156	3.06991	0.00214125	0.0112305	3.42236	ARL16
24382	1789.97	-0.219233	0.0698197	-3.13998	0.0016896	0.0151782	5.39501	chr8:9555467-9556296	29.5082	0.701405	33.0183	0.80063	chr8	9555467	9556296	TNKS	ENSG00000173273	0	promoter	10389.8	0.123525	0.0742588	1.66344	0.0962249	0.166963	3.88127	TNKS		NKRF	726.765	0.356444	0.119368	2.9861	0.00282562	0.0138692	3.41246	NKRF
24479	1722.89	-0.219375	0.0697065	-3.14712	0.00164887	0.0149152	5.40454	chr9:109119549-109120353	29.0398	0.676347	33.4445	0.770799	chr9	109119549	109120353	TMEM245	ENSG00000106771	0	promoter	9154.85	0.00471947	0.0723954	0.0651902	0.948023	0.968109	2.45722	TMEM245		CPT2	763.544	0.356253	0.12552	2.83822	0.00453666	0.0252641	2.44546	CPT2
6824	1236.43	-0.219413	0.0816035	-2.68877	0.00717151	0.0363636	6.79802	chr15:29822087-29822759	23.9813	0.485012	26.385	0.552714	chr15	29822087	29822759	TJP1	ENSG00000104067	-539	promoter	12527.8	0.200701	0.0717455	2.7974	0.00515155	0.0300013	2.20748	TJP1		ZFP36L1	3908.74	0.356066	0.0909413	3.91534	9.02786e-05	0.00132212	2.20748	ZFP36L1
25529	1734.78	-0.219538	0.0723532	-3.03426	0.00241129	0.0196718	5.39501	chr9:91949808-91950719	29.2272	0.678454	32.2587	0.775431	chr9	91949808	91950719	ROR2	ENSG00000169071	-928	promoter	1751.64	-0.0148829	0.0967624	-0.153809	0.87776	0.945913	2.3561	ROR2		SOD1	4695.88	0.356057	0.107965	3.29788	0.000974175	0.0086335	2.20748	SOD1
11430	1315.46	-0.219548	0.0824	-2.66441	0.00771228	0.0439769	5.53958	chr1:23800322-23801256	24.1452	0.519906	26.4221	0.588846	chr1	23800322	23801256	GALE	ENSG00000117308	-886	promoter	349.172	0.154739	0.157239	0.984103	0.325065	0.510662	2.41391	GALE		BCAR1	2167.94	0.35501	0.0912135	3.89208	9.93895e-05	0.00131298	2.45722	BCAR1
16078	1891.26	-0.219551	0.071716	-3.0614	0.00220305	0.0181201	5.53958	chr3:187139098-187140029	30.6557	0.743794	33.2222	0.847323	chr3	187139098	187140029	RPL39L	ENSG00000163923	0	promoter	3540.56	-0.261399	0.0900419	-2.90308	0.00369514	0.0215267	2.45722	RPL39L		ATP5MC2	6326.37	0.354936	0.101802	3.48654	0.000489316	0.00571485	1.86232	ATP5MC2
2091	1528.49	-0.219553	0.0757878	-2.89694	0.0037682	0.0271576	5.38377	chr11:449858-450701	26.2295	0.598127	28.8123	0.683157	chr11	449858	450701	PTDSS2	ENSG00000174915	0	promoter	1521.11	0.00800602	0.101517	0.0788642	0.937141	1	2.25644	PTDSS2		FAM83H	1245.64	0.354691	0.100461	3.53065	0.000414535	0.00431655	2.25644	FAM83H
8903	1759.81	-0.219567	0.0688987	-3.18682	0.00143848	0.0135189	5.39501	chr16:67660506-67661199	30.4684	0.691335	34.7415	0.787474	chr16	67660506	67661199	PARD6A	ENSG00000102981	-33	promoter	214.657	0.509977	0.197525	2.58184	0.00982758	0.07442	1.21081	PARD6A		COX8A	6478.06	0.35461	0.10784	3.28829	0.00100796	0.011388	1.57954	COX8A
8901	1759.81	-0.219567	0.0688987	-3.18682	0.00143848	0.0135189	5.39501	chr16:67660506-67661199	30.4684	0.691335	34.7415	0.787474	chr16	67660506	67661199	ACD	ENSG00000102977	-557	promoter	370.653	0.4705	0.158445	2.96949	0.00298297	0.0188871	2.36928	ACD		PPP1CC	7500	0.354574	0.0795302	4.45836	8.25904e-06	0.000127613	3.58092	PPP1CC
15100	1494.81	-0.219572	0.0751786	-2.92067	0.0034928	0.0225377	6.46774	chr3:10141412-10142308	25.7845	0.58829	28.4232	0.66852	chr3	10141412	10142308	VHL	ENSG00000134086	-238	promoter	1197.58	0.00744611	0.106705	0.0697824	0.944367	0.980692	2.39524	VHL		EEF1A1	95493.9	0.354351	0.0818099	4.3314	1.48166e-05	0.000346159	1.85565	EEF1A1
19770	1677.42	-0.219585	0.0712836	-3.08044	0.00206698	0.0172856	5.53958	chr5:76818499-76819408	27.7283	0.657377	31.499	0.750232	chr5	76818499	76819408	F2RL1	ENSG00000164251	0	promoter	516.168	-0.0150599	0.134233	-0.112192	0.910671	1	1.78805	F2RL1		SNIP1	954.916	0.353994	0.109114	3.24425	0.00117761	0.00922285	2.44546	SNIP1
22054	1667.74	-0.219669	0.0714021	-3.07651	0.00209442	0.0174558	5.53958	chr7:139341188-139342122	29.0164	0.654098	32.3142	0.745599	chr7	139341188	139342122	FMC1	ENSG00000164898	0	promoter	553.13	0.418139	0.142587	2.93251	0.00336231	0.0201151	2.44546	FMC1		BOD1	1620.47	0.353671	0.0942685	3.75174	0.000175609	0.00204422	2.45722	BOD1
8667	1712.04	-0.219691	0.0737878	-2.97733	0.00290772	0.0220907	5.53958	chr16:56425077-56425901	29.0398	0.676581	32.1475	0.766722	chr16	56425077	56425901	AMFR	ENSG00000159461	-882	promoter	987.151	0.181173	0.107692	1.68233	0.0925052	0.225876	2.41624	AMFR		CTDNEP1	1691.85	0.353493	0.1008	3.50688	0.000453394	0.00522797	1.92972	CTDNEP1
13789	1324.37	-0.219709	0.0793297	-2.76957	0.005613	0.0360425	5.38377	chr2:219176444-219177233	24.8244	0.519204	26.6444	0.592551	chr2	219176444	219177233	RETREG2	ENSG00000144567	-994	promoter	799.704	-0.0642005	0.119575	-0.536906	0.591333	0.735305	2.41624	RETREG2		MZT2A	3138.76	0.353464	0.0928875	3.8053	0.000141635	0.00187307	2.20748	MZT2A
13787	1324.37	-0.219709	0.0793297	-2.76957	0.005613	0.0360425	5.38377	chr2:219176444-219177233	24.8244	0.519204	26.6444	0.592551	chr2	219176444	219177233	CNPPD1	ENSG00000115649	0	promoter	535.066	0.22693	0.135768	1.67146	0.0946316	0.275412	1.83645	CNPPD1		DDX20	1645.89	0.353354	0.105684	3.3435	0.000827286	0.0072189	2.3561	DDX20
23774	1448.38	-0.219752	0.0761508	-2.88575	0.00390481	0.0272968	5.53958	chr8:22164735-22165573	26.6745	0.567681	29.4608	0.647953	chr8	22164735	22165573	BMP1	ENSG00000168487	0	promoter	171.164	-0.26504	0.21675	-1.22279	0.22141	0.615683	1.21393	BMP1		MYBL2	2873.41	0.353293	0.0901451	3.91915	8.88607e-05	0.00131298	2.19903	MYBL2
16574	1626.8	-0.219875	0.0753168	-2.91934	0.00350771	0.0226099	6.46774	chr3:48439727-48440625	27.0258	0.64192	30.1649	0.728923	chr3	48439727	48440625	CCDC51	ENSG00000164051	0	promoter	378.33	0.186856	0.172728	1.08179	0.279345	0.450468	2.52935	CCDC51		PQBP1	1227.13	0.353158	0.117793	2.99812	0.00271653	0.0169701	2.50615	PQBP1
16575	1626.8	-0.219875	0.0753168	-2.91934	0.00350771	0.0226099	6.46774	chr3:48439727-48440625	27.0258	0.64192	30.1649	0.728923	chr3	48439727	48440625	TMA7	ENSG00000232112	0	promoter	8315.48	0.142218	0.103518	1.37385	0.169489	0.259983	3.58092	TMA7		MAPKAPK2	1087.87	0.353078	0.105499	3.34673	0.00081771	0.00738856	2.25644	MAPKAPK2
8031	2241.03	-0.21988	0.0617955	-3.55819	0.000373413	0.00492606	5.40454	chr16:18801243-18802143	34.7073	0.87986	38.7252	1.00259	chr16	18801243	18802143	ARL6IP1	ENSG00000170540	0	promoter	9163.95	-0.428871	0.0861237	-4.97971	6.36783e-07	2.00215e-05	2.45722	ARL6IP1		GTPBP1	1236.78	0.35288	0.102796	3.43281	0.000597365	0.00573092	2.25644	GTPBP1
6365	1320.72	-0.21998	0.0795828	-2.76416	0.00570692	0.0363769	5.40454	chr14:69152804-69153698	23.7471	0.519438	26.7371	0.59144	chr14	69152804	69153698	DCAF5	ENSG00000139990	-205	promoter	2594.85	0.0231825	0.0857994	0.270194	0.787011	0.919708	2.20748	DCAF5		HMG20B	908.553	0.352458	0.120516	2.92459	0.00344915	0.0160497	3.41246	HMG20B
7982	1482.5	-0.220052	0.0797724	-2.7585	0.0058067	0.0368799	5.38377	chr16:1610134-1610996	25.4098	0.58103	28.5344	0.66222	chr16	1610134	1610996	IFT140	ENSG00000187535	-90	promoter	600.697	-0.294445	0.128708	-2.2877	0.022155	0.100271	1.83645	IFT140		DCDC2	572.319	0.352283	0.131762	2.67363	0.00750346	0.0366408	2.44546	DCDC2
13473	1718.15	-0.220058	0.0705614	-3.11868	0.00181664	0.0159921	5.39501	chr2:190534236-190535175	28.2436	0.674005	30.9802	0.768205	chr2	190534236	190535175	NEMP2	ENSG00000189362	0	promoter	444.547	-0.240671	0.150853	-1.5954	0.110622	0.310877	1.78805	NEMP2		POLR2J	1362.59	0.352259	0.116844	3.01478	0.00257166	0.0168589	2.39524	POLR2J
16061	2478.43	-0.220073	0.0608841	-3.61462	0.000300786	0.00369556	6.46774	chr3:186108739-186109638	37.6581	0.971429	41.3007	1.10913	chr3	186108739	186109638	ETV5	ENSG00000244405	-189	promoter	1386	0.0728553	0.101171	0.720119	0.471452	0.673213	2.23452	ETV5		MCM4	8276.91	0.352108	0.0827046	4.25742	2.06803e-05	0.000394879	2.20748	MCM4
3705	1293.02	-0.220111	0.0807407	-2.72615	0.00640782	0.0388081	5.53958	chr12:123150512-123151391	23.466	0.506323	25.7921	0.578469	chr12	123150512	123151391	PITPNM2	ENSG00000090975	-497	promoter	411.607	-0.19634	0.146885	-1.33669	0.181323	0.419441	1.83962	PITPNM2		HMGB3	5895.69	0.351761	0.0993653	3.54008	0.000400004	0.00308098	3.31145	HMGB3
10262	1564.5	-0.220123	0.0746353	-2.94932	0.00318476	0.0239926	5.39501	chr1:156054514-156055291	27.1897	0.612178	31.1469	0.699648	chr1	156054514	156055291	UBQLN4	ENSG00000160803	-864	promoter	700.425	0.060332	0.119986	0.502827	0.615086	0.747399	2.44546	UBQLN4		RTF1	5877.19	0.351334	0.0770262	4.56123	5.08539e-06	0.000116597	2.45722	RTF1
10264	1564.5	-0.220123	0.0746353	-2.94932	0.00318476	0.0239926	5.39501	chr1:156054514-156055291	27.1897	0.612178	31.1469	0.699648	chr1	156054514	156055291	LAMTOR2	ENSG00000116586	-205	promoter	1059.73	0.616866	0.112423	5.48701	4.08805e-08	2.33503e-06	2.23452	LAMTOR2		C19orf53	3164.32	0.351167	0.115067	3.05184	0.00227446	0.0166394	2.15598	C19orf53
8205	1948.62	-0.220129	0.0662491	-3.32275	0.000891334	0.00928352	5.53958	chr16:2531692-2532555	32.4824	0.764403	36.5759	0.871966	chr16	2531692	2532555	CEMP1	ENSG00000205923	-284	promoter	3.55559	-0.835911	1.42558	-0.586365	0.55763	1	0	CEMP1		MYO1C	1339.4	0.351157	0.102638	3.42131	0.00062321	0.00546702	2.50615	MYO1C
10738	1365.18	-0.220375	0.077677	-2.83707	0.00455302	0.0305564	5.53958	chr1:183185729-183186636	22.8571	0.535363	26.033	0.610895	chr1	183185729	183186636	LAMC2	ENSG00000058085	0	promoter	633.924	-0.0322351	0.13379	-0.240939	0.809603	0.885236	2.41391	LAMC2		C1orf35	1804.21	0.351027	0.0953784	3.68036	0.000232901	0.00262844	2.3561	C1orf35
21024	1433.95	-0.22039	0.0776394	-2.83864	0.00453062	0.030945	5.39501	chr6:33425415-33426346	24.8009	0.564169	27.3485	0.642394	chr6	33425415	33426346	SYNGAP1	ENSG00000197283	-470	promoter	2144.64	-0.184587	0.0959929	-1.92292	0.05449	0.154223	2.45722	SYNGAP1		RPL31	21021.5	0.350315	0.0929703	3.76803	0.00016454	0.0013636	3.88127	RPL31
14761	2355.25	-0.220397	0.0623796	-3.53316	0.000410622	0.00529511	5.38377	chr2:71226862-71227738	36.6042	0.925293	40.2261	1.05318	chr2	71226862	71227738	PAIP2B	ENSG00000124374	0	promoter	714.983	0.00440762	0.12331	0.0357442	0.971486	0.800973	3.41246	PAIP2B		GABARAP	2133.58	0.350192	0.106509	3.2879	0.00100936	0.0103373	1.80938	GABARAP
20039	1434.36	-0.220622	0.080853	-2.72869	0.0063587	0.039302	5.38377	chr6:109690853-109691641	25.2927	0.560187	28.4973	0.640912	chr6	109690853	109691641	FIG4	ENSG00000112367	0	promoter	2032.72	-0.0492169	0.0904578	-0.544087	0.586382	0.832978	1.92972	FIG4		TSPAN17	732.579	0.350098	0.118722	2.94889	0.00318916	0.0151888	3.41246	TSPAN17
20037	1434.36	-0.220622	0.080853	-2.72869	0.0063587	0.039302	5.38377	chr6:109690853-109691641	25.2927	0.560187	28.4973	0.640912	chr6	109690853	109691641	AK9	ENSG00000155085	-347	promoter	469.298	-0.0790059	0.13929	-0.567203	0.570576	0.842419	1.83962	AK9		RAB11B	992.492	0.349987	0.119289	2.93394	0.00334694	0.0156572	3.42236	RAB11B
9416	2892.56	-0.220632	0.0553862	-3.98351	6.79048e-05	0.00138307	5.39501	chr17:1716010-1716839	42.5995	1.137	47.7302	1.29479	chr17	1716010	1716839	WDR81	ENSG00000167716	0	promoter	452.928	0.204585	0.144183	1.41893	0.155919	0.32023	2.41391	WDR81		PURB	1823.59	0.349443	0.0928992	3.76152	0.000168881	0.00239901	1.92972	PURB
10285	2267.58	-0.220638	0.064851	-3.40224	0.000668371	0.00761753	5.40454	chr1:156282328-156283199	35.5035	0.887119	39.7072	1.01371	chr1	156282328	156283199	TMEM79	ENSG00000163472	0	promoter	72.2131	-0.150708	0.317958	-0.473988	0.635508	1	0.0816233	TMEM79		ZMAT3	713.96	0.349436	0.129939	2.68924	0.00716157	0.0277168	3.41246	ZMAT3
10284	2267.58	-0.220638	0.064851	-3.40224	0.000668371	0.00761753	5.40454	chr1:156282328-156283199	35.5035	0.887119	39.7072	1.01371	chr1	156282328	156283199	SMG5	ENSG00000198952	0	promoter	2669.54	0.16127	0.084154	1.91636	0.0553187	0.155957	2.45722	SMG5		RCC2	13164.9	0.349179	0.071538	4.88102	1.05537e-06	2.07071e-05	3.88127	RCC2
7388	1954.11	-0.220657	0.067582	-3.26503	0.00109454	0.0109908	5.40454	chr15:66386412-66387253	32.1311	0.766979	36.0756	0.875116	chr15	66386412	66387253	MAP2K1	ENSG00000169032	0	promoter	4786.05	-0.198224	0.0830812	-2.38591	0.017037	0.0816392	1.86232	MAP2K1		NELFB	1753.86	0.348981	0.0930715	3.7496	0.000177118	0.00242885	1.98195	NELFB
7387	1954.11	-0.220657	0.067582	-3.26503	0.00109454	0.0109908	5.40454	chr15:66386412-66387253	32.1311	0.766979	36.0756	0.875116	chr15	66386412	66387253	TIPIN	ENSG00000075131	0	promoter	1460.48	0.119173	0.103495	1.15148	0.249533	0.428011	2.44546	TIPIN		HSPH1	7686.93	0.348961	0.0887648	3.9313	8.44882e-05	0.000835557	3.58092	HSPH1
22159	1223.35	-0.220683	0.0831578	-2.65378	0.00795954	0.039529	6.68534	chr7:1504021-1504907	21.0539	0.478689	24.6248	0.546971	chr7	1504021	1504907	INTS1	ENSG00000164880	0	promoter	1982.29	0.193224	0.0925409	2.08799	0.0367991	0.138794	1.92972	INTS1		H3F3A	36372.9	0.348958	0.0968945	3.60143	0.000316478	0.00240819	3.58092	H3F3A
17723	2569.05	-0.220703	0.0593773	-3.71696	0.000201632	0.0031496	5.40454	chr4:2241814-2242688	38.829	1.00726	43.8021	1.14897	chr4	2241814	2242688	POLN	ENSG00000130997	0	promoter	76.3975	-0.397549	0.317748	-1.25114	0.210882	1	0.466872	POLN		NCDN	788.102	0.348798	0.118124	2.95281	0.00314891	0.0156464	3.22532	NCDN
17729	2569.05	-0.220703	0.0593773	-3.71696	0.000201632	0.0031496	5.40454	chr4:2241814-2242688	38.829	1.00726	43.8021	1.14897	chr4	2241814	2242688	HAUS3	ENSG00000214367	0	promoter	859.37	0.207031	0.120518	1.71785	0.0858249	0.16877	3.41246	HAUS3		TTPAL	583.743	0.348744	0.129558	2.69181	0.00710654	0.0432032	1.83645	TTPAL
6006	2142.63	-0.220747	0.0637941	-3.4603	0.00053957	0.00648455	5.40454	chr14:35045934-35046773	34.4028	0.842623	37.5579	0.958681	chr14	35045934	35046773	FAM177A1	ENSG00000151327	0	promoter	2070.2	-0.100563	0.0915856	-1.09802	0.272195	0.524762	1.92972	FAM177A1		CTDP1	1103.16	0.348708	0.105652	3.30053	0.000965032	0.00789443	2.44546	CTDP1
16239	1949.36	-0.22079	0.066651	-3.31263	0.000924225	0.00970189	5.39501	chr3:23202681-23203542	33.0211	0.7637	36.7241	0.872151	chr3	23202681	23203542	UBE2E2	ENSG00000182247	0	promoter	26301.5	-0.0474959	0.0712672	-0.666447	0.505125	0.706924	2.20748	UBE2E2		C12orf45	3536.43	0.348645	0.0856297	4.07154	4.67027e-05	0.000761065	2.20748	C12orf45
25167	1231.16	-0.220836	0.0825972	-2.67365	0.00750302	0.0374875	6.79802	chr9:22008876-22009643	22.8337	0.481733	26.07	0.550676	chr9	22008876	22009643	CDKN2B	ENSG00000147883	0	promoter	21.7442	1.55828	0.600287	2.59588	0.00943481	1	0	CDKN2B		PLXNB2	1124.79	0.348494	0.107492	3.24204	0.00118678	0.00994526	2.23452	PLXNB2
21234	1792.28	-0.220853	0.0698833	-3.16031	0.00157602	0.0126211	6.46774	chr6:43059183-43060023	29.6721	0.701639	33.463	0.801556	chr6	43059183	43060023	KLC4	ENSG00000137171	0	promoter	637.587	-0.0380188	0.125601	-0.302694	0.762123	0.851853	2.41391	KLC4		FSCN1	1415.74	0.348315	0.0979691	3.55536	0.000377468	0.00367505	2.50615	FSCN1
21233	1792.28	-0.220853	0.0698833	-3.16031	0.00157602	0.0126211	6.46774	chr6:43059183-43060023	29.6721	0.701639	33.463	0.801556	chr6	43059183	43060023	MRPL2	ENSG00000112651	0	promoter	1006.01	0.15285	0.113285	1.34925	0.177256	0.276451	3.42236	MRPL2		MIIP	803.007	0.34778	0.119733	2.90464	0.00367674	0.0215267	2.44546	MIIP
12938	1824.41	-0.220873	0.0676844	-3.26329	0.00110128	0.0110672	5.38377	chr2:127106848-127107772	30.7026	0.716862	34.4265	0.81675	chr2	127106848	127107772	BIN1	ENSG00000136717	0	promoter	558.217	0.271641	0.133528	2.03434	0.0419175	0.128721	2.44546	BIN1		NT5C	2038.27	0.347621	0.0940926	3.69446	0.000220352	0.00251596	2.3561	NT5C
10235	1446.15	-0.220915	0.0810428	-2.7259	0.0064126	0.0388261	5.53958	chr1:155308308-155309201	24.5199	0.566276	27.7932	0.6461	chr1	155308308	155309201	FDPS	ENSG00000160752	0	promoter	9725.54	0.0917102	0.0947894	0.967516	0.333286	0.385677	3.88127	FDPS		GAS5	10394.9	0.347568	0.0715155	4.86004	1.1736e-06	4.35854e-05	1.85565	GAS5
22923	1805.47	-0.220924	0.0705512	-3.13139	0.00173978	0.0155024	5.39501	chr7:74657060-74657867	31.733	0.706323	35.0009	0.8073	chr7	74657060	74657867	GTF2I	ENSG00000263001	-164	promoter	23909.5	0.0160689	0.0716197	0.224364	0.822474	1	1.85565	GTF2I		AC044810.2	690.043	0.346986	0.121917	2.84608	0.00442607	0.0192472	3.42236	AC044810.2
16020	1681.61	-0.220977	0.0742125	-2.97763	0.00290484	0.0224615	5.40454	chr3:184314172-184315014	28.0328	0.656909	31.6287	0.75227	chr3	184314172	184315014	EIF4G1	ENSG00000114867	-749	promoter	15011.4	0.250649	0.0818055	3.06396	0.0021843	0.0103979	3.88127	EIF4G1		ZNF358	694.499	0.34684	0.12746	2.72118	0.00650502	0.0256552	3.42236	ZNF358
14734	1783.54	-0.221068	0.0729468	-3.03054	0.0024412	0.0194784	5.53958	chr2:70190475-70191379	29.3677	0.698829	32.9998	0.798962	chr2	70190475	70191379	C2orf42	ENSG00000115998	0	promoter	749.456	-0.319132	0.124424	-2.56488	0.0103212	0.0379299	3.22532	C2orf42		INF2	735.61	0.346699	0.119385	2.90403	0.00368388	0.0217762	2.41624	INF2
24676	1423.22	-0.221073	0.0834466	-2.64927	0.00806655	0.0408307	6.46774	chr9:125706783-125707652	24.0047	0.559016	27.4597	0.635909	chr9	125706783	125707652	MAPKAP1	ENSG00000119487	0	promoter	8798.41	0.017925	0.0764518	0.234462	0.814626	1	1.85565	MAPKAP1		DCTN6	672.025	0.346371	0.123089	2.81399	0.00489313	0.0267134	2.44546	DCTN6
7834	1687.6	-0.221084	0.0798477	-2.76883	0.00562588	0.031713	6.46774	chr15:90954568-90955364	28.9696	0.658548	33.1295	0.75579	chr15	90954568	90955364	RCCD1	ENSG00000166965	-432	promoter	469.801	0.0231746	0.147925	0.156664	0.875509	1	1.83645	RCCD1		COA4	3078.98	0.345401	0.0976493	3.53716	0.000404455	0.00438844	2.15598	COA4
5545	1556.93	-0.221104	0.0758718	-2.91418	0.0035662	0.0228686	6.46774	chr13:75537630-75538467	26.6979	0.609836	29.7758	0.697239	chr13	75537630	75538467	COMMD6	ENSG00000188243	-12	promoter	1785.24	0.269996	0.103781	2.60159	0.00927938	0.0497805	1.98195	COMMD6		FEM1C	1391.48	0.345097	0.103284	3.34123	0.00083407	0.00693164	2.50615	FEM1C
1045	2435.23	-0.221137	0.0630292	-3.50849	0.000450666	0.0056608	5.39501	chr10:86756035-86756930	37.377	0.952693	42.4866	1.09005	chr10	86756035	86756930	BMPR1A	ENSG00000107779	0	promoter	23179.2	-0.145397	0.072136	-2.0156	0.0438418	0.101442	3.58092	BMPR1A		VEZF1	2009.95	0.345091	0.0918248	3.75815	0.000171172	0.0020079	2.45722	VEZF1
7912	1290.39	-0.221197	0.0823469	-2.68616	0.00722775	0.0343839	7.40514	chr16:11345013-11345880	22.5995	0.505386	25.1436	0.576802	chr16	11345013	11345880	RMI2	ENSG00000175643	0	promoter	924.384	0.136425	0.112388	1.21388	0.224794	0.324973	3.41246	RMI2		CCDC124	1495	0.345088	0.106944	3.22681	0.00125177	0.0103033	2.25644	CCDC124
23073	1409.84	-0.221201	0.0759454	-2.91263	0.00358397	0.0261223	5.40454	chr7:88219640-88220544	24.1452	0.55363	26.8482	0.631091	chr7	88219640	88220544	SRI	ENSG00000075142	0	promoter	2072.46	0.159153	0.115043	1.38342	0.166536	0.340122	2.3561	SRI		HSBP1	2817.5	0.344728	0.105099	3.28004	0.00103792	0.00904861	2.20748	HSBP1
16273	1929.16	-0.221261	0.0670764	-3.29864	0.000971558	0.0100481	5.40454	chr3:28348587-28349424	32.5527	0.759251	35.9274	0.864184	chr3	28348587	28349424	AZI2	ENSG00000163512	-110	promoter	1301.4	0.0999494	0.0990898	1.00867	0.313131	0.523212	2.23452	AZI2		POLR2H	1709.59	0.344538	0.114328	3.0136	0.00258167	0.0206942	1.80938	POLR2H
16274	1929.16	-0.221261	0.0670764	-3.29864	0.000971558	0.0100481	5.40454	chr3:28348587-28349424	32.5527	0.759251	35.9274	0.864184	chr3	28348587	28349424	ZCWPW2	ENSG00000206559	0	promoter	309.113	-0.301944	0.171953	-1.75597	0.0790942	0.229524	2.01561	ZCWPW2		RPS6	35896.7	0.344503	0.0846758	4.06849	4.73181e-05	0.000523115	3.58092	RPS6
7763	1227.77	-0.221386	0.0858841	-2.57773	0.00994504	0.0460712	6.68534	chr15:88638490-88639424	21.7096	0.481733	24.4395	0.550306	chr15	88638490	88639424	ISG20	ENSG00000172183	0	promoter	197.556	0.253898	0.208672	1.21673	0.223706	0.619414	1.21393	ISG20		MCM3	9829.1	0.344469	0.0824118	4.17986	2.91694e-05	0.000523115	2.20748	MCM3
16436	2013.87	-0.221399	0.0650806	-3.40192	0.000669149	0.00665849	6.46774	chr3:42581637-42582504	32.8571	0.789696	36.2979	0.901427	chr3	42581637	42582504	SS18L2	ENSG00000008324	0	promoter	2765.75	0.163078	0.0850427	1.91761	0.0551611	0.167858	2.20748	SS18L2		KRAS	4924.72	0.344367	0.0792211	4.34691	1.38067e-05	0.000286169	2.20748	KRAS
16434	2013.87	-0.221399	0.0650806	-3.40192	0.000669149	0.00665849	6.46774	chr3:42581637-42582504	32.8571	0.789696	36.2979	0.901427	chr3	42581637	42582504	SEC22C	ENSG00000093183	0	promoter	2071.72	-0.236375	0.0896105	-2.6378	0.00834447	0.0459177	1.98195	SEC22C		CCDC50	1284.67	0.344325	0.102977	3.34371	0.000826649	0.00688344	2.50615	CCDC50
11274	1743.05	-0.221407	0.0693261	-3.1937	0.00140462	0.0115576	6.46774	chr1:226186344-226187217	29.4614	0.683607	32.3328	0.780248	chr1	226186344	226187217	ACBD3	ENSG00000182827	0	promoter	3419.03	-0.120245	0.0818794	-1.46856	0.141951	0.3195	2.20748	ACBD3		C19orf48	4056.46	0.344254	0.0823757	4.17907	2.92704e-05	0.000599168	1.86232	C19orf48
12101	1854.83	-0.221412	0.0679191	-3.25994	0.00111437	0.0111697	5.38377	chr1:44631680-44632559	31.2646	0.730211	34.6674	0.830647	chr1	44631680	44632559	RNF220	ENSG00000187147	-86	promoter	9854.86	-0.371435	0.0891535	-4.16624	3.09667e-05	0.000368891	3.58092	RNF220		TBL3	815.189	0.344092	0.133577	2.57598	0.00999554	0.0449261	2.44546	TBL3
20821	1288.98	-0.221534	0.0828465	-2.67403	0.0074945	0.035308	7.40514	chr6:30326581-30327400	23.6066	0.503747	26.663	0.576246	chr6	30326581	30327400	TRIM39	ENSG00000204599	-123	promoter	642.939	0.169932	0.126336	1.34509	0.178597	0.351252	2.41391	TRIM39		RPL9	24434.1	0.343624	0.0887443	3.87207	0.000107916	0.00174237	1.85565	RPL9
13552	1401.57	-0.221552	0.0768177	-2.88413	0.00392499	0.0278768	5.40454	chr2:201071342-201072246	23.8642	0.551288	27.2559	0.627386	chr2	201071342	201072246	FAM126B	ENSG00000155744	0	promoter	1510.22	0.0359052	0.097214	0.369342	0.711873	0.800094	2.50615	FAM126B		SF3B2	7196.36	0.343619	0.086779	3.9597	7.50435e-05	0.00148692	1.57954	SF3B2
13553	1401.57	-0.221552	0.0768177	-2.88413	0.00392499	0.0278768	5.40454	chr2:201071342-201072246	23.8642	0.551288	27.2559	0.627386	chr2	201071342	201072246	NDUFB3	ENSG00000119013	0	promoter	994.9	0.302681	0.13705	2.20854	0.0272068	0.0767785	3.22532	NDUFB3		RMND5A	2197.6	0.343174	0.0944243	3.63439	0.000278642	0.00355507	1.92972	RMND5A
21494	1183.89	-0.221561	0.0861028	-2.57322	0.0100758	0.0438303	7.2727	chr6:83065375-83066277	20.6792	0.463232	23.1054	0.529183	chr6	83065375	83066277	UBE3D	ENSG00000118420	0	promoter	9533.38	-0.065545	0.0719361	-0.911156	0.362213	0.576747	2.20748	UBE3D		ANKRD40	1216.94	0.34305	0.102709	3.34001	0.000837761	0.00720012	2.39524	ANKRD40
16320	1378.05	-0.221738	0.0782079	-2.83524	0.00457908	0.0273591	6.46774	chr3:33218422-33219303	24.4731	0.540281	26.1627	0.617195	chr3	33218422	33219303	SUSD5	ENSG00000173705	0	promoter	492.84	-0.168117	0.140783	-1.19415	0.232419	0.413899	2.41391	SUSD5		SLC25A1	2561.95	0.342926	0.111998	3.06189	0.00219944	0.0147371	2.45722	SLC25A1
4187	1386.71	-0.221807	0.0788747	-2.81214	0.00492134	0.0328304	5.38377	chr12:47705495-47706381	23.3724	0.544731	26.5518	0.621456	chr12	47705495	47706381	RPAP3	ENSG00000005175	0	promoter	2956.96	0.040992	0.0848768	0.482959	0.629125	0.707766	2.74032	RPAP3		BLOC1S2	1034.35	0.342716	0.106593	3.21517	0.00130367	0.0100571	2.41624	BLOC1S2
19567	1230.24	-0.221922	0.0850718	-2.60864	0.00909028	0.0432831	6.68534	chr5:53109298-53110211	21.7564	0.48103	24.0504	0.549935	chr5	53109298	53110211	MOCS2	ENSG00000164172	0	promoter	419.768	0.150199	0.148325	1.01263	0.311235	0.58781	1.83962	MOCS2		SAT2	711.291	0.342691	0.128092	2.67535	0.00746521	0.0365087	2.44546	SAT2
18248	1759.55	-0.221981	0.0764104	-2.90512	0.00367109	0.0266591	5.38377	chr4:82890786-82891711	28.829	0.696019	32.6478	0.788957	chr4	82890786	82891711	SEC31A	ENSG00000138674	0	promoter	7297.93	0.117328	0.0755595	1.55279	0.120474	0.286934	2.20748	SEC31A		SH3GL3	2000.59	0.342683	0.0991447	3.45639	0.000547457	0.00609168	1.92972	SH3GL3
4799	2475.36	-0.222019	0.0594885	-3.73213	0.000189867	0.00302069	5.39501	chr12:69738388-69739247	37.7986	0.971429	42.0233	1.10858	chr12	69738388	69739247	RAB3IP	ENSG00000127328	-161	promoter	2440.97	-0.0171654	0.0868303	-0.197689	0.843289	0.961712	2.20748	RAB3IP		MON1B	944.479	0.341502	0.109042	3.13184	0.00173717	0.0125221	2.41624	MON1B
4772	2722.89	-0.222027	0.0577309	-3.84589	0.000120115	0.00186813	6.46774	chr12:6873071-6873949	40.6557	1.06674	44.395	1.21901	chr12	6873071	6873949	LRRC23	ENSG00000010626	0	promoter	791.359	-0.154007	0.117339	-1.3125	0.189353	0.364296	2.41624	LRRC23		COL21A1	948.206	0.341218	0.108789	3.1365	0.0017098	0.00949931	3.41246	COL21A1
4774	2722.89	-0.222027	0.0577309	-3.84589	0.000120115	0.00186813	6.46774	chr12:6873071-6873949	40.6557	1.06674	44.395	1.21901	chr12	6873071	6873949	SPSB2	ENSG00000111671	0	promoter	413.088	0.182676	0.146948	1.24314	0.213818	0.464962	1.83645	SPSB2		USP11	1529.75	0.341058	0.114596	2.97617	0.00291876	0.0185496	2.39524	USP11
1871	1557.79	-0.222054	0.0727109	-3.05393	0.00225863	0.0187999	5.39501	chr11:22625289-22626047	27.9625	0.611007	30.9802	0.697425	chr11	22625289	22626047	FANCF	ENSG00000183161	0	promoter	492.06	0.335691	0.148064	2.26721	0.0233776	0.106259	1.78805	FANCF		RPS6KA1	731.549	0.340897	0.123996	2.74925	0.00597311	0.0241571	3.41246	RPS6KA1
1872	1557.79	-0.222054	0.0727109	-3.05393	0.00225863	0.0187999	5.39501	chr11:22625289-22626047	27.9625	0.611007	30.9802	0.697425	chr11	22625289	22626047	GAS2	ENSG00000148935	0	promoter	495.588	-0.136397	0.141082	-0.966793	0.333647	0.613622	1.83962	GAS2		BLOC1S1	1330.77	0.340699	0.11724	2.90599	0.00366089	0.0227885	2.25644	BLOC1S1
[truncated: 4,099 more rows]

## Sheet: Table2
CompBasal vs Pluri DOWN														HYPER vs PLURI DOWN														CompPluri vs Pluri UP														CompPluri vs Pluri DOWN
[truncated: 4,121 more rows]
[truncated: 44 more columns]

## Sheet: Table3
CompPluri vs Pluri										CompPluri vs Basal										CompPluri vs CompBasal										CompBasal vs Basal										Hyper vs CompBasal
[truncated: 17,938 more rows]
[truncated: 18 more columns]

[truncated: 4 more sheets: Table4, Table5, Table6, Table7]
