# Supplementary material for: Mechano-osmotic signals control chromatin state and fate transitions in pluripotent stem cells
Source: Nat Cell Biol. 2025 Sep 29;27(10):1757–70. doi: 10.1038/s41556-025-01767-x (PMC12527910; doi:10.1038/s41556-025-01767-x)
Supplement: Supplementary file 11 — Statistical source data for Figs. 1–5. [file 41556_2025_1767_MOESM11_ESM.xlsx]

## Sheet: Figure 1b
Volume			S/V ratio
Nanog High	Gata High		Nanog High	Gata High
487.879	269.8		0.634143	0.778617
324.421	334.554		0.723027	0.726152
277.472	244.536		0.756058	0.782216
550	268.583		0.60418	0.771251
467.988	305.241		0.635313	0.73519
526.716	385.139		0.62995	0.682156
417.193	186.192		0.683365	0.878615
485.531	220.08		0.655468	0.811491
523.056	199.306		0.638932	0.894805
584.268	279.488		0.615356	0.794134
625.625	395.978		0.594183	0.683094
467.526	432.001		0.646762	0.652686
509.746	497.403		0.627157	0.655778
476.941	520.307		0.636209	0.628356
615.901	787.261		0.580946	0.546454
669.101	687.936		0.580519	0.567944
	705.137			0.560568
	782.495			0.539171
	114.238			1.02282
	111.339			1.03082

## Sheet: Figure 1d
Nuclear volume			Normalized p-p38 intensity
Gata6 pos	Gata6 neg		Gata6 pos	Gata6 neg
631.3	938.7		1.503	0.9174
550.8	1083		1.284	0.9432
794.9	971.5		1.221	0.9264
552	1094		1.287	0.8898
415.4	1112		1.727	0.8962
414.2	1032		1.244	0.9449

## Sheet: Figure 1f
0			8			24			48
Mean	SD	N	Mean	SD	N	Mean	SD	N	Mean	SD	N
14.04	2.01	85	13.03	1.87	57	12.12	2.778	266	11.24	2.341	381
13.86	2	225	12.95	1.58	293	12.35	2.421	228	12.08	2.315	372
13.47	2.1	50	12.71	2	241	12.49	2.016	162	12.01	2.292	333

## Sheet: Figure 1g
Ectoderm
0			8			24			48
Mean	SD	N	Mean	SD	N	Mean	SD	N	Mean	SD	N
1042	208.4	217	725.3	194.7	229	672.6	272.1	458	625.8	191.8	175
1133	196.9	85	804.8	261.9	57	711.6	226	263	704.9	233	381
1076	180.6	601	832.1	232.4	660	624.6	167.7	1050	706.3	184.9	1080
Mesoderm
0			8			24			48
Mean	SD	N	Mean	SD	N	Mean	SD	N	Mean	SD	N
696.784	165.121	77	609.293	161.313	72	552.545	160.943	124	507.943	187.519	81
841.069	182.731	132	724.671	204.254	215	612.243	190.988	335	605.423	137.929	410
843.634	197.686	125	644.482	185.014	150	609.882	190.869	357	610.314	169.972	250
Endoderm
0			8			24			48
Mean	SD	N	Mean	SD	N	Mean	SD	N	Mean	SD	N
978.4	183.2	178	800.7	192.3	154	702.1	179.4	175	687	218.8	356
1087.4	174.4	89	822.8	183.3	152	710.1	156.1	308	660.4	204	270
996.8	201.2	126	822.4	211	108	801.1	164.7	226	795.1	188.1	209

## Sheet: Figure 1j
Aspect ratio												Normalized sox2 intensity
Time (h)												Time(h)	Center									Mid									Edge
0	1.33616	1.32618	1.31047	1.3383	1.30804	1.28262	1.3179	1.25737	1.28397			0	0.960922	0.940171	0.995579	0.94183	0.909457	0.994929	1.00808	1.00859	1.01367	0.997612	1.02692	0.981817	0.973562	1.02832	0.975379	1.0003	0.984965	1.01382	1.01674	1.0077	1.01265	1.0389	1.01862	1.01685	0.996615	1.00562	0.986429
1	1.28814	1.30608	1.30618	1.35038	1.3379	1.30859	1.31624	1.28545	1.29797			1	0.954522	0.939526	0.997832	0.932531	0.956359	0.965648	0.992863	1.02324	0.997248	1.03336	0.99032	0.971034	0.984075	1.01469	0.993507	0.994867	0.986079	0.988831	0.997672	1.02948	1.01815	1.03645	1.00857	1.01757	1.00589	0.999335	1.00772
2	1.26857	1.2967	1.32817	1.33455	1.29367	1.3348	1.32153	1.30946	1.30083			2	0.961854	0.954373	0.990135	0.953159	0.929557	0.950362	1.0087	1.0028	1.00643	0.998721	1.00886	0.963907	0.987983	1.01401	0.983634	0.998954	0.979454	1.02563	1.01586	1.01291	1.0256	1.02592	1.01964	1.0295	0.997189	1.01125	0.981998
3	1.26877	1.28743	1.30043	1.31525	1.26764	1.30312	1.30027	1.30862	1.30143			3	0.88273	0.895203	0.990579	0.947053	0.925247	0.943648	1.0225	1.00611	1.01978	1.00613	1.0041	0.97001	0.977813	1.02381	0.985353	0.972653	0.970419	1.02146	1.04296	1.03841	1.0218	1.03427	1.01565	1.03119	1.00742	1.01516	0.979472
4	1.27966	1.27692	1.32441	1.29385	1.29364	1.32319	1.29931	1.32043	1.31627			4	0.885146	0.917436	1.00323	0.949351	0.937317	0.927358	0.987839	0.968182	0.982281	0.968446	0.972654	0.977132	0.977841	1.02501	0.995498	1.0007	0.968202	1.03177	1.06416	1.04906	1.01244	1.03344	1.00999	1.03176	1.00441	1.03181	0.987625
5	1.30083	1.29517	1.32775	1.3197	1.31231	1.40623	1.27702	1.31956	1.30414			5	0.864799	0.908118	1.00522	0.928853	0.938215	0.915918	0.978702	0.98161	0.993381	1.00086	0.975878	0.984664	1.01001	1.0083	0.983666	0.999199	0.972634	0.988169	1.05297	1.05046	1.00716	1.02221	1.0194	1.0431	1.00892	1.02378	1.00965
6	1.30382	1.29869	1.31623	1.36997	1.29055	1.53053	1.313	1.29482	1.31094			6	0.875198	0.962772	0.984319	0.916315	0.937478	0.952192	0.949754	0.972834	0.943315	0.992341	0.936703	0.996732	1.01909	1.04469	0.971604	1.04772	0.999713	0.993567	1.05452	1.05287	1.0082	1.02163	0.998379	1.03614	0.991519	1.01099	1.02593
7	1.31562	1.27875	1.33141	1.32175	1.31046	1.48899	1.40231	1.30809	1.33491			7	0.872686	0.94452	0.963269	0.914179	0.892492	0.990837	0.944811	0.961044	0.972757	1.02287	0.959311	1.00475	1.01103	1.03118	1.01918	1.04972	1.04728	1.01472	1.03586	1.04658	1.01179	1.02762	1.02388	0.992239	0.991974	0.986903	1.00186
8	1.32638	1.2863	1.35721	1.33356	1.26988	1.33569	1.3017	1.33966	1.35426			8	0.929559	0.996792	0.991403	0.937526	0.941488	0.99145	0.962546	1.0103	0.991826	0.966078	0.969459	1.01077	1.01765	1.04681	0.985215	1.04011	0.997027	1.00348	1.04794	1.01961	0.996991	1.01426	0.994831	1.01231	0.991067	0.997663	1.00115
9	1.31664	1.28137	1.34308	1.27372	1.31917	1.2785	1.31401	1.33468	1.31624			9	0.901635	0.994539	0.993102	0.988993	0.947199	1.00992	1.01575	1.03285	1.01609	0.997429	0.959306	1.01639	1.02343	1.02268	0.986312	1.03205	1.02964	0.997164	1.04044	1.02673	0.992918	0.990259	1.00709	1.00424	0.97443	0.969078	0.995355
10	1.29309	1.26224	1.30628	1.28726	1.33284	1.31282	1.2721	1.30382	1.29208			10	0.914936	1.03479	1.03638	0.99831	0.964034	1.04646	0.996878	1.03874	1.01711	1.00858	0.967299	1.01522	1.02867	1.02515	0.991507	1.04052	1.00003	1.02879	1.02849	1.00595	0.976438	0.983543	0.999298	0.986582	0.977109	0.984748	0.975883
11	1.27686	1.25048	1.27854	1.26757	1.32872	1.26175	1.26741	1.2753	1.2915			11	0.982454	1.03527	1.03455	1.01459	0.963652	1.09243	0.985284	1.07449	1.03501	1.03489	0.992048	1.02014	1.05109	1.03097	1.00029	1.0674	1.01371	1.05663	0.986337	0.990812	0.974142	0.963423	0.995956	0.963042	0.965271	0.962381	0.952517
12	1.23966	1.23347	1.26774	1.27525	1.29742	1.27219	1.29528	1.30743	1.30819			12	0.992605	1.0373	1.02478	1.02265	1.02818	1.129	1.01814	1.07004	1.05628	1.02547	0.999944	1.02686	1.04546	1.01134	1.01081	1.07166	1.03092	1.03704	0.987479	0.985368	0.973964	0.963802	0.981951	0.942309	0.949841	0.953553	0.955807
13	1.22927	1.23436	1.26649	1.22986	1.28109	1.28436	1.24316	1.31443	1.27891			13	0.977447	1.06444	1.0554	1.02888	1.05178	1.1275	1.03184	1.0839	1.03011	1.01173	1.0282	1.02583	1.04795	1.01998	1.05031	1.0897	1.06016	1.07855	1.00172	0.957792	0.962486	0.959673	0.967437	0.919383	0.933224	0.930492	0.940546
14	1.21135	1.22419	1.24405	1.24456	1.27161	1.24773	1.25114	1.33521	1.2888			14	0.982196	1.06847	1.035	1.01469	1.07699	1.15616	1.06029	1.07593	1.04647	1.05128	1.07919	1.03978	1.06917	1.02376	1.08104	1.09347	1.08501	1.0371	0.976184	0.925686	0.962247	0.952547	0.955481	0.889106	0.920166	0.918593	0.95922
15	1.23284	1.20234	1.26695	1.19969	1.29061	1.26029	1.26663	1.31095	1.25693			15	0.983189	1.10624	1.04307	1.00999	1.07681	1.17121	1.14231	1.08817	1.08811	1.04342	1.08914	1.05372	1.07648	0.986735	1.09655	1.10631	1.07912	1.02809	0.980444	0.904792	0.950522	0.949937	0.977509	0.874109	0.879785	0.917273	0.948351
16	1.22349	1.19662	1.26043	1.22497	1.27371	1.28901	1.27297	1.31205	1.24678			16	0.98866	1.0721	1.04837	0.9918	1.08252	1.18433	1.15316	1.09608	1.0991	1.06486	1.12356	1.0341	1.08879	1.01256	1.1103	1.12329	1.09064	1.0487	0.965343	0.897025	0.960191	0.950107	0.959969	0.860086	0.864763	0.907824	0.932037
17	1.23224	1.20686	1.25176	1.21989	1.27111	1.3008	1.28763	1.32741	1.2565			17	1.03849	1.07103	1.04725	1.00935	1.05911	1.18611	1.15955	1.13118	1.14373	1.08727	1.1255	1.03725	1.08506	1.00246	1.13367	1.1206	1.08536	1.05185	0.93224	0.896955	0.958752	0.945032	0.975019	0.845393	0.86389	0.896996	0.911552
18	1.25777	1.21898	1.24394	1.23899	1.27914	1.29891	1.26922	1.31604	1.23291			18	1.06364	1.06033	1.0242	0.978531	1.07783	1.18877	1.17943	1.1468	1.15679	1.10264	1.1705	1.07139	1.10243	1.00765	1.1204	1.15516	1.10021	1.07655	0.912696	0.873255	0.947555	0.946902	0.964359	0.852746	0.835825	0.881963	0.892506
19	1.25431	1.22713	1.24096	1.22659	1.25648	1.30115	1.28386	1.32073	1.25112			19	1.09699	1.09647	1.01162	1.02432	1.06024	1.19474	1.19229	1.1745	1.19379	1.14543	1.15129	1.07503	1.11872	1.05099	1.13667	1.16461	1.1352	1.07111	0.874751	0.870346	0.950403	0.919038	0.945641	0.840761	0.824339	0.849984	0.881368
20	1.24502	1.22323	1.21671	1.23855	1.26448	1.31635	1.29369	1.31874	1.23496			20	1.12326	1.12398	1.00794	1.05367	1.04787	1.23187	1.2138	1.21086	1.24658	1.10723	1.15441	1.08176	1.11227	1.06371	1.15359	1.17497	1.13775	1.08084	0.887223	0.858701	0.947605	0.911037	0.942575	0.815098	0.809592	0.834013	0.853756
21	1.26079	1.23088	1.22884	1.23849	1.26338	1.32839	1.28664	1.30743	1.26099			21	1.14409	1.14559	0.987864	1.02691	1.05444	1.27632	1.2334	1.21691	1.22185	1.11532	1.17008	1.0854	1.13825	1.06585	1.14997	1.17132	1.15193	1.11879	0.874263	0.840731	0.953464	0.906425	0.938679	0.799578	0.803991	0.822151	0.841335
22	1.26466	1.24025	1.24562	1.2531	1.28031	1.32136	1.28877	1.27808	1.25327			22	1.17508	1.11597	1.00068	1.04321	1.05456	1.30936	1.2817	1.25482	1.23009	1.16191	1.15502	1.10369	1.13735	1.08807	1.15181	1.18583	1.18124	1.13044	0.832845	0.861477	0.937726	0.900472	0.925608	0.785996	0.776591	0.789331	0.831403
23	1.24891	1.24885	1.2415	1.24402	1.27421	1.33023	1.26343	1.29041	1.25897			23	1.19343	1.15728	0.99822	1.04677	1.05656	1.33544	1.25954	1.27959	1.23028	1.17927	1.17645	1.11412	1.14309	1.08949	1.14622	1.17133	1.20601	1.16894	0.815064	0.832214	0.932238	0.895438	0.924022	0.778469	0.793447	0.764637	0.807899
24	1.26114	1.26268	1.24017	1.24683	1.261	1.33139	1.27876	1.27716	1.26431			24	1.19598	1.12763	1.00503	1.02621	1.03645	1.38595	1.29253	1.28484	1.31016	1.16054	1.18893	1.11371	1.14211	1.13229	1.13497	1.17798	1.22139	1.1479	0.82657	0.835523	0.929925	0.904013	0.906218	0.764956	0.777162	0.753294	0.787644

## Sheet: Figure 1l
Solidity
Center 6h	Mid 6h	Edge 6h		Center 7h	Mid 7h	Edge 7h		Center 8h	Mid 8h	Edge 8h		Center 9h	Mid 9h	Edge 9h		Center 10h	Mid 10h	Edge 10h
0.954481	0.942175	0.93392		0.945447	0.934471	0.921665		0.912407	0.920543	0.928048		0.900751	0.904095	0.924461		0.902238	0.902852	0.923467
0.940586	0.926219	0.913761		0.943351	0.93368	0.916242		0.920238	0.923751	0.921557		0.916832	0.91868	0.936333		0.901175	0.90423	0.924931
0.944267	0.930185	0.913413		0.948235	0.935547	0.927328		0.932429	0.918291	0.9227		0.896602	0.904623	0.929708		0.904169	0.901245	0.919958
0.931697	0.9168	0.90821		0.951659	0.946623	0.939319		0.942956	0.923833	0.924522		0.947559	0.939345	0.940113		0.906833	0.9153	0.925229
0.948562	0.945045	0.932179		0.951054	0.946802	0.933173		0.94025	0.932119	0.933072		0.919545	0.914335	0.923088		0.913505	0.910945	0.920486
0.955967	0.949909	0.946555		0.94521	0.927963	0.917827		0.931496	0.917168	0.916137		0.938264	0.925853	0.929475		0.919323	0.923111	0.929288
0.955489	0.948594	0.940978		0.951292	0.933896	0.924893		0.934811	0.925422	0.934197		0.933826	0.920014	0.918573		0.902215	0.905666	0.914083
0.951312	0.941793	0.920017		0.94289	0.930157	0.931292		0.944388	0.930681	0.931937		0.932178	0.914166	0.926129		0.935841	0.922743	0.938144
0.944381	0.934102	0.916453		0.942492	0.933911	0.921703		0.929587	0.921313	0.925937		0.93658	0.925082	0.928154		0.944491	0.937452	0.938437
0.949403	0.937247	0.920782		0.941593	0.926724	0.915621		0.93193	0.923974	0.928923						0.938247	0.92441	0.929273
YAP nuc/cyto ratio
Center 6h	Mid 6h	Edge 6h		Center 7h	Mid 7h	Edge 7h		Center 8h	Mid 8h	Edge 8h		Center 9h	Mid 9h	Edge 9h		Center 10h	Mid 10h	Edge 10h
0.95225	0.977135	0.944756		0.972531	0.989419	0.972579		0.910784	0.940765	0.96301		0.955791	0.955765	0.985244		0.963568	0.962122	1.01702
1.03388	0.998786	0.975654		1.02087	0.997204	0.966235		0.979303	0.975024	1.00586		0.89858	0.930228	1.01394		0.95715	0.959797	1.02178
0.993818	0.972025	0.959998		0.973613	0.973671	0.952434		0.949556	0.941059	0.955109		0.93115	0.938209	0.976749		0.961932	0.963671	0.991045
0.989526	0.981352	0.974141		1.10983	1.04115	1.02963		1.0488	1.00583	1.00461		1.0215	0.941148	0.995348		0.944357	0.954933	1.02229
1.00506	0.997395	0.977006		1.04473	1.01455	1.00882		1.08591	1.05812	1.07375		0.931029	0.930209	0.993262		0.924194	0.951784	1.00028
1.1098	1.0582	1.06728		1.01722	0.987504	0.964703		1.04444	1.01013	1.00596		0.944697	0.93664	0.966927		0.933891	0.948117	1.01253
1.0449	1.03332	1.03405		1.04213	1.00903	0.993508		0.866898	0.871086	0.916788		0.885665	0.877709	0.935828		0.937705	0.955181	0.987466
0.960787	0.936749	0.933452		0.924402	0.865733	0.917277		0.834954	0.867177	0.920168		0.86778	0.877431	0.928479		0.865032	0.841829	0.91125
0.934711	0.916759	0.921442		0.946013	0.913866	0.923412		0.886929	0.874445	0.91191		0.789274	0.831186	0.903037		0.839757	0.857011	0.907552
0.933401	0.923343	0.917482		0.929266	0.913277	0.92224		0.91251	0.917915	0.944205						0.910723	0.865771	0.914837
Mean p-p38 intensity
Center 6h	Mid 6h	Edge 6h		Center 7h	Mid 7h	Edge 7h		Center 8h	Mid 8h	Edge 8h		Center 9h	Mid 9h	Edge 9h		Center 10h	Mid 10h	Edge 10h
20.5285	19.771	26.2578		23.8668	23.293	31.6535		26.9173	25.3216	29.1674		31.781	26.2265	26.459		32.0726	24.6354	29.147
20.4672	20.6372	29.9852		22.0283	21.6949	30.8114		22.6639	22.4525	29.9057		25.4587	23.8045	26.5302		32.8992	26.3771	28.437
22.0842	21.8007	31.7132		24.2675	23.2765	32.1354		20.1212	21.4371	26.927		34.8279	28.961	27.4226		36.2627	26.5813	28.7662
20.8334	20.748	30.4924		18.9776	20.7036	25.7972		15.4027	17.2543	21.7948		20.2152	22.6946	26.6598		24.523	23.6709	28.4672
18.5522	18.0988	24.869		18.9451	20.4875	25.3972		18.088	18.3815	23.7735		28.6771	28.5442	28.4916		27.015	24.7159	27.3544
18.637	20.2767	26.3489		19.6466	19.0404	27.7617		18.4426	18.8623	25.5879		21.1279	21.9277	25.3799		23.7659	22.7518	26.8271
18.4085	19.7102	25.6934		18.9704	19.7536	26.6218		20.9351	22.691	32.0572		20.7262	20.9162	30.4742		31.7206	25.8465	27.5859
29.4259	26.5732	32.745		23.9184	22.5515	31.8994		21.2099	22.1705	30.9342		19.965	19.7662	28.3964		21.8798	22.2919	29.2714
25.3875	22.9989	30.2133		26.1518	23.807	32.3076		21.6463	21.6886	29.9411		16.3305	18.0955	26.7323		25.3376	23.2479	29.8828
27.1756	25.0222	32.1868		26.1167	23.6727	33.7879		22.9215	24.8288	34.3493

## Sheet: Figure 2a
Pluripotency	Basal	FGF2	TGFb1
0.653	-2.043	2.189	-1.47
0.08223	-1.383	-0.2035	-1.227
-0.6823	-1.857	-0.8558	-3.336
-0.585	-2.438	-0.2772	-1.036

## Sheet: Figure 2b
Pluripotency				Basal				Basal+FGF				Basal + TGFβ				Basal + FGF2/TGFβ
223.559	199.451	281.36		399.649	294.533	482.308		180.202	281.36	154.165		312.299	218.344	361.253		298.477	277.66	303.836
286.779	269.568	255.953		201.44	220.225	346.774		292.882	255.953	287.12		243.629	276.273	363.464		272.648	222.305	285.449
271.372	247.631	267.904		289.461	296.95	101.434		280.002	267.904	117.645		308.951	201.751	265.74		187.059	171.577	119.115
246.84	365.387	218.028		318.672	254.441	322.049		238.363	218.028	102.248		440.396	245.131	283.14		251.201	223.196	181.719
218.955	152.668	291.219		289.431	297.971	148.408		280.139	291.219	93.9904		269.478	171.805	411.286		208.929	180.262	317.053
298.139	370.106	188.042		299.561	326.443	170.245		298.274	188.042	124.832		384.846	284.182	226.773		161.661	297.698	257.63
261.735	318.78	271.877		281.219	201.021	359.963		298.657	271.877	152.817		270.351	246.482	275.749		185.675	246.043	220.829
320.719	198.727	322.048		358.869	271.685	264.85		359.43	322.048	251.77		216.382	111.016	263.273		205.872	329.029	156.106
254.852	264.434	137.399		323.708	342.69	272.678		248.688	137.399	104.002		366.995	198.653	276.473		244.801	267.013	197.118
161.201	234.671	248.402		264.672	160.004	362.264		237.004	248.402	258.065		289.603	246.127	262.476		134.341	162.364	192.752
159.151	152.952	99.4672		308.191	184.394	437.501		245.771	99.4672	143.565		283.325	408.626	248.441		189.428	237.387	223.36
180.055	252.715	225.842		414.146	294.8	111.454		194.312	225.842	141.311		344.911	262.296	285.922		133.758	228.87	242.632
249.004	283.787	90.2589		331.543	316.613	207.636		241.012	90.2589	141.731		223.899	161.704	290.635		234.699	284.328	163.664
212.089	198.428	226.408		216.645	255.203	141.879		257.465	226.408	151.915		410.211	304.042	195.394		244.725	468.809	221.671
199.49	245.58	224.316		282.518	233.014	102.665		200.098	224.316	82.1869		178.698	192.728	262.266		303.708	237.433	101.488
132.102	307.09	206.984		236.634	331.613	127.144		203.95	206.984	123.681		290.87	216.49	329.273		162.779	215.095	212.831
112.906	257.357	182.915		244.815	210.675	214.308		201.107	182.915	134.909		213.868	279.066	319.057		151.651	354.835	265.778
271.704	320.12	218.827		162.7	385.327	478.348		153.203	218.827	172.765		267.333	251.795	290.937		150.602	283.616	275.117
285.841	206.901	245.573		276.313	386.43	175.66		238.225	245.573	91.2344		304.549	220.483	310.44		163.553	209.903	200.367
296.401	374.614	356.23		274.071	202.049	91.5123		206.172	356.23	193.295		286.658	191.544	265.468		218.846	306.057	223.527
164.893	249.129	179.34		181.142	187.121	316.524		256.796	179.34	270.049		441.677	224.143	343.899		160.596	212.838	277.65
325.981	219.027	190.893		261.371	220.16	91.2148		193.029	190.893	181.553		479.486	231.93	295.114		216.751	217.862	276.118
188.922	219.636	147.661		278.386	257.048	175.305		391.173	147.661	97.0007		306.925	127.308	306.699		121.871	260.591	301.173
300.455	235.136	257.562		296.898	291.506	180.34		236.978	257.562	114.065		178.3	235.648	241.725		334.084	189.293	236.671
314.642	206.612	157.144		271.571	233.673	159.437		155.313	157.144	65.2786		288.514	207.918	324.704		158.055	155.791	269.537
221.171	171.561	194.376		202.571	231.175	138.626		273.862	194.376	182.236		246.357	220.365	314.171		239.352	190.343	265.415
280.185	256.975	267.518		308.619	279.651	275.99		280.159	267.518	278.58		215.531	228.169	271.801		127.586	166.737	246.002
198.971	216.103	198.815		317.401	127.459	266.658		186.556	198.815	296.896		268.768	217.798	290.361		236.519	384.59	212.849
182.797	117.441	311.754		165.325	248.242	114.021		115.943	311.754	252.871		307.596	259.314	125.647		166.346	151.7	202.037
201.807	182.256	331.802		255.373	373.333	158.622		245.787	331.802	141.302		384.558	307.408	318.241		188.803	263.779	272.883
158.297	185.641	385.328		272.251	371.866	101.294		177.832	385.328	107.967		255.456	254.26	270.392		138.41	241.645	207.469
187.337	203.42	182.018		369.756	269.387	162.094		324.656	182.018	275.384		300.773	346.987	276.513		215.787	291.388	265.932
232.439	315.795	227.121		320.313	219.427	187.525		144.278	227.121	123.054		220.026	294.486	389.711		140.318	233.964	187.162
300.464	261.693	253.937		406.024	257.9	223.342		269.099	253.937	223.199		274.897	160.618	237.86		178.49	198.276	182.927
358.909	195.465	196.967		312.894	311.688	427.2		265.384	196.967	110.116		232.331	223.834	366.961		282.589	181.321	197.83
355.933	231.12	284.917		348.195	361.623	142.457		262.762	284.917	197.043		433.089	314.116	251.975		119.055	206.414	237.933
276.033	375.691	329.88		237.709	299.167	123.029		351.873	329.88	314.471		262.059	295.637	250.005		165.81	211.265	234.481
271.284	158.222	399.239		212.097	272.934			273.285	399.239	220.713		323.371	346.587	357.028		237.66	221.85	222.817
280.074	293.263	163.956		225.907	224.576			131.088	163.956	911.565		216.748	178.475	335.736		155.77	234.521	178.429
250.963	331.716	275.262		227.316	359.231			268.07	275.262	154.854		228.782	269.488	230.385		228.735	156.125	412.768
231.677	339.072	242.782		442.502	252.423			241.742	242.782	219.325		264.48	187.192	256.47		180.389	195.509	153.627
229.8	137.389	170.937		230.5	307.003			240.864	170.937	205.502		294.962	205.915	301.821		206.285	188.42	251.337
198.312	232.127	418.235		221.471	189.787			174.968	418.235	139.981		396.572	201.432	348.59		266.171	264.228	144.427
232.165	160.644	188.148		241.524	247.726			183.865	188.148	247.758		223.269	191.749	264.82		204.232	190.902	294.877
310.088	292.56	244.69		342.49	262.152			199.007	244.69			339.535	162.563	228.494		253.339	233.395	205.717
289.029	200.993	221.736		331.543	263.214			237.623	221.736			323.865	210.587	284.853		248.638	184.57	253.078
205.142	227.865	246.621		394.826	247.158			190.837	246.621			395.434	201.978	289.363		184.675	129.884	193.731
254.713	240.013	215.366		417.884	248.307			181.296	215.366			288.612	201.333	236.247		88.8424	212.659	176.985
164.164	187.809	156.782		433.882	346.51			201.905	156.782			298.443	189.353	344.091		207.17	317.74	216.943
195.041	259.844	245.087		353.883	308.637			203.036	245.087			260.709	215.885	344.696		172.621	298.126	159.042
228.23	208.218	285.387		426.905	171.477			257.87	285.387			406.328	278.822	277.658		163.938	309.098	187.098
179.732	179.707	229.19		442.771	286.647			207.071	229.19			235.901	229.514	200.108		191.833	215.905	180.721
206.443	259.781	309.285		383.971	320.504			240.011	309.285			233.144	284.986	289.765		192.819	199.201	234.258
281.538	136.72	198.994		355.489	314.356			273.728	198.994			321.627	236.795	326.254		138.605	220.039	335.629
219.484	293.078	311.575		459.658	282.833			212.244	311.575			210.161	300.986	195.382		222.019	259.89	372.661
278.986	181.301	298.006			184.22			258.144	298.006			369.537	244.392	320.402		177.146	199.509	250.495
369.315	257.353	310.254			230.61			268.385	310.254			256.946	206.604	288.234		216.379	214.938	144.609
395.746	278.868	217.85			428.216			252.436	217.85			417.839	237.045	347.261		201.342	175.579	178.748
224.794	223.244	199.155			261.609			217.614	199.155			255.716	131.298	182.871		244.097	371.763	247.667
205.879	240.812	186.643			355.705			204.486	186.643			249.228	143.751	147.73		168.175	383.075	180.906
263.424	223.519	324.593			241.866			203.589	324.593			309.679	242.948	271.041		163.314	116.538	281.36
207.673	187.627	324.251			245.34			140.124	324.251			239.341	173.879	245.017		198.886	219.078	255.953
284.95	228.668	135.154			362.153			219.424	135.154			323.481	246.55	509.131		156.235	180.464	267.904
183.227	183.675	220.939			236.827			243.334	220.939			297.157	191.724	243.658		240.85	143.673	218.028
170.819	213.696	185.812			248.12			269.808	185.812			438.464	261.939	245.756		241.163	237.603	291.219
146.931	161.691	228.593			328.982			179.978	228.593			183.202	206.681	364.459		202.431	263.307	188.042
	239.305	270.153			214.019			229.23	270.153			444.127	212.263	310.171		205.781	294.026	271.877
	241.405	236.595			292.687			208.215	236.595			382.536	246.602	241.56		152.813	415.781	322.048
	214.424	261.404			150.914			254.093	261.404			238.472	111.639	277.295		219.411	257.223	137.399
	219.041	246.391			317.248			311.142	246.391			317.321	290.873	274.388		142.809	190.149	248.402
	248.864	274.113			315.39			371.063	274.113			281.605	185.454	235.411		159.674	200.966	99.4672
	226.124	251.804			195.019			233.877	251.804			183.543	325.314	299.769		205.097	364.051	225.842
	247.061	214.932			222.068			235.524	214.932			303.257	173.945	343.859		148.196	245.232	90.2589
	195.404	267.198			232.114			151.995	267.198			340.545	280.004	253.649		206.209	194.373	226.408
	242.792	222.618			220.334			230.982	222.618			238.113	217.238	260.564		179.105	216.679	224.316
	226.614	172.858			229.886			187.417	172.858			294.696	138.984	220.349		281.336	293.48	206.984
	179.874	201.215			262.316			238.37	201.215			368.508	125.558	235.924		256.281	246.587	182.915
	309.091	257.856			236.395			112.979	257.856			308.828	213.161	293.876		252.792	236.999	218.827
	287.178	215.162			298.896			193.396	215.162			384.144	230	383.508		224.013	251.174	245.573
	209.115	199.96			302.313			212.663	199.96			248.281	269.593	264.166		150.177	364.823	356.23
	180.2	223.985			256.543			179.943	223.985			449.537	306.659	174.647		167.518	264.922	179.34
	180.418	265.888			201.324			248.626	265.888			298.955	195.078	260.313		187.164	222.568	190.893
	189.583	203.937			431.752			175.128	203.937			262.832	161.178	232.15		276.05	246.591	147.661
	148.335	235.664			267.346			242.705	235.664			263.563	199.53	228.033		222.931	257.322	257.562
	274.501	236.65			315.489			145.722	236.65			282.164	220.346	292.664		244.597	233.829	157.144
	260.884	216.35			201.395			152.424	216.35			247.934	376.401	152.591		213.519	256.925	194.376
	259.459	216.075			355.484			158.709	216.075			205.873	222.891	256.635		240.513	197.113	267.518
	332.291	156.046			363.565			124.618	156.046			308.37	201.328	428.543		175.304	290.349	198.815
	217.101	128.62			256.757			154.756	128.62			259.324	224.303	391.833		240.502	271.129	311.754
	219.747	137.738			301.877			204.009	137.738			140.929	268.537	374.932		124.621	182.112	331.802
	256.252	275.021			359.452			289.905	275.021			218.707	239.337	328.952			275.128	385.328
	192.08	219.891			256.401			266.048	219.891			222.769	210.793	358.948			224.789	182.018
	191.994	259.603			345.048			258.594	259.603			244.104	260.018	283.283			168.952	227.121
		251.83			230.066			283.897	251.83			378.954	202.148	247.818			259.227	253.937
		238.035			273.736			231.904	238.035			314.032	269.193	313.33			185.063	196.967
		299.595			316.473			251.846	299.595			234.558	206.901	233.426			173.484	284.917
		256.284			274.664			199.731	256.284			277.344	236.119	303.106				329.88
		197.605			320.629			236.919	197.605			450.829	208.729	403.293				99.2394
		287.741			383.298			188.166	287.741			189.867	250.621	451.349				163.956
		310.723			319.771			217.058	310.723			351.916	194.491	195.969				275.262
		292.992			279.726			232.354	292.992			398.059	258.387	368.777				242.782
		330.108			252.391			286.731	330.108			406.887	324.547	362.744				170.937
		266.192			238.653			270.721	266.192			164.867	290.449	323.725				218.235
		222.129			272.958			200.984	222.129			278.553	248.28	336.735				188.148
		226.666			197.802			274.89	226.666			192.772	295.367	299.404				244.69
		271.293			157.522			203.315	271.293			351.072	266.666	341.154				221.736
		234.529			243.977			229.896	234.529			241.192	223.762	318.631				246.621
		161.166			190.375			241.823	161.166			273.439	203.014	311.352				215.366
		233.882			319.865			241.538	233.882			288.016	196.607	344.749				156.782
		243.232			216.783			246.414	243.232			225.371	275.657	315.113				245.087
		291.557			271.065			185.669	291.557			311.812	272.684	314.509				285.387
		233.829			271.257			166.439	233.829			249.861	191.834	335.172				229.19
		179.588			257.946			227.876	179.588			215.649	293.696	209.943				309.285
		228.362			210.133			190.44	228.362			311.737	227.783	265.696				198.994
		243.783			237.957			224.405	243.783			164.064						311.575
		292.938			281.945			250.361	292.938			351.694						298.006
		185.743			257.656			273.985	185.743			217.561						310.254
		105.069			211.78			258.864	105.069			308.824						217.85
		272.797			297.387			283.358	272.797			334.641						199.155
		307.202			211.38			251.511	307.202			267.893						186.643
		222.806			174.636			284.234	222.806			288.974						324.593
		188.921			325.741			200.576	188.921			268.223						324.251
		129.679			257.02			207.035	129.679			225.152						135.154
		172.936			287.284			197.502	172.936			274.402						220.939
		194.143			129.368			259.998	194.143			220.41						185.812
		223.035			371.026			238.872	223.035			256.436						228.593
		215.466			295.682			236.373	215.466			194.029						270.153
		277.603			240.265			158.072	277.603			287.166						236.595
		179.121			317.368			172.682	179.121			289.686						261.404
		236.28			232.706			161.02	236.28			257.309						246.391
		168.475			312.366			202.023	168.475			262.849						274.113
		191.462			290.941			207.928	191.462			298.637						251.804
		211.913			310.342			218.851	211.913			271.349						214.932
		168.305			305.221			269.016	168.305			296.473						267.198
		298.664			271.823			285.496	298.664			234.485						222.618
		129.909			283.59			220.98	129.909			291.35						172.858
		255.714			288.167				255.714			271.937						201.215
		235.937			227.892				235.937			215.849						257.856
		293.549			387.802				293.549			370.909						215.162
		226.331			343.516				226.331			344.613						199.96
					274.753							250.939						223.985
					203.389							216.24						265.888
					251.916							216.501						203.937
					323.283							227.499						235.664
					189.234							178.002						236.65
					262.166							329.401						216.35
					312.336							313.06						216.075
					321.539							311.351						156.046
					320.649							398.749						128.62
					378.708							260.522						137.738
					234.351							263.696						275.021
					224.218							307.503						219.891
					278.302							230.496						259.603
					329.829							230.392						251.83
					198.767													238.035
					336.166													299.595
					342.561													256.284
					248.642													197.605
					326.248													287.741
					186.16													310.723
					316.788													292.992
					253.777													330.108
					250.858													266.192
					364.675													222.129
					411.042													226.666
					223.667													271.293
					364.588													234.529
					325.473													161.166
					352.374													233.882
					237.053													243.232
					270.352													291.557
					234.839													233.829
					259.339													179.588
					227.237													228.362
					167.777													243.783
					177.482													292.938
																		185.743
																		105.069
																		272.797
																		307.202
																		222.806
																		188.921
																		129.679
																		172.936
																		194.143
																		223.035
																		215.466
																		277.603
																		179.121
																		236.28
																		168.475
																		191.462
																		211.913
																		168.305
																		298.664
																		129.909
																		255.714
																		235.937
																		293.549
																		226.331

## Sheet: Figure 2c
	Distance (um)	F-actin	LaminB1	Membrane			Distance (um)	F-actin	LaminB1	Membrane
Normalised Gray values	0	0.36994	0.805011	0.169177		Normalised Gray values	0	0.200945	0.656801	0.174498
Intercellular cavity	0.07089	0.360252	0.869369	0.165277		Membrane bleb	0.07089	0.136823	0.717342	0.178349
	0.14178	0.303152	0.884944	0.162501			0.14178	0.112611	0.721137	0.179852
	0.21266	0.22549	0.838442	0.157322			0.21266	0.12556	0.650353	0.211717
	0.28355	0.173829	0.80039	0.154375			0.28355	0.143999	0.568622	0.250607
	0.35444	0.184918	0.786917	0.165243			0.35444	0.151124	0.550869	0.25985
	0.42533	0.24353	0.766672	0.181187			0.42533	0.163452	0.602067	0.259786
Peak Indicating dotted lines	0.49622	0.281602	0.770806	0.190061		Peak Indicating dotted lines	0.49622	0.207381	0.673034	0.269733
2.41019	0.5671	0.25812	0.824159	0.202277		3.04819	0.5671	0.282861	0.727551	0.248034
2.55197	0.63799	0.206939	0.869036	0.205934		3.47351	0.63799	0.360039	0.756418	0.184784
2.62286	0.70888	0.198268	0.85913	0.188428			0.70888	0.408912	0.766797	0.160231
5.24572	0.77977	0.271204	0.834727	0.166746			0.77977	0.424537	0.772556	0.217573
5.38749	0.85066	0.370581	0.817858	0.182404			0.85066	0.419669	0.790074	0.283277
5.74193	0.92154	0.424424	0.774982	0.243271			0.92154	0.401624	0.806078	0.278488
	0.99243	0.415917	0.708174	0.278314			0.99243	0.364566	0.789234	0.20725
	1.06332	0.377256	0.696206	0.291091			1.06332	0.306773	0.742349	0.131719
	1.13421	0.348382	0.753011	0.338014			1.13421	0.24477	0.704868	0.143149
	1.2051	0.339651	0.807689	0.366721			1.2051	0.204468	0.696582	0.29861
	1.27599	0.346635	0.812086	0.313718			1.27599	0.198286	0.694831	0.504288
	1.34687	0.383918	0.778932	0.244071			1.34687	0.211827	0.670686	0.566861
	1.41776	0.450508	0.763497	0.22015			1.41776	0.225045	0.627593	0.433719
	1.48865	0.498113	0.804573	0.237532			1.48865	0.237308	0.584386	0.273576
	1.55954	0.495369	0.851541	0.289543			1.55954	0.259889	0.561763	0.238986
	1.63043	0.448976	0.841854	0.362777			1.63043	0.287866	0.577874	0.288726
	1.70131	0.427372	0.810522	0.383672			1.70131	0.29298	0.62955	0.314598
	1.7722	0.470983	0.827625	0.32563			1.7722	0.260353	0.685277	0.317535
	1.84309	0.546824	0.861675	0.231698			1.84309	0.216542	0.710382	0.367258
	1.91398	0.594216	0.895907	0.231809			1.91398	0.210485	0.695629	0.468792
	1.98487	0.566709	1.02682	0.33142			1.98487	0.250884	0.662731	0.567693
	2.05575	0.500462	1.30237	0.420993			2.05575	0.297022	0.648588	0.602978
	2.12664	0.453418	1.67202	0.453296			2.12664	0.307379	0.687949	0.54741
	2.19753	0.493691	2.12078	0.478495			2.19753	0.287507	0.77988	0.430204
	2.26842	0.62514	2.65904	0.57285			2.26842	0.27183	0.87567	0.326131
	2.33931	0.849628	3.14471	0.865063			2.33931	0.274134	0.924149	0.28496
	2.41019	1.13923	3.27582	1.44164			2.41019	0.275642	0.92362	0.278943
	2.48108	1.41734	3.0075	2.15277			2.48108	0.267768	0.946463	0.25773
	2.55197	1.55735	2.59512	2.63859			2.55197	0.274606	1.09453	0.222847
	2.62286	1.49412	2.21328	2.8016			2.62286	0.322785	1.4659	0.231466
	2.69375	1.32043	1.89767	2.7521			2.69375	0.403379	2.09694	0.302044
	2.76463	1.17775	1.67964	2.40712			2.76463	0.478322	2.90198	0.374285
	2.83552	1.11315	1.54809	1.75353			2.83552	0.520934	3.6985	0.399113
	2.90641	1.05307	1.40465	1.14928			2.90641	0.536337	4.3174	0.423718
	2.9773	0.935062	1.20372	0.895018			2.9773	0.542263	4.6599	0.52955
	3.04819	0.758067	1.0516	0.855108			3.04819	0.553411	4.67439	0.736844
	3.11907	0.614017	0.991471	0.800795			3.11907	0.570826	4.35215	1.02968
	3.18996	0.546776	0.936484	0.729394			3.18996	0.593604	3.77394	1.43644
	3.26085	0.542247	0.831725	0.616252			3.26085	0.622816	3.11321	1.96462
	3.33174	0.534441	0.768552	0.481064			3.33174	0.65661	2.53009	2.50209
	3.40263	0.473472	0.804301	0.394895			3.40263	0.688121	2.07748	2.85783
	3.47351	0.400572	0.903086	0.407616			3.47351	0.713579	1.73829	2.90522
	3.5444	0.388394	0.986022	0.490762			3.5444	0.739984	1.5112	2.67396
	3.61529	0.442975	1.00398	0.610178			3.61529	0.780675	1.40045	2.28713
	3.68618	0.490552	0.939286	0.674365			3.68618	0.819299	1.36627	1.85895
	3.75707	0.489277	0.831086	0.587559			3.75707	0.809544	1.34024	1.44617
	3.82795	0.464764	0.778227	0.426753			3.82795	0.714815	1.27799	1.08562
	3.89884	0.474185	0.806801	0.369223			3.89884	0.556417	1.19219	0.85485
	3.96973	0.500999	0.844695	0.411348			3.96973	0.408017	1.13031	0.828698
	4.04062	0.488144	0.839894	0.42468			4.04062	0.337207	1.11965	0.929895
	4.11151	0.42214	0.838287	0.382474			4.11151	0.362013	1.12882	0.943882
	4.18239	0.329172	0.841328	0.385982			4.18239	0.447513	1.09255	0.784443
	4.25328	0.267949	0.799739	0.390138			4.25328	0.54522	0.97846	0.664682
	4.32417	0.2515	0.743042	0.328296			4.32417	0.607473	0.819272	0.788084
	4.39506	0.269128	0.721759	0.290199			4.39506	0.587249	0.694017	1.03348
	4.46595	0.302607	0.74474	0.351209			4.46595	0.479282	0.659991	1.15999
	4.53684	0.357108	0.738784	0.427029			4.53684	0.359955	0.705981	1.13798
	4.60772	0.444282	0.722293	0.467822			4.60772	0.338735	0.769545	1.07655
	4.67861	0.548262	0.764913	0.592905			4.67861	0.454124	0.795897	0.98215
	4.7495	0.648872	0.885565	0.84969			4.7495	0.625873	0.784661	0.811427
	4.82039	0.719829	1.0187	1.0919			4.82039	0.726648	0.773698	0.686388
	4.89128	0.74966	1.04721	1.15063			4.89128	0.72024	0.793336	0.756922
	4.96216	0.746431	0.927571	1.2709			4.96216	0.665141	0.83029	0.909583
	5.03305	0.713014	0.761139	1.6886			5.03305	0.64358	0.844133	0.908903
	5.10394	0.75952	0.733505	2.33144			5.10394	0.695164	0.812808	0.788575
	5.17483	0.960286	0.895392	2.91958			5.17483	0.80854	0.746694	0.829835
	5.24572	1.29073	1.12973	3.31109			5.24572	0.944758	0.670249	1.11249
	5.3166	1.63413	1.32885	3.26979			5.3166	1.0578	0.6269	1.38376
	5.38749	1.80675	1.51205	2.69866			5.38749	1.13539	0.659662	1.45436
	5.45838	1.76679	1.82691	1.79232			5.45838	1.19683	0.759424	1.42658
	5.52927	1.60357	2.36521	0.961102			5.52927	1.27565	0.847422	1.41214
	5.60016	1.46394	3.13644	0.521809			5.60016	1.36947	0.85762	1.36253
	5.67104	1.40762	3.69356	0.356636			5.67104	1.43098	0.830985	1.27206
	5.74193	1.35339	3.71981	0.25846			5.74193	1.42001	0.860751	1.21948
	5.81282	1.19365	3.24433	0.204144			5.81282	1.36828	0.962939	1.16744
	5.88371	0.926101	2.48482	0.23849			5.88371	1.34611	1.05731	1.03175
	5.9546	0.653118	1.73542	0.268479			5.9546	1.38407	1.08523	0.915367
	6.02548	0.49246	1.21406	0.217779			6.02548	1.40404	1.07228	1.0057
	6.09637	0.480284	0.967048	0.139975			6.09637	1.30824	1.0597	1.1873
	6.16726	0.554254	0.889189	0.114349			6.16726	1.10535	1.05472	1.19498
	6.23815	0.609511	0.850174	0.135696			6.23815	0.917552	1.03729	1.04401
	6.30904	0.592579	0.851032	0.189345			6.30904	0.849218	0.989866	0.933556
	6.37992	0.515073	0.902936	0.244014			6.37992	0.876191	0.920187	0.911216
	6.45081	0.421735	0.969248	0.256512			6.45081	0.873126	0.875604	0.947222
	6.5217	0.342454	1.00825	0.214502			6.5217	0.766431	0.899372	1.05166
	6.59259	0.287754	0.993857	0.203839			6.59259	0.607297	0.959737	1.16282
	6.66348	0.276184	0.909391	0.20377			6.66348	0.513996	0.976448	1.18205
	6.73436	0.293472	0.810039	0.147623			6.73436	0.548787	0.908464	1.15575
	6.80525	0.315485	0.749469	0.091329			6.80525	0.669014	0.797329	1.19715
	6.87614	0.339978	0.743514	0.095642			6.87614	0.777899	0.717235	1.27245
	6.94703	0.38116	0.755539	0.129917			6.94703	0.814335	0.719415	1.29079
	7.01792	0.43688	0.768716	0.163138			7.01792	0.792971	0.80721	1.22967
	7.08881	0.482959	0.783757	0.179005			7.08881	0.776058	0.922617	1.05712
	7.15969	0.467522	0.792586	0.157491			7.15969	0.80681	0.962601	0.824874
	7.23058	0.42685	0.778031	0.125858			7.23058	0.871792	0.895749	0.789476
	7.30147	0.378412	0.749129	0.116278			7.30147	0.942443	0.818064	1.04089
	7.37236	0.319052	0.721832	0.115718			7.37236	1.01243	0.827446	1.24504
	7.44325	0.249912	0.736886	0.120254			7.44325	1.08743	0.88946	1.1246
	7.51413	0.203283	0.777329	0.120903			7.51413	1.14653	0.908126	0.872935
	7.58502	0.219757	0.776571	0.107397			7.58502	1.14359	0.8798	0.764183
	7.65591	0.287578	0.753093	0.089305			7.65591	1.06347	0.880368	0.783629
	7.7268	0.351489	0.757415	0.109433			7.7268	0.95029	0.906549	0.846904
	7.79769	0.384141	0.784708	0.162585			7.79769	0.86609	0.892263	0.98329
	7.86857	0.386442	0.773071	0.197159			7.86857	0.829554	0.809696	1.10139
	7.93946	0.36628	0.707974	0.193933			7.93946	0.812098	0.708507	1.02002
	8.01035	0.33255	0.659083	0.167392			8.01035	0.786021	0.654507	0.767846

## Sheet: Figure 2d
Basal				Calyculin A				CytoD				CytoD+Nocod				ATP-depleted
87.4142	29.7697	169.474		243.797	524.858	539.982		93.9557	178.216	336.795		37.1159	354.322	954.456		563.986	122.466	366.623
165.624	198.369	213.788		322.155	471.837	784.537		116.936	128.567	225.872		82.7374	116.695	638.754		448.124	112.977	28.7447
333.742	17.7259	319.639		163.772	31.7355	316.325		157.678	176.629	161.399		294.555	98.2588	19.7544		237.986	213.583	232.259
667.167	134.718	456.316		575.777	276.579	367.483		129.436	14.4782	48.3559		521.258	355.748	67.1978		133.319	133.659	9.7155
89.4892	86.8739	345.634		378.133	557.222	337.753		98.7122	137.675	122.765		171.37	226.156	33.4288		13.529	77.1487	186.777
331.945	96.9955	461.651		224.813	288.166	358.421		298.455	174.221	253.177		613.92	247.775	95.7593		224.397	51.9978	16.7626
354.245	32.2268	258.554		287.431	523.585	549.799		397.943	173.622	327.57		19.5565	64.4868	466.884		184.554	17.5879	355.114
293.549	26.3173	284.733		219.924	314.258	253.816		14.7663	188.526	231.33		515.793	653.525	791.318		35.5146	127.932	338.883
429.212	36.439	44.6277		9.25275	544.227	372.155		19.422	163.132	277.676		493.444	496.492	46.1484		156.466	61.6934	229.571
145.633	37.6544	278.637		282.426	493.28	478.982		27.8945	466.695	156.563		68.4673	329.688	184.531		268.813	139.587	137.246
136.522	272.542	178.532		233.755	379.133	469.928		42.1864	314.139	36.3392		284.176	17.3472	32.6933		244.515	229.821	185.578
19.2698	112.535	23.5161		324.182	39.8273	257.387		147.228	212.588	214.638		23.2952	494.154	143.486		159.934	183.768	251.85
137.732	313.954	415.828		234.532	289.254	256.989		137.682	16.9665	424.776		44.5587	211.267	139.718		5.57418	222.324	193.961
136.898	242.582	381.917		477.748	43.4417	733.148		117.8	118.348	24.4535		649.887	45.9782	291.67		277.663	63.3644	162.319
15.3179	154.791	181.355		213.275	616.523	589.423		136.232	37.687	235.336		25.9136	476.335	43.3552		131.199	232.864	131.344
283.251	239.882	572.111		29.15	21.8414	272.535		19.3144	181.468	241.788		219.4	318.511	716.925		146.488	252.98	98.4165
284.156	212.179	292.575		3.22322	527.286	52.4976		38.35	158.534	133.599		311.776	348.559	794.986		323.764	125.695	181.373
11.6441	339.466	45.4196		675.679	341.386	233.62		353.492	119.479	391.282		63.4137	211.175	677.687		34.9637	167.244	311.372
193.875	24.7681	299.476		25.2382	318.612	51.9126		219.259	642.577	14.194		167.143	128.763	62.3522		331.978	22.8264	382.698
132.758	116.929	182.235		267.956	223.668	395.872		277.925	158.185	263.746		382.533	696.732	175.424		129.924	132.183	132.793
23.4714	13.8137	313.344		298.516	438.589	286.92		143.245	113.723	187.638		641.774	36.6236	27.4746		19.9359	22.8742	184.324
219.679	14.1878	41.5128		528.185	162.499	436.245		114.318	365.786	177.877		398.142	197.935	518.697		53.432	172.923	175.579
316.315	161.542	377.819		277.723	768.322	859.654		145.595	544.754	253.446		286.365	628.496	257.377		163.727	156.121	237.599
246.462	91.1352	164.264		199.912	959.566	34.4747		147.531	126.622	234.738		422.557	555.65	943.372		222.473	145.222	214.143
123.995	268.353	271.793		623.697	423.732	196.767		154.49	265.483	159.512		482.276	322.55	69.5857		219.57	94.6178	174.924
253.364	219.555	484.814		399.259	96.1	533.954		119.899	153.786	128.811		282.291	6.86275	592.882		112.856	194.998	3.85879
149.554	111.197	348.819		63.7238	49.1275	35.8895		15.4271	116.259	461.242		369.737	24.6297	527.19		199.865	162.85	196.74
99.7363	93.1424	237.872		212.986	666.752	491.385		142.615	225.339	179.595		845.577	94.7879	12.9995		167.597	229.951	151.62
28.1517	76.3792	428.435		263.885	55.8235	39.3218		214.978	238.914	316.118		217.958	916.645	398.232		95.1473	233.484	161.372
7.94626	316.671	222.963		233.714	542.931	481.423		112.152	26.9266	199.153		796.275	332.546	227.283		12.168	135.513	334.287
239.924	276.433	199.861		364.655	291.587	26.3918		413.149	12.6987	267.833		21.2822	257.476	183.686		12.6814	112.721	32.5127
74.3322	14.2366	294.265		518.166	258.582	577.77		286.922	128.827	163.762		42.4185	11.287	777.229		2.86764	15.3775	21.2885
47.6365	125.529	268.868		35.9956	546.771	826.285		681.346	13.7249	437.965		612.435	463.183	661.921		32.7246	98.9896	321.92
623	164.338	459.389		677.252	727.319	19.952		148.747	259.932	46.3416		219.677	71.4747	4.93374		119.589	117.182	227.563
525.148	354.319	176.55		186.998	313.591	245.669		269.277	214.315	218.368		228.952	26.9364	694.457		488.363	143.725	218.56
234.47	13.8871	176.481		41.8353	542.49	434.167		239.782	129.888	192.835		47.5913	248.765	654.344		479.656	181.453	197.122
152.886	281.492	25.6467		441.622	362.782	57.9648		95.7514	145.84	121.58		275.242	218.754	113.288		182.413	1.92813	232.797
74.6665	164.824	392.958		349.49	231.489	752.35		145.652	179.67	117.947		241.917	569.924	786.296		558.193	116.399	221.116
18.6992	238.782	238.922		328.925	463.488	692.563		254.226	128.434	46.875		279.693	256.765	768.643		214.312	16.8846	167.979
229.736	136.827	245.628		44.2144	223.594	567.482		237.517	124.567	524.247		286.997	583.857	558.444		17.9517	17.175	124.152
359.54	17.1221	326.633		711.655	569.982	474.253		586.883	136.374	223.128		321.478	116.398	1377.32		349.243	14.3555	229.898
183.992	469.337	436.886		281.74	316.442	313.691		55.6379	34.1242	216.198		35.9822	167.69	347.272		336.461	26.1644	271.447
27.837	334.119	45.9825		313.828	519.618	448.882		227.523	147.257	154.915		696.568	428.854	621.744		17.8628	112.558	11.675
121.14	322.752	461.313		259.389	141.365	36.2864		293.654	14.5172	238.342		237.524	594.199	268.769		555.181	155.542	212.785
23.7363	22.6832	521.616		425.522	127.458			24.1898	313.837	135.459		284.342	273.655	533.355		165.449	11.1356	118.244
18.4413	9.79275	251.222		345.69	697.186			58.5774	255.555	372.479		442.135	474.155	69.7126		15.5495	168.976	217.953
122.582	187.717	193.995		781.653	586.869			28.5856	381.429	173.515		45.9922	723.885	24.375		11.3374	199.948	287.163
14.532	15.2224	316.929		218.166	286.224			277.948	167.679	23.5165		267.443	622.582	389.544		363.711	134.528	169.54
3.62238	131.827	24.7687		26.6236	312.753			311.329	296.886	131.228		312.673	284.743	498.248		87.3173	51.1529	26.2341
366.574	345.776	197.69		345.895	973.137			379.938	158.122	196.942		369.77	295.618	584.239		16.7388	194.296	94.6658
25.9686	373.497	36.4832		378.725	518.294			282.838	476.964	122.574		345.752	137.256	27.472		23.2444	11.6338	169.716
193.78	232.386	159.546		22.697	719.785			114.328	141.622	588.538		456.482	13.6268	772.467		145.493	83.9374	236.499
192.192	315.743	282.776		747.165	545.55			17.4199	216.581	25.4582		219.962	157.794	776.838		89.8749	152.273	266.121
113.189	321.214	358.99		28.7466	588.419			125.493	111.814	288.784		243.371	827.459	66.7291		15.5547	22.2895	365.54
142.366	419.666	353.682		251.492	58.6989			132.817	279.981	166.716		234.848	419.855	516.971		189.27	129.292	361.157
223.528	221.153	141.13		55.6281	38.1877			539.152	168.552	145.648		4.43738	534.422	374.891		218.794	142.322	132.375
168.574	158.853	241.488		222.647	595.997			3.1842	16.9253	127.338		638.696	87.4171	445.453		336.346	119.399	156.756
132.347	463.125	29.2797		25.7792	992.564			221.855	136.979	181.823		297.527	287.678	726.378		88.5931	91.7728	188.542
117.436	156.888	225.19		315.638	193.912			141.627	156.621	283.392		598.898	169.95	524.117		16.6546	91.8253	137.414
124.192	237.128	275.976		597.186	216.826			137.587	137.662	153.269		749.199	235.345	479.491		122.123	96.5497	363.359
114.273	117.499	119.217		461.481	388.162			263.825	211.478	137.893		254.485	116.687	563.631		6.99725	8.97143	31.6733
26.2547	325.697	352.995		296.576	372.162			153.416	127.255	229.285		396.993	113.128	424.281		213.719	129.395	175.759
117.773	258.314	296.325		251.667	493.911			132.499	169.369	468.238		325.666	227.718	482.571		311.998	74.4153	241.216
91.9825	256.521	32.9263		199.637	318.354			25.8261	13.1242	119.555		711.386	284.866	38.1392		18.772	85.4429	154.462
165.948	197.889	384.625		349.632	434.243			359.852	21.2764	169.142		547.933	96.7624	727.736		15.7758	121.314	284.144
145.732	261.833	611.378		214.399	574.392			159.15	121.977	13.3379		131.735	334.478	675.624		151.285	98.5282	216.934
151.934	347.329	179.939		375.493	438.378			127.57	196.368	13.3613		113.291	23.2774	381.858		247.118	131.72	293.838
241.584	151.377	186.747		493.53	482.729			389.619	121.961	245.125		132.157	844.357	374.826		214.46	96.74	123.658
132.255	22.8782	158.736		216.513	29.1813			214.441	124.273	12.9347		111.472	16.6967	589.685		231.593	113.188	117.635
152.266	242.615	181.158		328.133	55.1599			164.744	274.981	233.138		518.693	498.871	485.799		3.96247	113.182	198.442
14.5795	283.658	272.626		517.153	64.8918			143.56	55.2885	168.587		492.433	121.652	789.364		22.882	177.787	441.928
458.789	387.242	251.615		257.916	575.176			184.315	327.532	222.521		149.913	242.621	862.495		19.322	91.4857	119.315
58.3325	192.152	37.6629		79.4396	39.6615			228.122	217.27	228.789		288.466	54.6372	869.392		94.4263	54.442	17.4914
11.6549	85.7643	473.458		74.1564	352.255			131.26	14.3974	39.4414		24.17	178.117	543.357		224.275	167.239	29.8947
169.739	122.929	33.7325		214.174	317.519			198.128	114.879	326.327		145.853	369.358	453.937		77.6597	56.8458	176.234
31.7982	324.642	256.554		21.7735	457.814			161.626	237.547	3.13791		352.532	116.734	484.526		265.755	173.344	146.827
484.288	133.553	315.193		733.235	583.286			767.535	231.957	255.553		119.249	49.3399	569.181		165.269	17.1728	29.2394
352.765	333.295	154.655		211.792	377.133			198.314	241.597	135.394		123.556	17.9915	21.6918		331.215	73.2216	386.258
468.513	436.573	162.419		385.467	233.775			99.9466	373.35	129.949		498.667	151.385	568.948		16.4629	137.363	355.38
98.9888	13.1319	217.225		231.888	416.262			421.392	15.794	196.227		532.788	232.865	444.6		191.6	145.194	143.991
241.993	385.85	242.986		418.633	55.7533			38.5119	316.297	547.793		449.465	264.855	619.649		17.1533	1.17549	14.5476
535.882	275.664	223.742		653.542	64.6857			389.437	112.655	457.112		235.637	92.5978	66.355		36.3143	62.8791	159.817
225.613	375.769	162.595		214.316	373.178			115.634	152.479	237.759		285.866	15.9488	575.266		252.649	214.132	14.8237
212.954	331.87	297.179		473.6	364.133			161.428	122.552	121.838		334.532	123.825	17.122		112.953	2.91269	136.896
13.8865	367.624	252.842		468.486	324.868			232.664	148.125	131.743		144.322	27.4889	717.22		126.668	263.948	135.632
273.183	37.1324	158.957		969.663	45.8857			136.457	126.537	13.6885		179.275	35.2233	89.6733		82.7715	68.8142	29.1382
252.914	358.714	226.929		292.744	398.88			44.9132	119.216	242.189		144.693	111.998	997.155		19.3579	19.629	16.3426
195.26	415.613	17.2747		156.862	322.687			367.438	317.791	12.8335		225.944	198.197	152.176		122.655	74.3636	76.5466
144.427	261.898	333.873		993.544	221.413			343.484	138.542	139.199		139.526	65.3275	45.1716		134.414	119.574	99.9835
74.3913	43.9324	23.8664		73.683	683.714			581.449	165.63	484.758		24.1886	233.426	589.84		217.32	133.582	61.9673
355.459	236.538	318.929		226.141	353.753			321.943	15.322	441.692		128.54	72.4549	212.452		35.6965	127.577	89.2383
719.488	241.436	315.178		416.272	425.776			244.129	159.317	142.732		7.13786	196.119	511.273		138.157	11.1736	153.23
556.628	15.3297	139.983		321.375	558.996			132.777	22.4424	568.456		3.72457	187.629	625.596		376.813	175.352	153.239
18.292	39.3771	143.719		362.733	213.839			135.129	12.8792	338.197		116.418	231.196	575.958		242.243	9.28673	219.328
174.215	162.962	199.413		614.552	267.449			12.3214	176.639	345.936		142.758	575.856			114.588	8.73495	114.675
36.2452	272.323	175.428		317.559	1182.87			147.512	15.9918	159.965		11.4747	87.5647			197.763	164.464	21.7755
83.9194	299.834	216.471		279.465	483.252			516.533	226.552	199.439		87.2789	153.825			114.546	213.326	242.926
122.237	411.592	149.314		218.534	177.564			121.75	288.858	212.928		314.182	247.154			222.797	81.4664	158.368
383.589	231.936	62.4644		332.623	613.974			137.624	13.5114	777.416		191.321	95.444			199.918	92.7636	111.475
24.7955	121.644	329.37		432.537	273.555			156.515	211.575	325.169		31.5214	83.4219			12.8952	119.572	129.835
364.629	183.517	223.975		316.714	636.322			146.822	247.757	343.964		172.264	118.546			149.416	138.725	139.288
145.661	197.239	363.567		246.135	771.374			15.4882	165.817	135.697		4.26593	239.714			132.167	21.5885	143.139
357.144	386.372	256.527		249.169	1165.19			293.687	164.931	199.236		132.679	63.5525			264.957	11.8656	158.852
123.778	115.665	341.214		48.2733				164.964	137.824	23.7433		149.161	35.3762			124.982	14.7241	122.433
114.127	191.248	324.466		199.689				117.256	276.573	126.374		129.137	244.266			152.484	117.689	171.552
25.9385	473.736	265.624		664.982				42.8814	295.387	126.565		15.5815	18.8842			136.419	228.993	45.8255
18.2857	428.738	224.372		233.967				139.333	17.1714	121.877		151.487	16.6657			197.769	145.153	293.775
23.5429	133.486	24.1744		233.999				12.6472	115.823	99.7435		123.947	183.375			195.937	195.76	143.665
311.737	377.465	223.97		375.463				452.562	179.637	338.695		193.948	17.335			91.9256	13.5644	146.195
419.342	134.89	165.814		71.4165				159.649	193.353	374.788		86.8245	14.5844			19.2435	147.844	249.658
14.3298	574.682	19.372		86.2363				296.594	144.628	15.1692		9.91681	321.512			287.449	88.5668	291.333
87.9563	27.137	14.3579		251.852				123.246	138.376	34.6496		131.773	82.8736			137.346	93.6444	175.677
56.5282	394.342	4.88564		551.918				129.385	185.856	249.833		99.6596	32.6729			279.384	56.6236	15.9538
349.594	316.747	173.358		39.9214				364.433	197.817	39.2193		4.88352	76.4269			137.148	177.565	152.157
76.1698	262.447	391.245		436.621				177.848	194.278	184.488		125.714	43.1272			123.29	199.243	87.3756
716.871	14.2549	455.422		27.1858				181.418	49.7636	264.967		172.685	83.5274			226.244	13.1192	97.1822
485.426	119.194	181.85		897.662				12.3622	14.7426	21.8285		31.4587	87.542			2.18542	216.855	139.539
233.812	471.569	237.792		569.363				198.675	236.163	128.653		121.522	154.978			23.1995	39.2368	174.347
361.257	335.816	282.236		466.937				118.362	183.112	164.249		12.5963	14.6548			11.7635	85.4396	132.145
627.418	237.711	28.3135		574.92				369.992	42.1692	223.464		242.155	37.3873			7.13665	156.725	147.631
562.738	197.767	222.582						26.2822	256.297			27.6429	51.4225			232.918	124.466	138.448
419.894	191.973	221.176						342.652	477.734			136.253	44.473			118.233	126.826	118.675
399.37	34.8516	393.914						195.995	111.626			87.7544	19.1243			75.2953	148.439	379.543
175.546	339.28	322.73						217.679	156.768			213.228	122.555			321.647	79.7575	21.4335
431.735	25.4633	376.112						216.698	157.793			117.315	116.315			74.6665	155.147	112.643
415.193	329.794	346.716						151.4	139.831			241.615	9.31297			18.6992	228.262	127.3
34.575	378.154	141.137						194.439	17.1796			169.483	18.1147			229.736	213.83	17.8347
431.245	49.3424	472.754						27.2456	67.2637			79.9216	168.113			359.54	219.575	142.44
483.295	36.3843	326.242						123.433	152.723			1.7772	171.479			183.992	23.7199	165.496
429.564	116.786	251.859						142.213	112.172			29.5685	11.5378			27.837	113.337	27.6313
341.988	469.936	252.455						178.437	132.445			199.95	118.887			121.14	77.133	19.2917
5.95192	458.423	251.852						117.487	134.975			181.119	14.3335			23.7363	95.345	17.6894
211.985	374.588	474.745						195.539	146.344			81.9265	131.465			18.4413	97.857	27.6988
249.422	251.269	398.136						28.6963	33.1629			31.3469	173.567			122.582	194.972	118.615
27.4292	523.345	372.459						145.946	168.344			96.8182	83.6355			14.532	19.7998	284.749
463.935	44.8418	343.433						27.8216	131.851			269.913	89.2958			3.62238	118.845	126.698
197.72	145.15	368.863						126.829	19.3293			198.887	152.257			366.574	56.1868	15.3598
386.568	296.615	118.131						116.326	131.529			44.3591	242.85			31.1884	121.929	259.622
446.118	198.861	279.538						13.6325	196.516			183.385				28.9445	16.5692	297.788
281.922	373.997	374.82						18.2917	115.898			13.6266				192.192	216.388	186.352
567.896	55.8269	189.319						121.984	122.844			15.9853				113.189	11.7822	23.2332
398.382	36.8886	3.98571						11.1197	122.48			236.287				142.366	92.5796	251.82
365.971	29.7796	339.486						163.242	196.347			35.6812				223.528	331.817	357.382
156.245	365.716	218.779						22.2582	143.575			379.998				168.574	142.635	5.15495
193.117	416.464	232.345						323.34	211.177			126.431				132.347	111.174	239.248
591.376	433.378	283.897						159.247	131.815			452.428				117.436	68.628	225.482
126.721	24.2675	2.83956						267.792	144.949			348.759				124.192	216.377	498.129
436.663	174.318	285.553						247.213	515.533			391.913				114.273	153.766	192.386
485.365	195.323	313.182						146.135	162.74			339.614				41.4196	97.137	215.571
482.792	116.27	24.2885						111.827	159.826			396.293				117.773	352.447	425.644
32.9133	151.926	23.1186						398.323	126.655			398.485				91.9825	144.389	145.969
33.3518	214.242	327.563						131.263	154.957			325.982				165.948	41.7837	238.245
197.915	355.985	168.552						114.837	256.812			51.8242				145.732	15.7465	232.87
61.9313	262.539	266.975						119.148	118.645			228.348				151.934	257.88	117.423
44.8628	324.833	395.832						158.887	374.366			239.111				241.584	126.576	195.684
167.773	415.947	55.1583						161.168				346.556				132.255	32.3892	327.125
434.313	349.265	423.985						186.859				262.148				42.3755	91.3358	259.942
24.8129	517.176	411.462						137.318				394.234				14.5795	32.9834	454.633
439.879	231.528	144.274						218.138				33.6185				74.1727	217.824	27.3778
392.358	164.972	582.655						196.852				454.166				58.3325	154.135	53.6832
439.836	465.247	228.321						25.3287				816.566				11.6549	23.9347	25.9623
338.652	546.328	128.797						274.468				319.642				169.739	177.914	285.172
225.725	28.7228	549.159						299.528				317.168				31.7982	141.458	158.147
481.992	62.7512	214.212						53.6374				636.865				78.4	282.112	236.114
283.789	525.115	518.415						14.1521				71.2692				83.8859	5.89585	179.935
146.988	225.953	547.951						25.6548				358.343				98.9888	115.445	249.463
443.386	32.3688	32.6919						146.184				23.7947				22.2123	138.636	192.771
459.87	495.525	457.567						46.1968				56.7892				117.465	23.9269	17.9983
54.5966	318.565	418.6						121.926				38.5371				11.9633	147.345	175.815
533.365	234.753	384.136						416.432				635.448				216.114	366.764	139.631
459.286	47.3713	359.836						97.4329				445.739				218.212	315.548	319.935
69.4967	31.6242	398.277						264.793				21.194				117.439	236.112	191.792
282.153	25.5489	243.453						171.244				265.442				214.886	439.66	411.687
46.9714	194.17	153.313						155.464				551.165				242.755	322.983	132.693
425.399	372.58	451.241						171.763				525.867				277.823	519.863	265.423
315.614	362.545	55.3856						13.8764				476.344				13.3127	13.3238	192.92
494.737	398.248	584.739						186.89				215.467				95.9946	15.1319	25.9242
39.6791	221.956	53.5614						24.5442				254.613				27.654	193.445	219.285
317.656	419.241	531.562						133.622				79.8725				216.146	54.3279	344.788
566.979	289.792	333.658						292.532				523.727				189.438	325.159	192.726
432.913	163.259	49.726						123.982				44.8254				12.7644	274.155	461.658
368.923	14.5923	181.392						117.757				482.322				252.236	188.782	233.896
176.689	265.868	48.952										343.548				141.899	115.265	356.15
158.574	142.885	446.338										278.741				79.8736	143.369	211.925
587.418	478.623	57.4296										621.229				14.5879	123.915	23.45
135.232	584.67	174.893										93.8417				226.892	218.484	211.446
52.2474	367.882	611.83										332.514				18.6435	119.554	392.569
53.7237	48.2344	422.368										444.666				226.617	189.363	31.4647
379.957	292.737	599.639										128.468				133.245	139.418	139.416
41.6291	35.6892	338.183										332.27				179.684	168.614	137.664
514.963	221.133	435.973										513.89				125.692	14.9344	13.5763
16.8769		41.3875										35.6598				111.383	156.458	356.262
534.648		59.5725										261.626				14.6112	245.673	155.374
38.8999		267.727										49.3336				89.9819	155.394	218.711
12.522		373.566										262.463				147.319	154.921	241.826
374.425		459.671										388.252				222.424	215.581	315.317
337.638		482.233										431.197				217.625	228.674	291.87
443.961		559.714										31.1568				1.95775	244.649	2.6372
451.162		189.347										444.192				18.9548	122.985	17.9664
257.293		386.688										23.8439				226.395	98.6579	22.2923
347.157		362.297										357.993				51.8927	83.7446	361.573
551.733		472.977										35.9197				12.2852	156.767	163.92
569.986		239.863										363.776				271.843	228.369	13.4668
339.969		264.288										256.639				228.116	11.3937	182.789
291.856		343.788										359.597				167.812	277.619	254.125
186.829		527.719										477.195				18.8645	163.9	182.244
444.5		545.962										529.268				214.818	178.168	24.5774
29.6655		143.865										336.683					97.6958	26.2198
146.86		477.338										267.731					236.715	175.556
342.847		336.794										334.626					78.9255	376.118
576.739		528.888										678.248					97.1883	253.659
16.599		534.982										31.6756					176.383	193.213
282.373		273.525										266.814					19.2196	32.15
315.975		319.318										215.262					66.7555	174.931
271.366		37.9788										37.2733					38.7955	234.162
478.58		54.7117										241.649					55.9332	35.7454
378.425		581.187										533.6					142.1	17.1144
494.237		287.56										542.564					85.6872	422.232
515.429		49.9868										255.919					137.514	495.617
473.468		63.6835										293.374					196.556	279.464
527.889		47.8282										587.462					19.6686	129.995
172.346		17.2166										367.281					278.728	154.399
49.5797		153.377										277.368					72.44	273.11
53.2857		61.9385										62.4659					4.47835	232.439
292.567		23.3117										346.464					19.8166	144.453
38.752		515.117										297.957					122.586	28.4944
441.125		431.934										347.574					128.926	518.478
596.585		413.959										292.541					16.8318	232.181
43.1287		158.585										394.277					221.495	21.6973
46.6472		221.298										631.647					116.623	119.948
559.89		139.561										383.468					88.4183	211.591
561.484		256.57										313.239					265.53	123.669
34.3413		647.495										324.953					21.5785	28.9632
579.727		559.17										619.788					113.379	218.276
41.4685		655.385										379.562					27.952	192.29
137.653		437.99										471.492					178.688	153.655
578.227		329.594										38.5438					266.764	411.36
39.5491		524.868										594.129					132.458	216.932
428.472		219.767										366.892						24.7274
65.2692		658.733										631.696						424.673
313.133		325.337										338.587						178.939
376.844		431.547										184.463						294.567
454.692		235.794										8.85644						197.692
137.639		446.465										36.1787						162.853
52.3319		351.13										375.455						369.886
397.179		518.726										29.5485						221.295
524.577		626.947										229.543						128.268
68.9648		347.139										53.1754						144.983
385.363		217.346										82.9129						235.912
364.446		219.417										452.428						37.2924
		274.487										348.759						469.423
		44.7364										391.913						253.799
		381.835										339.614						29.6855
		154.612										396.293						181.225
		533.742										398.485						175.757
		341.532										325.982						479.297
		346.762										51.8242						241.916
		263.292										228.348						418.998
		238.381										239.111						187.927
		24.6619										346.556						286.618
		38.9232										262.148						148.658
		18.9552										15.2232						178.472
		527.44										33.6185						198.482
		514.635										454.166						133.2
		464.282										319.642						287.564
		121.364										317.168						392.736
		423.372										636.865						149.443
		179.183										71.2692						148.681
		442.415										358.343						231.22
		69.6199										23.7947						17.2313
		139.655										56.7892						254.715
		144.93										38.5371						81.9648
		54.7935										635.448						224.42
		212.712										445.739						68.6714
		228.389										21.194						145.685
		52.7966										265.442						335.258
		68.7462										551.165						14.1282
		463.644										525.867						293.848
		617.947										476.344						157.496
		49.2296										215.467						427.823
		554.853										254.613						428.823
		581.364										79.8725						292.182
		366.497										523.727						197.215
		186.684										115.814						385.167
		149.127										482.322						524.516
		453.633										343.548						219.86
		444.885										278.741						293.653
		334.419										621.229						27.2264
		38.3796										93.8417						162.794
		53.5688										332.514						21.4567
		539.179																416.863
		472.994																152.222
		239.545																215.13
		237.883																126.72
		62.2747																219.438
		378.914																375.228
		633.94																176.456
		541.481																223.284
		66.1654																94.4124
		316.433																333.214
		487.75																187.836
		386.846																33.5193
		33.5378																147.369
		55.9382																235.429
		255.845																196.974
		247.122																17.3853
		471.691																27.7313
		496.765																156.777
		42.5148																55.1385
		377.159																224.186
		291.994																288.452
		147.477																197.458
		231.657																165.821
		197.531																147.562
		183.492																34.8561
		513.579																253.233
		415.982																246.882
		334.327																273.394
		328.274																236.35
		394.698																89.3137
		524.196																275.218
		478.377																494.118
		485.866																284.89
		52.9424																267.155
		179.568																499.246
		589.447																37.9469
		392.817																126.46
		518.316																71.2282
		197.917																54.1322
		262.523																187.986
		134.659																283.786
		385.322																193.318
		348.447																245.374
		546.269																388.399
		515.795																7.85769
		368.473																81.7198
		558.259																62.6624
		549.482																174.518
		25.1343																197.435
		38.8676																238.733
		574.555																317.288
		527.793																223.38
		174.173																66.4742
		617.696																193.643
		172.442																23.5489
		324.923																132.884
		567.982																238.869
		296.955																279.846
		32.6199																121.579
		356.687																213.454
		253.985																193.179
		354.519																144.188
		531.891																35.4764
		35.2599																469.98
		498.619																194.358
		387.626																18.2459
		362.579																281.173
		52.9246																135.583
		447.331																65.6675
		4.88892																215.96
		16.5746																29.4176
		43.3947																192.659
		594.933																223.255
		123.272																154.134
		181.237																9.56154
		491.127																454.665
		481.16																348.783
		372.838																266.957
		13.4737																157.452
		163.957																48.1137
		565.681																27.5726
																		476.514
																		293.342
																		258.357
																		331.986
																		535.619
																		535.465
																		253.129
																		84.9256
																		39.232
																		82.3935
																		218.613
																		161.496
																		226.811
																		221.555
																		182.576
																		182.566
																		177.444
																		132.93
																		157.159
																		152.875
																		31.5313
																		22.1937
																		152.385
																		114.677
																		127.986
																		97.3328
																		259.298
																		85.1398
																		177.538
																		118.912
																		23.7764
																		93.7735
																		136.835
																		142.247
																		144.546
																		11.4786
																		21.3944
																		271.768
																		32.6413
																		258.964
																		146.117
																		31.9758
																		217.912
																		133.426
																		234.642
																		129.78
																		137.354
																		154.139
																		151.638
																		185.946
																		212.344
																		133.763
																		265.28
																		13.3192
																		147.462
																		134.483
																		139.494
																		85.8458
																		245.444
																		159.778
																		172.914
																		128.679
																		155.552
																		117.922
																		117.949
																		253.463
																		19.7238
																		91.6272
																		136.97
																		2.55346
																		123.993
																		14.6845
																		191.824
																		289.489
																		164.271
																		6.86495
																		183.177
																		272.315
																		185.195
																		148.867
																		18.9769
																		194.483
																		171.338
																		279.164
																		237.296
																		138.375
																		126.274
																		142.534
																		95.4268
																		11.7786
																		168.852
																		343.564
																		182.69
																		29.6425
																		96.9642
																		19.9465
																		17.4719
																		217.259
																		238.456
																		267.476
																		343.872
																		246.94
																		269.721
																		211.329
																		26.5224
																		142.26
																		232.967
																		131.1
																		146.577
																		73.1462
																		135.872
																		94.3129
																		131.494
																		371.951
																		211.124
																		213.327
																		23.2687
																		163.658
																		133.165
																		72.4673
																		124.558
																		141.595
																		236.756
																		266.684
																		117.373
																		15.7124
																		167.655
																		25.7555
																		24.647
																		124.634
																		144.611
																		137.245
																		182.182
																		342.676
																		181.698
																		34.8991
																		347.938
																		336.624
																		245.958
																		211.152
																		256.859
																		291.372
																		92.8624
																		84.4769
																		221.345
																		168.638
																		151.316
																		176.613
																		16.2288
																		141.847
																		263.728
																		163.863
																		118.334
																		188.332
																		27.4377
																		239.547
																		271.351
																		9.55564
																		249.676
																		25.9779
																		186.983
																		119.374
																		177.32
																		268.729
																		18.5753
																		19.542
																		143.255
																		159.837
																		118.232
																		173.582
																		172.732
																		113.382
																		117.169
																		124.73
																		238.369
																		137.675
																		168.292
																		127.612
																		256.523
																		136.833
																		272.395
																		27.6528

[truncated: 16 more sheets: Figure 2f, Figure 2g, Figure 2h, Figure 2j, Figure 2k, Figure 2l, Figure 2m, Figure 3h, Figure 3j, Figure 3k, Figure 4d, Figure 4e, Figure 4g, Figure 5b, Figure 5d, Figure 5f]
