# Supplementary material for: Mechano-osmotic signals control chromatin state and fate transitions in pluripotent stem cells
Source: Nat Cell Biol. 2025 Sep 29;27(10):1757–70. doi: 10.1038/s41556-025-01767-x (PMC12527910; doi:10.1038/s41556-025-01767-x)
Supplement: Supplementary file 12 — Statistical source data for Extended Data Figs. 1–7. [file 41556_2025_1767_MOESM12_ESM.xlsx]

## Sheet: ExtDataFig.1b
0			8			24			48
Mean	SD	N	Mean	SD	N	Mean	SD	N	Mean	SD	N
13.62	2.32	90	11.79	2.52	134	11.25	2.12	155	10.88	2.23	80
13.68	2.4	133	11.19	2.2	213	10.01	1.98	331	10.28	1.89	430
14.05	2.43	125	12.01	2.43	149	11.01	2.25	355	11.39	2.01	255

## Sheet: ExtDataFig.1c
0			8			24			48
Mean	SD	N	Mean	SD	N	Mean	SD	N	Mean	SD	N
13.81	2.4	131	12.8	2.02	259	11.01	2.01	437	10.25	2.01	371
13.4	2.1	178	12.89	2.2	176	12.5	2.2	154	11.01	2.23	356
13.91	2.534	126	12.8	2.705	226	12.1	2.3	209	11.67	2.4	108

## Sheet: ExtDataFig.1d
Ecto Sox1
0			24			48			72			96
Mean	SD	N	Mean	SD	N	Mean	SD	N	Mean	SD	N	Mean	SD	N
75.34	31.11	1575	117.7	41.22	595	236	94.6	2663	292.4	109.3	3098	290	102.2	3855
52.31	22.88	2259	107.7	56.5	219	150.6	47.48	829	189.2	48.47	1322	428.3	99.5	1659
78.11	24.96	1259	96.56	14.13	443	134.5	21.21	421	205.3	44.77	3870	316.3	104	5831
Ecto Oct4
0			24			48			72			96
Mean	SD	N	Mean	SD	N	Mean	SD	N	Mean	SD	N	Mean	SD	N
1267	421.2	595	913.7	302.4	1575	665.1	222.4	2663	304.6	121.3	3098	76.46	33.24	3855
1106	290.5	219	858.3	246.3	421	562.9	184.2	829	340.6	119.4	1322	180.2	56.36	1659
929.4	256.8	443	800.8	260.3	1259	584.7	216.6	2259	278.1	121.2	3870	101.4	39.12	5795
Endo Sox17
0			24			48			72			96
Mean	SD	N	Mean	SD	N	Mean	SD	N	Mean	SD	N	Mean	SD	N
89.83	24.45	613	54.24	18.02	2536	102.7	38.08	1818	197.3	88.6	2179	348.6	245.7	1376
95.5	44.48	228	59.35	17.46	684	85.51	82.98	1263	274.5	59.5	1934	466.5	295.9	1213
50.37	13.28	521	36.17	9.35	747	103.97	5.679	1599	159.6	63.81	2346	234.5	346.1	3821
Endo Oct4
0			24			48			72			96
Mean	SD	N	Mean	SD	N	Mean	SD	N	Mean	SD	N	Mean	SD	N
994	106.7	613	825	168.9	2536	602	120.7	1818	409.6	100.1	2179	318.5	140.9	1408
931	154.6	228	924.9	153.4	684	599.9	164.7	1263	478	123.3	1934	329.9	105.6	1213
718.5	110.2	521	709.5	110.3	747	531.1	215.8	1599	401.5	123	2429	203.1	153.2	5829
Meso Brachury
0			24			48			72			96
Mean	SD	N	Mean	SD	N	Mean	SD	N	Mean	SD	N	Mean	SD	N
162.5	28.25	293	807.4	292.6	1230	1416	359.3	2537	1306	235	2410	1154.2	329.5	2715
149.9	39.16	212	1082	342	576	970.9	262.3	715	1405	327.9	1164	1203	484	1483
121.2	43.08	337	999.8	298.9	1283	1159	321.2	1645	1337	200.3	1794	1077.1	298.5	1991
Meso Oct4
0			24			48			72			96
Mean	SD	N	Mean	SD	N	Mean	SD	N	Mean	SD	N	Mean	SD	N
1074	226.9	293	626.6	137.1	1230	426.4	98.1	2537	136.6	49.47	2410	44.79	13.24	2715
922.4	235.3	212	608.2	188.6	576	283.7	97.88	715	163.5	50.15	1164	96.52	32.24	1481
752.3	173.6	337	461.7	136.1	1283	241.1	75.77	1645	138.1	46.71	1794	45.25	12.94	1990

## Sheet: ExtDataFig.1e
CNL	CalyA
-4.011	-5.933
-2.952	-5.153
-2.53	-4.211
-3.874	-4.983

## Sheet: ExtDataFig.1f
CNL	CalyA
15.2794	28.2906
13.3697	23.4451
12.2868	19.6458

## Sheet: ExtDataFig.2a
Pluripotency	Basal	Basal + FGF2	Basal + TGFB	Basal + FGF2 + TGFB	Hyper
335	314	319	313	310	571
335	318	314	313	314	572
336	314	315	315	315	570

## Sheet: ExtDataFig.2b
Pluripotency	Basal	Basal+FGF2
11.53	13.45	6.753
8.482	9.067	9.165
4.741	9.913	5.033
11.42	12.19	9.473
15.42	16.99	15.18

## Sheet: ExtDataFig.2c
Time (min)
Baseline	408.4	448.7	386.6	423
0	200.1	171.6	160.1	170.2
5	174.4	165.2	151.5	152.7
10	170.2	161.2	142.9	152.6
15	171.7	161.1	142.9	146.1
20	172.1	161.6	141.4	147
25	173.1	159.1	140	146.7
30	175.8	159.4	139.8	146.1

## Sheet: ExtDataFig.2d
Pluri Baseline			Pluri Hyper 30			Pluri Rec0			Pluri Rec10			Pluri Rec30				Basal Baseline			Basal Hyper 30			Basal Rec0			Basal Rec10			Basal Rec30
1.45505	1.04239	1.35845	0.177476	0.562333	0.41506	0.239233	0.577806	0.810276	1.01958	0.607548	0.950575	0.828431	1.27137	0.57716		1.29151	1.19108	1.55377	0.226372	0.602233	0.356053	0.36084	0.523069	1.00348	1.3513	0.631591	0.5819	2.10414	1.06915	1.8096
0.636371	0.424689	1.17721	0.539048	0.236224	0.454816	0.213927	0.440366	0.667052	0.383251	0.813714	1.28531	0.993651	1.15781	1.65348		1.22736	0.591022	1.30409	1.09706	0.306302	0.670139	0.547711	0.796183	0.42886	0.672914	0.338525	0.110604	2.02512	0.992708	1.15632
0.289071	0.849294	1.2419	0.167548	0.432875	0.15308	0.529747	0.580615	0.546396	0.692602	0.824941	0.94634	1.55461	0.686955	1.02779		0.538433	0.261678	1.26557	0.194172	0.507364	0.651699	0.426052	0.799564	0.403886	0.377729	0.264789	0.709857	0.783706	0.787168	1.41241
0.937388	1.16127	1.26118	0.148156	0.434947	0.432103	0.244525	0.427252	1.25519	0.950204	0.938478	1.40213	0.476998	1.05592	0.788302		1.32793	0.378104	0.443747	0.182463	0.286182	0.626865	0.78251	0.15966	0.557642	0.697519	0.524185	0.831283	0.348876	0.803776	0.986117
0.550698	0.932094	1.19937	0.203845	0.408244	0.373087	1.30955	0.409228	0.50802	0.689667	1.34808	0.597828	0.52464	0.712382	0.284276		1.27705	0.998528	1.79213	0.291512	0.197173	0.622917	1.07042	0.908238	0.300089	0.74824	0.396895	0.595211	1.5169	1.04392	0.819135
0.554032	0.872925	0.728369	0.311347	0.251715	0.375354	0.551978	0.434609	0.998193	0.657541	0.947661	1.0453	0.873782	0.939529	0.493236		0.936798	0.410774	0.702271	0.27013	0.180364	0.503037	0.838734	0.533772	0.528249	0.294714	0.235819	0.21238	0.375933	0.855125	0.59175
1.60585	0.775714	1.09946	0.229537	0.297157	0.578769	0.165696	0.380318	0.625452	1.00352	0.991592	0.445774	0.964776	0.686324	0.674899		1.32642	1.02515	0.396155	0.290973	0.267619	0.230493	0.622063	0.813007	0.59772	0.897564	0.349554	0.209979	1.77057	1.40467	1.9621
1.13109	1.10701	0.536581	0.363185	0.250546	0.604787	0.345945	0.310356	0.684292	1.42245	0.917733	0.845046	1.69555	0.982505	0.826944		1.48652	1.34281	1.6891	0.285437	0.275088	0.261776	0.40172	0.472986	0.56285	0.746605	0.787743	1.36677	0.466788	0.962587	1.38814
0.721338	1.32786	0.756327	0.395664	0.971485	0.463346	0.940666	0.495919	0.686684	0.630981	1.29942	0.248024	0.993007	0.958309	0.274946		1.32124	0.317213	0.658873	0.199476	1.35922	0.686825	0.663706	0.62569	0.347183	0.871422	0.225825	0.958683	1.01489	0.430305	0.770891
1.25354	0.877622	0.569557	0.378931	0.501856	0.262361	0.235803	0.959133	0.417281	0.71114	1.32108	0.702749	0.947624	0.714293	0.822523		1.05188	1.1868	1.59454	0.357628	0.222728	0.302322	0.736603	0.52471	0.531057	0.945143	0.478236	0.601281	0.886916	0.861757	0.51966
0.636281	0.574293	0.550784	0.281784	0.25324	0.363663	0.899157	0.79903	0.65386	0.899233	1.6006	0.258584	0.618674	0.646577	0.616335		1.54083	0.847887	1.68539	0.356425	0.555237	0.730054	0.281973	1.32055	0.656056	1.21932	0.785048	0.476649	1.44621	1.15983	0.884927
0.67976	0.663799	0.333359	0.235948	0.287663	0.237269	0.363057	0.63475	0.503004	1.45757	1.20369	0.560454	0.669065	1.1736	0.325541		0.652022	1.15579	0.986384	0.203439	0.239734	0.31719	0.748381	0.134584	1.07293	0.909221	1.14143	0.952789	0.762311	0.523935	1.11904
1.12123	0.316877	0.671506	0.183001	0.761806	0.222752	0.607229	0.386227	0.484042	0.779375	0.776188	1.26178	1.01863	1.20865	0.483906		0.767171	1.02076	1.40739	0.387455	0.210667	0.405639	0.671515	0.495721	0.710744	0.46748	0.68011	0.834085	0.684032	1.43666	0.893251
0.812694	0.768918	1.11341	0.281907	0.696357	0.338744	0.343624	1.50613	0.349785	0.667434	0.981447	0.997026	0.385639	1.00749	0.220983		0.831786	1.13073	1.28587	0.300724	0.24767	1.70771	0.739412	0.698647	0.410395	1.22849	0.844609	0.228806	1.1868	1.12594	1.68108
0.584204	0.550126	0.321043	0.422249	0.563499	0.337211	1.14544	0.700015	0.299544	0.653713	0.835499	0.417551	1.29728	1.31269	0.518453		1.42696	1.13845	1.18152	0.214868	0.273023	0.480231	0.305329	0.450253	0.610456	0.749713	0.910954	0.87083	0.980049	1.24416	1.50524
1.01228	1.44737	1.03964	0.132201	0.342312	0.225076	0.2685	0.546067	0.452668	0.903262	0.872464	1.29536	1.37258	1.65435	0.963992		0.606154	1.10136	1.10678	0.172444	0.321069	1.21335	0.723167	1.01347	0.573717	1.22308	0.371644	0.928241	1.83163	0.934426	1.88658
0.514397	1.28595	0.916826	0.160908	0.277711	0.147765	0.169233	0.905603	0.727593	0.495978	1.03667	0.271411	0.796965	1.15632	0.70689		1.18901	1.27833	1.22502	0.357783	0.412994	0.436076	0.521208	1.30302	0.83975	0.702455	0.779038	0.338637	0.889308	1.47749	1.73032
0.893502	0.856154	0.830186	0.257656	0.339539	0.889844	0.381887	0.371821	0.761489	0.555899	0.852129	0.708285	0.406443	1.34088	1.55226		1.37217	0.805545	0.748666	0.239312	0.40835	0.51481	0.323605	0.721501	0.301423	1.06344	0.339186	0.736933	1.72673	0.610181	0.266593
1.12093	1.51896	0.405859	0.901309	0.272026	0.304443	0.747746	0.584078	0.744857	0.520382	0.651545	0.325491	0.619024	1.19231	1.06269		0.867135	1.32546	0.471559	0.379478	0.21793	0.776472	1.21257	0.677385	0.819273	0.642953	0.171431	0.968204	0.943064	1.0346	1.45397
0.564028	1.41381	1.43049	0.876991	0.244209	0.276372	0.335752	0.631185	0.407384	0.196231	1.2884	0.886238	1.09122	0.356824	0.872048		1.74425	0.727543	1.38793	0.387887	0.751622	0.196685	0.970138	0.687741	0.666323	1.1424	0.197279	0.726424	1.43811	1.07334	1.37089
0.716721	0.897739	0.888069	0.253839	0.3838	0.619174	0.384815	0.529074	1.2177	0.587015	0.699085	0.665494	0.92412	1.03386	0.669088		1.22534	0.742608	1.55446	0.381403	0.228225	0.277	0.862171	0.409056	0.911688	0.783061	0.273852	0.261836	0.884927	0.353016	0.450567
0.882707	0.561185	0.802223	0.34587	0.407832	0.658668	0.70106	0.760152	0.903299	0.570249	0.911624	1.06296	1.33131	1.45766	0.994723		1.12295	0.323973	1.79843	0.377583	0.529134	0.198691	0.456255	0.349615	0.613519	0.879129	0.497077	0.729409	0.640442	0.609643	1.6008
0.63076	1.05784	0.80376	0.401353	0.41242	0.396204	0.511135	0.433597	0.415693	1.13996	0.718878	0.786394	1.26006	1.35227	0.749246		0.480577	1.20072	1.54885	0.645177	0.519613	0.779825	1.39354	0.835338	0.325428	1.32754	0.558344	0.986079	1.79714	1.12508	1.28042
1.23538	0.801673	1.23232	0.267305	0.621695	0.435349	0.211671	0.59276	0.332929	0.932476	1.09541	0.434229	0.700404	1.24751	0.572642		0.59397	0.501238	1.63498	0.67117	0.211921	0.480869	0.436464	1.44413	0.681732	0.391436	0.273702	0.970522	0.65094	1.12741	1.19875
1.3492	0.654811	0.977017	0.638211	0.79738	0.69675	0.114174	0.407767	0.64287	1.30997	0.429922	1.1406	0.652413	1.12499	0.606465		1.81895	0.837611	1.02627	0.29478	0.211382	0.360749	0.768194	0.318238	0.294277	1.05335	0.963007	0.260156	0.899408	1.37229	0.945225
1.43214	1.19874	1.27026	0.36794	0.48926	0.328584	1.00389	0.671234	0.514185	0.741922	0.585448	1.14848	0.458762	1.19786	0.892488		0.389769	0.922228	1.50937	0.260672	0.163129	0.654139	0.480006	1.23567	0.641306	1.17839	0.730005	0.571128	0.755609	1.19613	0.926661
0.36485	0.866426	0.533642	0.262693	0.206408	0.833848	0.239051	0.5961	0.98898	0.674946	0.888071	0.440856	0.881303	1.12818	1.04261		1.34309	1.26434	0.557926	0.165938	0.458945	0.5868	0.38905	0.593351	0.53162	0.673818	0.530534	0.174148	0.99914	1.90617	1.54772
1.38882	1.16456	1.46875	0.636931	0.650637	0.3841	0.158849	0.242347	0.276486	0.961097	0.744557	1.58942	0.941793	1.1519	0.392823		1.49289	0.713388	1.47917	0.243686	0.317316	0.276482	0.613874	1.61816	0.384871	0.866836	0.296837	1.26428	1.59317	0.548551	1.95663
0.857533	0.803561	0.837208	0.213108	0.553172	0.211939	0.937564	0.352018	0.794991	0.653653	1.24246	0.803515	1.41962	1.18555	1.16979		1.48497	0.374152	1.37274	0.299792	0.207285	1.16232	0.990064	0.950048	0.689786	0.798246	0.94838	0.749744	1.34718	1.25973	1.99558
0.7452	1.1708	1.1627	0.235167	0.570777	0.36167	0.122657	0.557479	0.446819	0.824976	0.924158	0.226638	1.25009	0.599069	1.32543		0.987056	0.564462	1.56075	0.472914	0.230747	0.740708	1.06883	0.495588	0.480045	1.13038	0.262733	0.603115	1.14627	1.01099	1.63315
1.30069	1.43432	0.737017	0.263778	0.523391	0.329448	0.549715	0.39603	0.607574	0.667291	0.589968	1.12813	1.08662	1.15929	0.607406		1.0161	0.606669	0.537935	0.271016	0.398334	0.295891	1.24103	0.125051	0.59394	0.635911	0.359938	0.939158	0.890855	1.22599	2.64472
1.46173	0.936604	1.09255	0.203662	0.26566	0.676315	0.181874	0.187166	0.53027	0.61773	0.91076	0.443062	0.987878	0.769493	0.972345		0.608748	1.1884	1.88187	0.220051	0.319103	0.183087	0.73451	0.190297	0.624229	1.06932	0.534003	1.23867	1.4063	0.563034	0.789787
0.471329	0.854977	1.17894	0.256986	0.563923	0.441792	0.399675	0.296644	0.521401	0.79004	0.654599	1.08653	0.688728	0.729236	0.488212		1.8791	0.355762	1.29912	0.352132	0.532064	0.749074	1.16791	1.01965	0.405288	0.76292	0.641477	0.278044	1.8329	1.37721	1.07536
0.780584	0.771419	1.29202	0.199886	0.356917	0.285887	0.24853	0.516814	1.08203	0.883551	1.18563	0.460341	1.21446	0.69195	0.729245		1.24528	0.588239	1.84426	0.479464	0.263678	0.918353	0.281955	0.975623	0.348819	0.64042	0.536487	0.429787	0.620809	2.14838	0.750213
1.18209	0.897486	0.640695	0.216767	0.466095	0.670908	0.15232	0.489421	0.428082	0.25669	0.731219	1.21421	0.78202	1.05946	0.576635		0.515834	1.45712	1.04018	0.382486	0.319075	0.263954	0.711598	0.577446	0.711598	0.519463	0.488246	0.497997	1.3172	0.674259	1.84991
0.50565	1.39225	0.432558	0.516094	0.543712	0.746988	0.587337	0.774878	0.811996	0.832766	1.2914	1.2002	0.937043	1.27688	0.892306		1.33582	1.31861	1.34096	0.25541	0.284407	0.269873	0.476716	0.690462	0.71436	0.634222	0.444116	0.780113	1.49433	0.766854	0.647169
0.620027	0.518905	0.948437	0.260101	0.308288	0.186751	0.265575	0.783042	0.444666	0.43542	1.0967	0.799885	1.08995	1.23427	0.508897		0.629961	0.409231	1.26227	0.157821	0.33786	0.444641	0.537457	0.313481	0.941812	1.03518	0.973089	0.726477	1.62941	0.871193	1.20562
1.55233	0.944531	1.30161	0.225603	0.557366	0.537478	0.645866	1.03573	0.633874	0.705004	0.714636	1.21052	0.812636	0.856443	0.886648		1.35298	1.161	1.56734	0.290569	0.181778	0.215237	0.890402	1.62467	0.70777	0.949522	0.904623	0.537267	1.43007	1.52013	0.824759
0.715232	1.20419	1.18113	0.241184	0.629014	0.302078	0.827785	0.749542	0.971738	0.837076	0.450772	0.710538	0.568144	1.50359	0.525174		1.20682	0.414894	0.8234	0.956652	0.440473	0.22452	1.08556	0.872608	0.300189	0.470773	0.684482	0.425033	1.02355	1.46232	0.955617
0.905187	1.02292	0.440871	0.367623	0.371158	0.850613	0.98653	0.657203	0.717575	1.09416	0.864501	1.44678	0.817875	1.07863	0.708338		1.35285	1.76738	1.14901	0.209108	0.317773	0.376367	0.851683	0.361592	0.977864	0.44921	0.507798	0.395819	0.596891	0.502859	1.64111
0.86689	0.77386	0.539776	0.82217	0.231039	0.258794	0.422989	0.724274	0.393793	0.644082	0.602787	1.12008	0.67825	1.08723	0.540867		1.04162	0.637112	1.41198	0.213557	0.425054	0.357778	0.729188	0.656171	0.616084	1.05209	1.02566	0.580966	1.12679	0.239514	1.12639
1.21614	0.893752	1.34103	0.167889	0.314946	0.584896	0.65501	0.729314	0.538103	0.701763	0.828636	1.0047	1.02816	1.13496	0.40417		0.694284	1.21292	1.48325	0.195004	0.603942	1.22246	0.515579	1.16494	0.497829	0.546097	0.965014	0.311425	1.19905	1.60822	1.56107
0.961978	0.944069	0.618028	0.471978	0.432415	0.18343	0.25733	0.388547	0.562173	1.24726	0.68864	0.825906	0.780415	0.506418	0.494158		1.48251	0.974251	1.71959	0.367465	0.216444	0.86737	0.450776	0.955289	0.212647	0.423273	0.608999	0.774186	0.683258	0.866383	1.82332
0.955332	0.991033	0.417235	0.209967	0.342061	0.342494	0.522951	0.401575	0.999346	1.23649	1.26667	1.09393	0.88871	0.723357	0.568554		0.872879	0.807215	0.582374	0.85438	0.257023	0.277065	0.397449	0.348641	0.569509	0.373885	0.502372	1.15287	1.20711	0.731914	1.10592
0.509306	1.31458	0.453823	1.15123	0.342346	0.297514	0.412434	0.309054	0.371168	0.562669	1.30853	0.749206	0.88423	1.33541	1.22411		0.452107	0.431244	1.18911	0.275652	0.47173	0.214952	1.01722	0.664494	1.38422	0.440118	0.832468	1.00152	1.76082	0.963503	0.929993
0.819166	0.898687	1.11597	0.161047	0.465476	0.342529	0.601811	0.416434	0.557172	0.387388	0.9006	0.374351	0.244701	0.93678	0.893319		1.3627	0.366617	1.11353	0.231564	0.232452	0.356243	0.32662	0.843663	0.76836	0.729727	0.360033	0.685366	1.76427	1.72836	1.15406
0.734127	0.441129	0.493031	0.26909	0.518605	0.80241	0.222531	0.586363	1.03285	0.889483	0.899705	0.83396	0.567352	0.968313	0.891084		1.41206	1.45026	1.45208	0.211136	0.417842	0.3341	0.604997	0.324735	0.449299	1.23631	0.516673	0.976548	1.60953	1.28212	1.51191
0.327105	0.974913	0.527694	0.576137	0.430309	0.439584	0.352195	0.522086	0.440493	0.640861	1.04505	0.374283	0.775245	1.57073	0.936022		1.55202	1.0329	0.737596	0.250661	0.3454	0.215025	0.290975	0.401298	0.610237	0.928955	0.405124	0.259938	1.31312	0.832726	0.614749
0.689332	0.777948	0.829368	0.353196	0.436033	0.316422	0.89373	0.270388	1.43296	1.09365	0.861765	1.04043	1.08419	0.520371	0.415924		1.64052	0.731152	0.812897	0.90518	0.411782	0.465612	0.515897	0.798825	0.980486	0.615599	0.366472	0.821793	1.44786	0.779247	0.294254
1.63487	1.53881	0.727053	0.180866	0.293298	0.363345	1.29283	0.551877	0.803443	0.892344	0.822635	1.1254	0.805871	0.859965	0.530378		1.4118	0.608293	1.05742	0.726242	0.269438	0.717665	0.550832	0.945816	0.247422	1.23789	0.658294	0.889434	1.55687	0.562001	1.45179
1.34111	0.596837	0.93498	0.353989	0.470353	0.333227	0.279808	0.416261	1.04535	0.690498	0.85292	0.765786	0.802266	1.14829	0.670931		1.87469	0.590471	1.62316	0.292452	0.342571	0.279957	0.904291	0.42139	0.443156	1.06295	0.907145	0.872897	1.4313	0.656186	1.09863
1.12672	0.83653	0.927368	0.154409	0.412904	0.175062	0.989681	0.472851	0.458493	0.110767	0.808185	1.05349	1.07826	0.93754	1.07688		0.867847	1.04839	1.67927	0.209293	0.262696	0.190284	0.698377	0.522787	1.24935	0.268216	0.406509	0.498797	1.26363	0.320505	1.53424
0.686584	1.13347	0.30984	0.207279	1.07005	0.275116	0.838456	0.29638	0.275557	0.638796	0.825257	0.594777	1.2173	0.922986	0.78597		1.41786	1.04356	0.44232	0.39941	0.391866	0.635105	1.15653	0.820565	0.509286	0.424132	0.7177	0.408782	1.12316	1.40022	0.508266
0.580136	1.21208	0.231446	0.195629	0.388457	0.286977	0.235064	0.810191	0.641422	0.532698	1.57859	0.868831	0.947882	1.27792	0.480926		1.30844	0.770375	1.4682	0.179074	0.5933	0.359367	0.820289	0.362082	0.937161	0.259142	0.42933	0.956524	1.66386	0.952526	1.2162
0.835381	1.04296	0.885997	0.203947	0.541634	1.36391	0.61525	0.293825	0.817912	0.63036	0.776565	0.304696	0.945189	1.2951	0.50786		0.970766	1.01438	1.03591	0.289804	0.464408	0.414088	0.555728	0.329904	0.538499	0.763224	0.885037	0.315591	1.99715	1.82098	0.547733
0.343751	0.625131	1.27218		0.56162	0.282812	0.512359	0.734079	0.328118	0.900646	0.585691	0.610184	1.25382	1.04373	0.462609		1.51967	1.16311	1.62651	0.375445	0.23519	0.204488	1.55282	0.504381	0.611935	1.14012	0.71042	0.346217	1.26589	0.682723	0.777552
0.393855	0.995581	0.73513		0.357438	0.257527	0.254015	0.626055	1.02874	0.732379	0.757653	1.47768	0.59149	0.693338	1.28616		0.952511	1.50819	1.6455	0.418115	0.34264	0.675258	0.641811	0.451932	0.529087	0.619618	0.60549	0.623792	1.6947	1.05147	0.81505
1.33695	0.832693	1.20023		0.561534	0.399788	0.930636	0.792284	0.871913	0.386444	0.702597	1.12203	0.66262	1.07693	0.525866		0.977046	0.11191	0.841308	0.364711	0.428977	0.292406	0.575507	0.781472	0.460862	0.982349	0.70462	0.598905	1.28411	0.676213	1.01094
0.929167	0.679581	1.2458		0.295869	0.31373	0.599774	0.587185	0.322593	1.50125	0.804254	0.354607	0.960905	0.568553	0.830425		1.74391	0.35921	0.982136	0.51028	0.276552	0.203274	0.393984	0.999838	0.663158	0.867479	0.485698	0.364821	1.33275	1.39848	0.477314
1.02581	1.38497	1.1237		0.23968	0.309433	1.35313	0.518723	0.461237	1.01362	0.376337	1.52009	1.32288	1.38016	0.608404		1.33155	1.44284	1.14084	0.401754	0.244951	0.299109	0.310882	0.818145	0.921713	0.869814	0.473842	0.603718	1.92841	0.541302	1.42549
0.485111	1.09565	1.21147		0.188611	0.30277	0.573824	0.502339	0.495144	0.766151	0.664099	1.13384	1.21407	1.28336	0.495048		1.13473	1.41002	1.66312	0.324456	0.595946	0.551053	0.628572	0.376534	0.325799	0.416107	0.329963	0.691523	1.03338	1.44892	0.994147
0.514081	1.02993	0.306411		0.46011	0.455065	0.160778	0.549094	1.14873	1.26251	1.4152	0.141388	0.954724	1.39515	0.733279		0.54346	1.15216	1.78761	0.956899	0.731029	0.405735	0.560692	0.679273	0.693781	1.10449	0.37046	0.525073	0.426598	1.06938	0.721192
0.391415	1.01701	0.870577		0.365695	0.728938	0.634606	0.525878	0.764455	0.57574	0.830155	0.503475	1.08555	0.973339	0.627603		0.487739	0.772854	0.884476	0.522118	0.218142	0.376469	0.729679	1.31284	0.875883	0.416643	0.354002	0.525612	1.28263	0.715121	1.64201
0.693719	0.689296	1.28129		0.279899	0.715551	0.198429	0.468465	1.38523	0.538853	1.04389	0.390785	0.871965	1.44761	1.24761		1.80678	1.6097	1.50994	0.228094	0.723755	0.31186	0.72355	0.314817	0.528945	0.772766	0.980721	0.282093	1.97858	1.12722	1.50117
0.595712	0.702373	1.22478		0.389192	0.298707	0.185105	0.165629	0.555397	0.967606	0.95211	1.24213	0.948078	0.719314	0.558404		0.415945	1.35594	1.85681	0.318968	0.40445	0.477507	0.955349	0.602765	0.554535	0.753271	0.673994	0.798878	1.61579	1.17451	1.46696
0.844742	1.07292	0.448138		0.702256	0.439148	0.395998	0.562704	0.89374	0.224784	1.00198	0.806085	0.912031	1.32906	0.966393		1.60018	0.446452	1.2544	0.19062	0.209002	0.504876	0.675229	1.16113	0.664775	0.837749	0.126177	0.745881	1.25403	0.853288	1.8286
0.818979	0.504741	0.696701		0.215196	0.247065	0.342392	0.868954	0.774469	0.265174	0.902553	0.317969	1.45249	1.27916	1.06708		1.6324	0.912328	0.523534	0.3745	0.237542	0.233911	1.22731	1.10973	0.388645	0.922195	1.02497	0.48969	1.88269	1.24783	1.5089
0.855224	1.00928	0.461482		1.51158	0.606806	0.366004	0.293455	1.07025	0.775378	1.17612	0.506701	0.970954	0.877202	0.703876		1.16851	0.611658	0.471757	0.3577	0.228039	0.482848	1.53191	0.526402	1.38338	0.751724	0.251312	0.423989	2.12781	1.10117	1.88006
0.182919	1.06611	0.421821		0.571676	0.359077	0.567061	0.884532	0.446558	0.707451	0.710277	0.639505	1.64665	0.846876	0.636273		1.26301	1.15034	1.85144	0.256264	0.533971	0.493624	0.331461	0.712581	0.672292	0.639253	0.875695	0.683132	0.641081	0.763755	1.25054
0.454678	0.787196	0.954342		0.344825	0.918875	0.383106	0.494783	0.706962	0.627624	0.853975	0.822681	0.306661	1.11753	0.654401		1.58392	1.69423	0.708388	0.601675		0.864059	0.804464	1.27403	0.932616	1.30808	0.507046	0.592434	1.00397	0.797512	1.293
0.412088	1.05401	1.21988		0.722186	0.336558	0.276888	0.653336	0.658411	1.01144	1.22175	0.419403	1.52123	1.22623	0.633992		0.494825	0.943928	1.5844	0.298		0.312381	0.371202	0.457217	0.88483	0.73186	0.659543	1.09752	1.10283	1.64319	0.866277
1.44557	0.813447	1.10405		0.353143	0.358759	0.391851	0.443705	1.00073	0.791576	1.12442	1.27931	0.478888	0.9055	1.1703		1.64447	0.89438	1.32854	0.474003		0.571781	0.53585	0.837242	0.907314	0.462426	0.293603	0.401434	1.6209	1.01317	1.00385
0.764065	0.634753	0.697063		0.155879	0.285098	0.166884	0.744097	1.1241	0.435456	0.671649	1.16879	1.55727	0.34877	0.728226		1.17157	1.12482	1.27325	0.425975		0.388948	1.29592	0.841551	1.01101	1.44958	0.218415	0.50331	1.11681	0.573249	1.11038
1.06744	1.24632	1.31365		0.596575	0.291225	0.555674	0.715359	0.357727	0.3816	1.63059	0.901595	0.944489	1.37899	0.672533		0.369112	1.28076	0.486156	0.185342		0.776987	0.208307	0.831185	0.672308	0.458493	1.11376	0.292486	1.44528	1.52266	1.31869
0.679948	0.94831	0.816896		1.31351	0.491066	0.777967	0.827454	0.835017	1.24311	0.782103	1.04519	0.535053	0.917244	1.1044		1.15166	1.33296	0.680397	0.333421		0.393405	0.831929	0.466956	0.314025	1.1901	0.743017	0.346097	0.903447	0.720489	1.23198
0.741964	0.976962	0.250983		0.372419	0.342222	0.4068	0.554721	0.518258	0.68904	0.859245	1.00521	0.804503	1.13526	0.467949		1.03851	0.628286	0.427709	0.253037		0.557823	0.818757	1.09168	1.11424	0.458281	0.449387	0.697605	0.644765	0.21613	1.4117
0.950371	1.02622	0.292799		0.681821	0.527304	0.329852	0.635975	0.869999	1.35245	1.03638	1.25978	0.760851	0.504994	0.567081		1.36554	0.536167	0.78758	0.181208		0.367136	0.349433	0.835267	0.839681	0.855909	0.337556	1.11043	1.34161	0.689434	1.29746
0.874121	0.641873	1.56804		0.49036	0.169781	0.345249	0.495981	0.749291	0.572851	1.05497	1.18246	1.17067	1.12998	0.821608		1.38768	0.600776	1.99019	0.495669		0.42593	0.832069	1.0298	0.750962	1.08363	0.470305	0.346894	1.27422	1.43019	1.22085
0.460385	0.910813	1.03863		0.738256	1.23653	0.525739	0.383591	0.626149	0.347818	0.619761	0.541733	1.26703	0.809094	0.665339		0.791381	0.357623	1.71989	0.4371		0.408103	1.28617	0.460027	0.401703	0.983489	0.564445	1.15121	1.29523	1.06051	1.5801
1.2398	1.09922	0.965332		0.30903	0.486177	0.669725	0.526632	0.713846	0.493401	0.902063	0.24504	1.17205	1.3325	1.05918		1.06735	0.467222	2.01583	0.363812		0.284185	0.604072	0.896077	0.690457	0.214276	0.444652	0.469949	1.48223	0.466783	1.55028
0.744547	0.8263	0.867909		0.949705	0.257671	0.852474		0.840215	0.558985	0.528219	1.06132	1.20008	1.27682	1.10345		1.69693	0.658295	1.34717	0.739717		1.2186	0.624667	0.540029	0.73578	1.17441	0.486242	0.70341	1.18226	0.94633	1.06595
0.919533	0.443733	0.314056		0.417505	0.366148	0.182793		0.572799	0.318266	0.698218	0.883068	1.54698	0.996231	0.313064		1.75316	1.09494	1.01377	0.381941		0.27243	0.951702	0.736356	1.18086	0.768298	0.838242	0.692296	1.656	0.468141	0.864956
1.27946	1.17528	1.31763		0.683122	0.257453	0.251154		1.04659	1.27643	1.04278	1.31099	0.402022	0.905178	1.02717		1.04568	0.807517	1.61439			0.171318	0.349415	0.896081	0.952555	0.8663	0.585645	0.472062	1.42751	0.72095	1.83942
0.83012	1.52189	1.01945		0.95086	0.402182	0.483828		0.78291	0.522303	1.25362	1.06079	1.34398	1.25991	1.05279		0.897534	0.99903	0.675958			0.330416	0.725602	0.929201	0.515911	0.550765	0.895005	0.451328	2.15548	1.03928	0.993408
0.620748	0.988857	0.758496		0.238268	0.322886			0.648351	0.663514	1.34847	0.933244	0.980841	1.45117	0.698073		0.574649	1.27937	2.02409			0.209822	0.404872	1.24887	1.33903	0.630994	0.302394	0.133593	1.48707	1.91119	0.983554
0.641044	0.582782	1.18011		0.450731	0.335055			0.453854	0.620471	0.627748	0.497853	1.1554	1.22033	1.10955		1.36719	1.07427	1.00067			0.447234	1.0102	0.530644	0.336821	1.34308	0.336353	0.914783	0.410677	1.15298	1.76569
0.731714	0.426874	1.11601		0.307021	0.310467			0.733317	0.749457	1.12031	0.912248	1.05584	1.17689	0.745106		0.894029	1.59073	1.32735			0.683245	1.15044	1.21611	0.315815	0.753668	0.89786	0.477795	0.531393	1.26797	2.44952
0.996981	1.08741	0.981182		0.291873	0.18308			0.733853	0.635799	0.703716	0.561999	1.22689	1.10199	0.906093		0.451712	0.710672	0.725255			0.339355	0.428905	1.2393	0.34458	0.241011	1.04094	0.337827	0.854316	0.958911	0.411302
0.93643	0.397217	0.385117		1.1818	0.489457			0.565032	0.555592	1.28078	1.28084	1.18398	1.49212	0.9088		1.05453	0.507421	1.37324			0.444148	0.122914	0.379991	0.973635	0.847051	0.812373	0.838399	1.72314	0.403518	0.605316
0.759701	0.532771	1.4734		0.66758	0.264802			0.42904	1.14086	1.09326	0.443204		0.920939	0.784408		1.77393	1.43101	1.08			0.236357	0.44918	1.54627	0.361952	0.361631	0.74457	0.961709	2.11687	1.6466	2.34651
1.33371	0.450121	1.11979		1.05502	0.775259			0.904526	0.512532	0.555882	0.898737		1.16524	0.497718		0.327877	1.6804	1.5955			0.688705	0.542745	1.01339	1.44966	1.13899	0.275321	0.453165	1.20275	1.78979	2.1823
1.10178	0.51205	0.766447		0.200394	0.366276			0.515833	1.24509	0.143029	1.44051		1.06748	1.00993		0.86832	0.863447	1.92836			0.379157	0.898234	0.565286	0.357418	1.19463	0.23892	0.414973	0.782134	0.599544	1.65979
0.561824	1.05341	1.16248		0.391658	0.523809			0.961685		1.23413	0.536978		1.08844	0.573702		0.971875	0.19301	1.06773			0.89783	0.843337	0.824088	0.311546	0.91641	0.637636	0.838666	1.84609	0.730854	1.94113
	1.34558	0.984082		0.697196	0.283674			0.585959		0.925464	0.897156		0.671117	0.931035		0.834668	1.61515	0.668514			0.39454	0.41758	0.841246	0.733805	1.00783	0.13357	0.931277	1.40012	1.40836	2.4382
	0.484807	0.830156		0.422784	0.863457			0.422217		1.27336	0.621518		1.56404	0.910015		1.47202	0.694978	0.674884			0.879177	0.843925	0.709495	0.43167	0.821059	0.319551	1.04445	1.73272	1.69206	0.758609
	1.04801	0.675695		0.338078	0.293864			0.500909		1.12586	0.49644		0.493089	0.385702		1.16278	0.930026	0.842919			0.896239	1.32385	0.459245	0.2976	1.03481	0.299617	0.883345	0.83705	0.892102
	0.747562	0.402096		0.442346	0.501758			0.665888		1.34237	0.53068		1.10754	0.485426		1.51952	1.52414	1.35562			0.879134	0.605982	0.981003	0.850847	1.1497	0.632119	0.484816	1.29942
	1.05408	0.347232			0.458372			0.645602		1.05489	0.780088		0.560903	0.921504		1.58536	0.979841	1.17435			0.324023	0.754008	0.247068	0.413651	0.309476	0.737692	0.114922	1.64655
	1.04846	0.502991			0.240029			0.383383		1.26096	1.10743		1.41878	0.683317		1.45629	0.722052	0.475555			0.541271	0.405875	0.811303	0.950663	1.42204	0.803635	0.83773	1.50489
	0.581349	0.744348			0.160272			0.279542		1.03282	0.812055		0.882009	1.39538		1.62368	1.44677	1.63963			0.23326	0.498112	1.13444	1.28795	0.582959	0.881344	0.460241	1.42061
	0.783727	0.934457			0.298798			0.621648		1.13661	0.52098		0.489756	1.45655		0.530101	0.95369	1.05048			0.302023	0.37818	0.4874	0.407732	0.795108	0.701654	0.385596	0.666126
	0.918039	0.788463			0.361975			0.429868		1.21141	0.762938		0.534037	0.453816		1.50893	0.632092	1.06657			0.527763	0.293313	0.482861	0.252073	0.626285	0.453026	0.736263	1.38439
	1.42982	0.89217			0.212013			0.440999		1.06284	0.752951		0.900138	1.13238		1.54801	0.597228	0.809828			0.509054	0.251087	0.299603	1.06775	0.530662	0.411569	0.329377	0.671797
	1.02123	1.04896			0.83873			0.722697		0.741023	0.366119		0.906633	0.372705		0.898308	1.14598	0.733213			0.280676	1.04031	0.854423	0.51238	0.63144	0.508852	0.776151	1.25415
	0.711224	0.901643			0.135776			0.872644		1.25788	0.648839		0.722336	1.3396		1.16904	1.11361	0.740228			0.236574	0.635482	0.892235	0.373634	0.400275	0.456325	0.190895	0.492799
	1.15492	0.704974			0.541057			1.00497		0.765156	0.814535		1.2609	0.783686		1.35681	1.22493	1.17164			0.313028	0.962201	0.825144	0.681065	0.847048	0.527563	0.954837	1.58027
	1.25162	0.964403			0.323775			0.639246		1.06441	0.415436		1.34608	1.42606		1.83498	0.682691	0.556582			0.299143	0.836469	0.331105	0.955405	0.891123		0.588443	1.33051
	0.912975	1.19242			0.447763			0.783501		0.949542	0.961569		0.805167	0.644484		1.32299	1.2895	1.6223			0.367853	0.0894	0.657027	0.525322	0.291021		0.82448	2.37895
	0.29363	1.01207			0.365162			0.614018		0.606516	1.19781		1.14463	0.764045		1.41673	0.891342	1.58292			0.503583	0.723798	0.352201	0.386129	0.641301		0.468503	0.527639
	1.26909	1.19132			0.581646			1.01215		1.48845	0.489533		1.11652	0.540403		1.72211	0.501435	1.42804			0.323263	0.681459	0.456632	0.236457	1.2812		0.275832	1.92256
	0.415019	0.547039			0.856008			0.877239		0.620844	0.958528		1.32294	0.977672		1.72567	0.432433	0.37329			0.25211	0.944267	0.58367	0.743332	0.845634		0.308142	1.06862
	0.957562	0.939643			0.270206			0.6922		1.04764	0.800038		1.26681	1.01838		1.04588	0.817754	1.3022			0.489324		0.66387	0.921955	1.14378		0.521935	1.31814
	0.796265	0.814737			0.279781			0.381227		0.913678	0.364164		0.954268	0.380753		1.78305	0.439487	0.551131			0.18932		0.938062	0.487572	1.0401		0.702607	0.941307
	1.17604	1.21251			0.794944			0.431367		0.733933	0.329811		1.16396	0.867664		1.26252	1.47215	1.36078			0.557729		0.699232	0.361081	0.63001		0.977275	1.59427
	0.596113	1.33464			0.516507			0.950777		1.07184	0.638672		0.957997	0.174565		0.423393	1.7983	1.87504			0.828437		0.979802	0.702253	0.779027		0.435698	1.42413
	0.675237	0.834028			0.515429			0.992831			0.355766		0.83926	1.11308		1.77844	1.13153	0.429548			0.411112			0.141495	0.875226		0.78555	1.29035
	0.742861	0.509574			0.215896			0.598533			1.5954			0.353664		1.20125	1.4771	0.445775			0.962132			0.881609	1.19515		0.474766	0.826979
		1.37255			0.463089			0.588739			0.407188			0.288591		1.31789	0.900401	1.66118			0.972153			0.574792	0.923757		0.637562	1.45727
		0.780547			0.272236			0.146943			1.62204			0.836597		1.86094	1.07674	0.654254			0.479279			0.213572	0.478688		0.471626	1.47856
		1.33982			0.270666			0.5184			0.318561			0.270216		0.963034	0.680158	0.70248			0.220411			0.706824	0.688608		0.346945	1.77534
		0.237069			0.755444			0.562514			0.406134			0.432574		1.15909		1.6016			0.382676			0.806849	0.842171		0.47526	1.24105
		0.874884			0.232744			0.395894			1.09259			0.523395		1.39854		2.09384			0.414664			0.391296	0.681608		0.330555	0.966708
		1.3008			1.19209			0.883483			0.300225			0.978983		0.42335		1.42411			0.782949			0.392099	1.09083		0.723014	0.951857
		1.2426			0.473124			0.704441			0.904668			0.35845		1.59952		1.90068			0.500258			0.507618	1.18134		0.58406	1.90364
		0.802025			0.254589			0.560791			1.0405			0.764269		1.22164		1.50785			0.323621			0.723258	0.512776		0.844257	0.94553
		1.19063			0.266347			0.814416			1.16678			1.10112		1.61349		1.70662			0.261879			0.77185	0.771355		0.970149	1.00738
		0.416836			0.28747			0.756196			0.476865			0.571086		1.87305		1.78798			0.28576			0.682114	0.559016		1.27733
		0.362862			0.830246			0.934094			0.935945			1.15754		1.1853		1.12727			0.562197			0.242127	1.17443		0.398817
		0.935834			0.410809			1.24591			0.922074			0.747002		1.12096		0.574203			0.557413			0.530925			0.494436
		0.526223			0.853889			0.542811			1.12586			1.16064				0.458684			0.246675			0.201717			1.11663
		0.919328			0.44883			0.307042			0.712223			0.722841				1.39352			0.414559			0.77185			0.491099
		0.678481			1.10333			0.612974			1.0974			0.424259				1.36838			0.32389			0.28892			0.652306
		0.854217			0.696828			0.824657			0.545627			1.2212				1.02861			0.28099			0.588779			1.24209
		0.398936			0.539248			0.732003			0.800169			0.590615				0.948514			0.21642			0.56878			0.623328
		0.969554			0.329911			0.506189			0.918437			0.823013				1.54888			0.19234			1.28377			0.941908
		0.42459			0.403635			0.651065			0.995977			0.603417				1.65838			0.560632			0.420534			0.492808
		0.639472			0.620322			0.299022			0.929044			0.867809				1.45482			0.296662			1.23698			0.472005
		0.988836			0.623234			0.668284			0.274316			0.710058				0.736792			0.410977			0.494528			0.565742
		1.19651			0.422329			0.484603			0.391553			0.955636				0.731682			0.280509			0.61277			0.795327
		1.11138			0.25642			0.323532			0.486125			0.495859				1.90701			0.334677			0.451475			0.548061
		1.04202			0.740583			0.90271			0.658857			0.470207				1.16546			0.642355			0.551831			0.909416
		1.20576			0.608598			1.10362			0.723131			0.622892				1.94987			0.540921			0.381128			0.81083
		0.501267			0.172723			0.857607			1.41062			0.33806				1.66549			0.699026			0.58983			1.10217
		0.754466			0.797102			0.58428			0.893964			1.04437				1.86444			0.849206			0.267707			0.976258
		1.01524			0.426983			0.554133			1.50353			0.837056				0.973284			0.904382			0.744047			0.645369
		1.16001			0.175293			0.262792			0.496214			0.567514				1.50008			0.669175			0.988341			0.61541
		0.745635			0.599741			0.67716			0.631704			0.505052				1.18986			0.524767			0.160547			0.469353
		0.579795			0.73684			0.263136			0.412693			0.552429				1.01667			0.373797			0.522747			0.80206
		0.939871			0.778269			1.04302			0.49536			0.447507				1.55614			0.957167			0.484313			0.687092
		1.14971			0.340522			1.29136			0.946718			0.932298				0.786927			0.596918			0.926565			1.02585
		1.20512			0.193132			0.542859			0.735363			1.12247				0.759754			0.478495			0.805307			0.825066
		0.893047			0.327809			0.763745			0.396711			0.598255				1.45083			0.540368			0.293018			1.07921
		0.610862			0.287968			0.368704			1.39368			1.12795				1.52795			0.195818			0.360374			0.564949
		1.17659			0.362001			0.662072			0.973479			0.772368				1.23805			0.355346			1.26087			0.473669
		0.858113			0.463959			0.386105			1.24463			1.27523				1.16006			0.737241			0.211279			0.338125
		0.811485			0.371624			0.791726			1.07302			1.03956				0.898116			0.195995			0.450719			0.294715
		1.00763			0.236719			0.635191			1.37261			0.851367				0.452268						0.644914			1.18647
		0.817908			0.359217			0.223824			1.3761			1.46232				0.710712						0.728556			1.12778
		0.537053			0.487573			0.632384			0.580158			0.509617				0.607567						0.825449			0.879551
		0.592887			0.350113			0.66467			0.796428			0.844608				0.564379						0.639483			0.649869
		0.263629			0.988752			0.612049			1.41045			0.716927				1.57806						0.582275			0.437225
		0.866971			0.546164			0.960505			0.899167			0.87202				1.27676						0.716309			1.07003
		1.07833			0.268088			0.853004			1.27517			0.612859				1.02832						0.732576			0.561623
		1.21819			0.243455			0.741943			1.05621			0.546411				1.0097						0.670445			0.653123
		0.906969			1.24522			0.837935			0.537663			1.02611				1.21401						0.394345			0.903502
		0.721298			0.3769			0.873227			0.62975			0.342545				1.61206						0.60331			0.828273
		1.45177			0.319553			0.985139			0.467241							1.47033									0.398454
		0.749494			0.720769			0.361486			1.17952							1.49443									1.14945
		1.10842			0.527733			0.822297			0.473422							1.54695									0.902292
		0.644457			0.223373			0.362139			1.29303							0.552127									0.598101
		0.862014			0.288672			0.752108			1.11679							1.81302									1.04834
		1.08735			0.132002			0.554016			0.3684							1.20823									1.29298
		1.34536			0.165066			0.681995			0.498781							1.59424									1.21
		1.06341			0.495165			1.2528			0.992763							0.608706									0.455548
		0.872485			0.402445						0.997491							0.807468									0.44635
		1.41464			0.587445						0.301808							0.414184									0.336653
		1.28371			0.285149						0.538514							1.18517									1.15906
		0.647558			0.600504						1.06436							1.07175									0.897873
		1.03644			0.407121						0.948895							1.67939									0.24781
		0.73535									0.362706							1.58648									1.05003
		1.07822									0.984159							1.13334									0.271838
		0.992858									0.810312							1.71709									0.719684
		1.34691									0.849183							1.6901									0.4036
		1.52466									1.17051							0.769363									0.393676
		0.366564									1.3143							0.950015									1.06512
		0.439281									1.43934							1.76722									0.765997
		1.27444									0.735906							1.62339									0.580111
		0.551445									0.59601							0.535722									0.558868
		0.834681									0.830002							1.89991									0.576433
		0.98113									0.64876							0.530396									1.25522
		0.555188									0.43453							0.99939
		1.21999									0.973625							1.747
		0.841418									0.589285							0.913375
		1.13442																0.984444
		1.11462																1.09686
		0.399031																0.77848
		0.537142																1.09038
		0.85567																1.63352
		0.932584																0.938199
		1.21174																1.53365
		1.17714																1.19226
		0.269814																1.11522
		1.088																1.60226
		0.419355																1.37582
		1.21141																1.23305
		0.718054																0.327802
		0.756781																1.32381
		1.18964																1.8298
		1.4937																0.37916
		0.665666																0.557448
		0.405257																1.51059
		0.307672																1.47995
		1.06208																1.14678
		0.584031																0.401311
		1.00824																0.504298
		0.706402																1.73804
		0.97969
		1.15875

## Sheet: ExtDataFig.2e
Pluri	Basal	Basal + FGF	Basal + TGFB	Basal + FGF + TGFB	Pluri Hyper
44.6133	61.56	42.23	38.815	27.16	125
24.3233	90.41	20.335	30.0867	23.5333	70.1667
25.815	80.1533	20.42	43.3567	18.7975	101.35
21.97	53.595	16.09	39.5967	29.6675	95.8833
31.14	96.59	16.94	30.55	27.5633	123.89
20.9667	31.6167	14.6975	36.01	43.8333	174.867
25.22	35.5767	56.5325	41.66	27.825	100.567
42.2733	42.2367	21.0925	49.7325	24.385	143.033
56.3	20.32	42.105	16.28	36.6333	63.7633
50.215	28.0733	35.5967	22.4925	20.75	172.2
14.29	18.265	67.4433	16.6367	45.645	325.5
42.44	28.155	23.5633	20.9933	55.59	196.7
18.11	23.4633	23.105	27.16	38.48	206.7
26.9875	20.25	27.9275	22.13	24.84	83.1733
24.36	93.9467	29.17	26.5525	14.755	119.3
25.155	55.47	16.8667	16.27	19.03	103.25
33.195	75.8333	19.5767	19.29	28.1833	108.91
54.1933	102.447	11.015	23.1733	15.0033	120.35
30.405	115.04	14.7167	23.2067	16.015	70.52
50.705	51.2467	14.375	8.811	12.6437	91.0833
33.965	38.45	17.655	23.77	11.2087	149.333
58.625	82.7933	10.085	15.83	15.2633	107.07
31.045	51.5333	55.5667	13.76	15.65	136.467
34.1333	25.01	27.37	41.4433	30.2367	120.767
38.7967	38.4733	23.84	16.985	15.9933	121.55
39.6133	31.855	12.645	63.2333	30.055	65.64
25.1567	30.175	15.8667	16.82	57.115	141.8
46.78	44.55	19.51	58.7033	28.2	97.18
35.8133	79.2567	28.605	22.1	48.625	83.1733
31.6767	59.4633	41.52	51.25	42.845	119.3
32.6	53.45	16.995	40.74	59.49	103.25
29.13	25.02	62.55	40.245	50.145	108.91
22.8267	29.8633	26.045	57.615	26.1467	120.35
42.5133	25.76	32.185	55.08	23.515	70.52
25.225	36.05	30.12	68.2	52.725	91.0833
29.42	85.32	19.9	79.4433	37.485	149.333
30.32	36.05	71.95	25.18	50.9533	107.07
29.9133	39.2	50.77	38.255	39.49	136.467
36.3767	24.28	100.96	58.09	20.145	120.767
33.505	69.97	55.53	23.59	20.3067	121.55
19.515	124.883	67.495	17.33	25.92	65.64
32.2	91.3767	65.0767	34.255	35.17	141.8
22.77	76.76	81.345	27.07	37.98	97.18
22.17	82.28	38.295	25.82	50.83	152.3
14.5367	47.36	20.025	74.54	28.89	179.15
26.77	126.467	23.94	23.125	15.61	108.71
19.775	136.933	108.75	39.145	16.64	83.72
41.355	61.01	15.665	74.95	22.165	283.867
50.49	49.675	18.325	30.4433	23.495	93.725
33.9033	51.35	28.2	50.455	20.085	156.05
40.09	59.075	21.985	132.267	25.245	126.9
23.24	52.8	24.31	74.985	32.515	99.375
43.57	64.31	21.03	109.587	22.39	209.65
35.93	42.78	21.11	42.42	16.57	204.05
20.98	65.47	27.8533	24.44	20.345	303.15
50.295	31.91	61.03	51.64	21.36	293.15
23.5433	48.69	21.4433	70.605	34.295	103.865
21.7267	46.58	19.345	19.035	26.73	175.7
28.775	30.26	16.7	29.96	22.435	54.83
13.505	58.15	19.685	26.74	29.14	206.3
11.825	53.88	16.095	76.11	36.63
37.935	93.01	16	25.985	33.835
17.635	55.99	16.47	22.715	30.625
12.295	39.4	43.545	18.88	39.93
17.8	34.7	23.74	19.525	28.365
19.035	88.91	28.88	16.4	31.31
33.88	82.41	32.175	20.63	23.59
12.64	69.2167	25.315	26.4233	34.73
12.37	45.185	43.87	20.09	18.3
	36.4	21.07	31.49	39.855
	57.835	17.11	18.32	26.335
		20.2433	20.18	42.31
		20.7	19.2	19.83
		19.225	18.45	27.93
		26.205	28.97
		26.3567	61.65
			26.495
			25.965
			35.6733
			48.64
			44.61
			79.7267
			35.815
			24.95
			47.75

[truncated: 12 more sheets: ExtDataFig.2f, ExtDataFig.2g, ExtDataFig.2h, ExtDataFig.2i, ExtDataFig.4b, ExtDataFig.6c, ExtDataFig.6d, ExtDataFig.7a, ExtDataFig.7b, ExtDataFig.7c, ExtDataFig.7d, ExtDataFig.7e]
